# Supplementary material for: Chronic High-Dose Neonicotinoid Exposure Decreases Overwinter Survival of Apis mellifera L
Source: Insects. 2019 Dec 31;11(1):30. doi: 10.3390/insects11010030 (PMC7022569; doi:10.3390/insects11010030)
Supplement: Supplementary file 1 [file insects-11-00030-s001.zip]

Archive with 5 entries (5 files):
- C1_Raw_Data.xlsx
- C2_Raw_Data.xlsx
- F1_Raw_Data.xlsx
- F2_Raw_Data.xlsx
- TableS1_TableS2.docx
