# Supplementary material for: Chronic High-Dose Neonicotinoid Exposure Decreases Overwinter Survival of Apis mellifera L
Source: Insects. 2019 Dec 31;11(1):30. doi: 10.3390/insects11010030 (PMC7022569; doi:10.3390/insects11010030)
Supplement: Supplementary file 1 [file insects-11-00030-s001.zip › C1_Raw_Data.xlsx]

## Sheet: Syrup consumption mg bee per 3d
dose/time	1	2	3	4	5	6	7	8	9
CTRL	148.5	244.815	192.083	207.143	233.333	355	1030	-	-
CTRL	118.5	163.333	288.519	163.333	367.5	145	640	246.667	136.667
CTRL	107.727	174.848	213.667	250	264.286	326	523.333	0	-
CTRL	267.222	484.762	431.333	590	435	210	-	-	-
CTRL	102.917	85.2778	139.722	222.222	210	237.143	221.667	229.444	301.333
CTRL	170.5	163.333	189.667	188	214.444	290	428	494.167	-
CTRL	142.5	292.593	386.667	525	390	560	-	-	-
CTRL	197.222	153.704	284.583	207.5	160	151.667	168	408.333	256.667
CTRL	102.5	176.333	181.852	167.5	168.75	225.714	404	338.889	88.8889
CTRL	222.778	352.917	408.095	457.5	323.333	-	-	-	-
CTRL	181.667	236.667	446.667	1330	490	290	-	-	-
CTRL	146.111	207.037	318.095	370	460	480	0	258.333	426.667
CTRL	95	99.3939	165.667	241.111	242.5	290	325	292.222	268.333
CLO5	202.273	187.576	170.667	326	225	230	380	-	-
CLO5	184.375	231.667	330.952	371.667	556.667	300	370	-	-
CLO5	175	29.2593	312.083	394	238	272.5	420	-	-
CLO5	228.333	210.476	186.111	268	440	690	240	-	-
CLO5	178.636	238.333	643.333	373.333	160	95	1290	-	-
CLO20	139.545	198.148	159.63	280	203.333	383.333	-	-	-
CLO20	296.875	465.833	-	-	-	-	-	-	-
CLO20	225	418.667	394.167	303.333	580	-	-	-	-
CLO20	170.5	257.917	536.667	545	-	-	-	-	-
CLO20	229.444	420.476	298.095	402.5	420	210	-	-	-
CLO100	752.5	-	-	-	-	-	-	-	-
CLO100	265.833	274.444	-	-	-	-	-	-	-
CLO100	-	-	-	-	-	-	-	-	-
THI5	135.5	214.333	298.519	288.75	876.667	1130	-	-	-
THI5	149.444	195.926	219.583	266.667	290	297.5	-	-	-
THI5	205.5	264.167	236.667	374	357.5	-	-	-	-
THI5	121.364	166.667	202.083	177.5	258.333	230	303.333	526.667	106.667
THI5	124.091	270.37	626.667	260	0	465	325	-	-
THI20	175.625	290.556	211.111	185	275	-	-	-	-
THI20	195.5	170.476	269.333	456.667	0	740	-	-	-
THI20	160.5	152.333	0	366	287.5	-	-	-	-
THI20	-	-	-	-	-	-	-	-	-
THI20	197.222	236.667	188.095	338	595	-	-	-	-
THI100	270.833	321.111	666.667	-	-	-	-	-	-
THI100	286.25	125.833	272.222	-	-	-	-	-	-
THI100	525	-	-	-	-	-	-	-	-

## Sheet: cumulative ng neonic consumed
dose/time	1	2	3	4	5	6	7	8	9
CLO5	0.841455	1.62177	2.33174	3.6879	4.6239	5.5807	7.1615	-	-
CLO5	0.767	1.73073	3.1075	4.65363	6.96936	8.21736	9.75656	-	-
CLO5	0.728	0.849719	2.14799	3.78703	4.77711	5.91071	7.65791	-	-
CLO5	0.949867	1.82545	2.59967	3.71455	5.54495	8.41535	9.41375	-	-
CLO5	0.743127	1.73459	4.41086	5.96393	6.62953	7.02473	12.3911	-	-
CLO20	2.32343	5.6226	8.28043	12.9424	16.3279	22.7104	-	-	-
CLO20	4.94297	12.6991	-	-	-	-	-	-	-
CLO20	3.74625	10.7171	17.2799	22.3304	31.9874	-	-	-	-
CLO20	2.83882	7.13314	16.0686	25.1429	-	-	-	-	-
CLO20	3.82025	10.8212	15.7845	22.4861	29.4791	32.9756	-	-	-
CLO100	62.6306	-	-	-	-	-	-	-	-
CLO100	22.1253	44.9673	-	-	-	-	-	-	-
CLO100	-	-	-	-	-	-	-	-	-
THI5	0.65853	1.70019	3.15099	4.55431	8.81491	14.3067	-	-	-
THI5	0.7263	1.6785	2.74567	4.04167	5.45107	6.89692	-	-	-
THI5	0.99873	2.28258	3.43278	5.25042	6.98787	-	-	-	-
THI5	0.589827	1.39983	2.38195	3.2446	4.5001	5.6179	7.0921	9.6517	10.1701
THI5	0.603082	1.91708	4.96268	6.22628	6.22628	8.48618	10.0657	-	-
THI20	3.41591	9.06721	13.1733	16.7716	22.1203	-	-	-	-
THI20	3.80248	7.11824	12.3568	21.2389	21.2389	35.6319	-	-	-
THI20	3.12172	6.08461	6.08461	13.2033	18.7952	-	-	-	-
THI20	-	-	-	-	-	-	-	-	-
THI20	3.83597	8.43914	12.0976	18.6717	30.2444	-	-	-	-
THI100	26.3385	57.5666	122.4	-	-	-	-	-	-
THI100	27.8378	40.0751	66.5487	-	-	-	-	-	-
THI100	51.0563	-	-	-	-	-	-	-	-

## Sheet: survival
treatment	cage	survival time	Live (0) Dead (1)
CTRL	1	7	1
CTRL	1	8	1
CTRL	1	12	1
CTRL	1	15	1
CTRL	1	18	1
CTRL	1	18	1
CTRL	1	20	1
CTRL	1	22	1
CTRL	1	22	1
CTRL	1	25	1
CTRL	2	10	1
CTRL	2	15	1
CTRL	2	15	1
CTRL	2	16	1
CTRL	2	16	1
CTRL	2	16	1
CTRL	2	20	1
CTRL	2	21	1
CTRL	2	22	1
CTRL	2	30	1
CTRL	3	10	1
CTRL	3	11	1
CTRL	3	14	1
CTRL	3	16	1
CTRL	3	17	1
CTRL	3	19	1
CTRL	3	21	1
CTRL	3	21	1
CTRL	3	23	1
CTRL	3	25	1
CTRL	3	27	1
CTRL	4	5	1
CTRL	4	6	1
CTRL	4	9	1
CTRL	4	9	1
CTRL	4	13	1
CTRL	4	13	1
CTRL	4	15	1
CTRL	4	18	1
CTRL	4	22	1
CTRL	5	12	1
CTRL	5	13	1
CTRL	5	13	1
CTRL	5	16	1
CTRL	5	17	1
CTRL	5	21	1
CTRL	5	26	1
CTRL	5	29	1
CTRL	5	29	1
CTRL	5	30	0
CTRL	5	30	0
CTRL	5	30	0
CTRL	6	15	1
CTRL	6	18	1
CTRL	6	19	1
CTRL	6	21	1
CTRL	6	22	1
CTRL	6	24	1
CTRL	6	26	1
CTRL	6	26	1
CTRL	6	27	1
CTRL	6	28	1
CTRL	7	7	1
CTRL	7	10	1
CTRL	7	10	1
CTRL	7	11	1
CTRL	7	12	1
CTRL	7	13	1
CTRL	7	15	1
CTRL	7	17	1
CTRL	7	17	1
CTRL	7	21	1
CTRL	8	4	1
CTRL	8	8	1
CTRL	8	14	1
CTRL	8	18	1
CTRL	8	20	1
CTRL	8	23	1
CTRL	8	24	1
CTRL	8	24	1
CTRL	8	27	1
CTRL	8	30	1
CTRL	9	10	1
CTRL	9	13	1
CTRL	9	19	1
CTRL	9	22	1
CTRL	9	22	1
CTRL	9	24	1
CTRL	9	24	1
CTRL	9	29	1
CTRL	9	30	1
CTRL	9	30	0
CTRL	10	6	1
CTRL	10	10	1
CTRL	10	11	1
CTRL	10	11	1
CTRL	10	12	1
CTRL	10	14	1
CTRL	10	17	1
CTRL	10	19	1
CTRL	10	19	1
CTRL	11	2	1
CTRL	11	6	1
CTRL	11	8	1
CTRL	11	8	1
CTRL	11	9	1
CTRL	11	10	1
CTRL	11	11	1
CTRL	11	11	1
CTRL	11	12	1
CTRL	11	21	1
CTRL	12	10	1
CTRL	12	10	1
CTRL	12	11	1
CTRL	12	13	1
CTRL	12	14	1
CTRL	12	16	1
CTRL	12	18	1
CTRL	12	27	1
CTRL	12	30	0
CTRL	13	10	1
CTRL	13	12	1
CTRL	13	16	1
CTRL	13	17	1
CTRL	13	18	1
CTRL	13	20	1
CTRL	13	22	1
CTRL	13	23	1
CTRL	13	28	1
CTRL	13	29	1
CTRL	13	30	0
CLO5	14	4	1
CLO5	14	8	1
CLO5	14	11	1
CLO5	14	12	1
CLO5	14	12	1
CLO5	14	13	1
CLO5	14	13	1
CLO5	14	14	1
CLO5	14	19	1
CLO5	14	19	1
CLO5	14	21	1
CLO5	14	25	1
CLO5	15	9	1
CLO5	15	13	1
CLO5	15	14	1
CLO5	15	14	1
CLO5	15	14	1
CLO5	15	20	1
CLO5	15	23	1
CLO5	15	24	1
CLO5	16	4	1
CLO5	16	8	1
CLO5	16	11	1
CLO5	16	12	1
CLO5	16	13	1
CLO5	16	17	1
CLO5	16	21	1
CLO5	16	21	1
CLO5	16	24	1
CLO5	16	25	1
CLO5	17	3	1
CLO5	17	3	1
CLO5	17	6	1
CLO5	17	7	1
CLO5	17	10	1
CLO5	17	12	1
CLO5	17	15	1
CLO5	17	16	1
CLO5	17	17	1
CLO5	17	19	1
CLO5	17	24	1
CLO5	18	6	1
CLO5	18	9	1
CLO5	18	10	1
CLO5	18	10	1
CLO5	18	10	1
CLO5	18	10	1
CLO5	18	11	1
CLO5	18	12	1
CLO5	18	16	1
CLO5	18	21	1
CLO5	18	25	1
CLO20	19	5	1
CLO20	19	6	1
CLO20	19	11	1
CLO20	19	11	1
CLO20	19	13	1
CLO20	19	17	1
CLO20	19	17	1
CLO20	19	19	1
CLO20	19	20	1
CLO20	19	20	1
CLO20	19	21	1
CLO20	20	3	1
CLO20	20	4	1
CLO20	20	4	1
CLO20	20	7	1
CLO20	20	7	1
CLO20	20	7	1
CLO20	20	7	1
CLO20	20	9	1
CLO20	20	10	1
CLO20	20	10	1
CLO20	20	10	1
CLO20	21	4	1
CLO20	21	5	1
CLO20	21	6	1
CLO20	21	6	1
CLO20	21	7	1
CLO20	21	9	1
CLO20	21	13	1
CLO20	21	14	1
CLO20	21	18	1
CLO20	21	19	1
CLO20	22	5	1
CLO20	22	6	1
CLO20	22	8	1
CLO20	22	8	1
CLO20	22	9	1
CLO20	22	9	1
CLO20	22	11	1
CLO20	22	12	1
CLO20	22	14	1
CLO20	22	15	1
CLO20	23	7	1
CLO20	23	7	1
CLO20	23	11	1
CLO20	23	11	1
CLO20	23	12	1
CLO20	23	14	1
CLO20	23	15	1
CLO20	23	20	1
CLO20	23	20	1
CLO100	24	2	1
CLO100	24	2	1
CLO100	24	2	1
CLO100	24	2	1
CLO100	24	4	1
CLO100	24	4	1
CLO100	24	4	1
CLO100	24	5	1
CLO100	24	7	1
CLO100	25	1	1
CLO100	25	1	1
CLO100	25	2	1
CLO100	25	2	1
CLO100	25	5	1
CLO100	25	6	1
CLO100	25	7	1
CLO100	25	8	1
CLO100	25	8	1
CLO100	25	9	1
CLO100	26	1	1
CLO100	26	1	1
CLO100	26	2	1
CLO100	26	2	1
CLO100	26	2	1
CLO100	26	3	1
CLO100	26	3	1
CLO100	26	3	1
CLO100	26	4	1
CLO100	26	4	1
THI5	27	10	1
THI5	27	11	1
THI5	27	15	1
THI5	27	15	1
THI5	27	15	1
THI5	27	15	1
THI5	27	16	1
THI5	27	18	1
THI5	27	18	1
THI5	27	22	1
THI5	28	9	1
THI5	28	13	1
THI5	28	13	1
THI5	28	14	1
THI5	28	18	1
THI5	28	20	1
THI5	28	20	1
THI5	28	21	1
THI5	28	21	1
THI5	29	6	1
THI5	29	6	1
THI5	29	8	1
THI5	29	12	1
THI5	29	13	1
THI5	29	16	1
THI5	29	17	1
THI5	29	18	1
THI5	29	19	1
THI5	29	19	1
THI5	30	9	1
THI5	30	9	1
THI5	30	10	1
THI5	30	16	1
THI5	30	16	1
THI5	30	18	1
THI5	30	20	1
THI5	30	20	1
THI5	30	23	1
THI5	30	23	1
THI5	30	29	1
THI5	31	5	1
THI5	31	6	1
THI5	31	8	1
THI5	31	9	1
THI5	31	9	1
THI5	31	10	1
THI5	31	10	1
THI5	31	18	1
THI5	31	18	1
THI5	31	23	1
THI5	31	24	1
THI20	32	5	1
THI20	32	6	1
THI20	32	12	1
THI20	32	12	1
THI20	32	12	1
THI20	32	13	1
THI20	32	17	1
THI20	32	19	1
THI20	33	3	1
THI20	33	4	1
THI20	33	5	1
THI20	33	5	1
THI20	33	7	1
THI20	33	8	1
THI20	33	10	1
THI20	33	12	1
THI20	33	13	1
THI20	33	18	1
THI20	33	19	1
THI20	33	21	1
THI20	34	4	1
THI20	34	9	1
THI20	34	9	1
THI20	34	13	1
THI20	34	13	1
THI20	34	13	1
THI20	34	15	1
THI20	34	18	1
THI20	34	18	1
THI20	34	19	1
THI20	34	19	1
THI20	35	1	1
THI20	35	1	1
THI20	35	1	1
THI20	35	1	1
THI20	35	1	1
THI20	35	2	1
THI20	35	2	1
THI20	35	2	1
THI20	35	2	1
THI20	35	3	1
THI20	36	5	1
THI20	36	8	1
THI20	36	13	1
THI20	36	13	1
THI20	36	14	1
THI20	36	15	1
THI20	36	16	1
THI20	36	17	1
THI20	36	17	1
THI100	37	2	1
THI100	37	3	1
THI100	37	4	1
THI100	37	4	1
THI100	37	5	1
THI100	37	6	1
THI100	37	7	1
THI100	37	10	1
THI100	37	10	1
THI100	37	11	1
THI100	38	2	1
THI100	38	2	1
THI100	38	2	1
THI100	38	2	1
THI100	38	3	1
THI100	38	4	1
THI100	38	10	1
THI100	38	11	1
THI100	38	12	1
THI100	38	12	1
THI100	39	1	1
THI100	39	2	1
THI100	39	2	1
THI100	39	2	1
THI100	39	2	1
THI100	39	3	1
THI100	39	3	1
THI100	39	6	1
THI100	39	7	1
THI100	39	7	1

## Sheet: dimethoate survival
treatment	cage	survival time	Live (0) Dead (1)
DIM	1	2	1
DIM	1	2	1
DIM	1	2	1
DIM	1	2	1
DIM	1	2	1
DIM	1	4	1
DIM	1	4	1
DIM	1	4	1
DIM	1	5	1
DIM	1	5	1
DIM	2	2	1
DIM	2	2	1
DIM	2	2	1
DIM	2	2	1
DIM	2	2	1
DIM	2	2	1
DIM	2	2	1
DIM	2	2	1
DIM	2	3	1
DIM	2	3	1
DIM	3	1	1
DIM	3	2	1
DIM	3	2	1
DIM	3	2	1
DIM	3	2	1
DIM	3	2	1
DIM	3	2	1
DIM	3	2	1
DIM	3	2	1
DIM	3	2	1
