# Supplementary material for: Chronic High-Dose Neonicotinoid Exposure Decreases Overwinter Survival of Apis mellifera L
Source: Insects. 2019 Dec 31;11(1):30. doi: 10.3390/insects11010030 (PMC7022569; doi:10.3390/insects11010030)
Supplement: Supplementary file 1 [file insects-11-00030-s001.zip › C2_Raw_Data.xlsx]

## Sheet: syrup consumption mg bee per 3d
dose/time	1	2	3	4	5	6	7	8	9
Ctl	118.667	177.333	152.667	170.667	178	210	190.556	155	293.333
Ctl	175.185	230.37	168.519	163.741	196.667	202.857	205.833	142.5	318.889
Ctl	99.7222	150.278	154.242	157.667	115	136.25	187.222	148.333	173.333
Ctl	101.667	161.333	174.667	201.852	227.143	165.714	138.889	115	179.167
Ctl	122.963	199.259	167.407	165.185	166.25	177.143	186.19	228	244.167
Ctl	101.667	158.333	160.667	193.667	202	186.667	156.667	191.667	203.333
Ctl	203.81	230.476	208.095	213.81	205.714	215	155.556	170	-
Ctl	145.185	180.417	185.833	239.524	195.714	258.333	293.889	294	-
clo 5	80.5556	-	294.722	155.556	164	195.714	206.667	225	346.667
clo 5	140.667	-	389.63	202.083	193.75	240	194.667	256.667	173.333
clo 5	110.741	-	380.741	195.238	245	340	248.333	230	-
clo 5	131.852	-	413.333	243.333	218.75	320	331.667	360	776.667
clo 5	191.111	-	585.333	249.333	365	410	258.333	207.5	378.333
clo 10	119.697	155.758	146.667	163.667	161.25	186.667	178.667	760	-
clo 10	176.296	193.704	142.963	208.333	320	335	337.778	190	88.3333
clo 10	107.667	163.333	147.667	161.852	152.222	224.286	310.833	190	86.6667
clo 10	127.407	212.593	137.407	186.667	182.857	325	943.333	-	-
clo 10	141.667	201.333	168.667	184.667	258.333	350	197.778	215	206.667
clo 20	158.667	239.167	149.583	163.81	163.333	750	93.3333	-	-
clo 20	181.667	305.333	276.296	273.81	195	430	-	-	-
clo 20	191.667	205.926	134.074	160.833	101.429	100	72.2222	80	214.167
clo 20	147.667	209.259	157.778	205.333	275	-	-	-	-
clo 20	198.667	306.19	235.238	1366.67	-	-	-	-	-
clo 100	325.556	-	-	-	-	-	-	-	-
clo 100	221.667	204.444	145.556	-	-	-	-	-	-
clo 100	277.333	-	-	-	-	-	-	-	-
thi 5	98.7879	193.939	179.697	209.697	229.091	229	936.667	175	136.667
thi 5	103.667	198.333	207.407	195.833	205	100	-	-	-
thi 5	150.741	143.704	197.407	242.083	330	960	393.333	160	76.6667
thi 5	142.667	210.37	179.583	183.333	282.857	895	243.333	-	-
thi 5	171.667	297.037	190.833	189.524	190	218.333	531.667	470	-
thi 10	124.667	223.704	135.185	172.963	137.778	180	266.667	253.333	318.333
thi 10	151.667	158.148	97.4074	181.852	177.778	220	304.667	206.667	208.333
thi 10	70.6061	201.212	133.333	145.152	144	261.429	421.111	250	176.667
thi 10	152.667	201.481	151.852	169.63	167.5	270	216.667	-	-
thi 10	86.0606	133.939	152.424	0	232.222	272.857	288.667	302.5	-
thi 20	48.6667	162.917	133.333	274.444	283.333	400	483.333	-	-
thi 20	192.083	197.917	133.333	155.833	300	245	326.667	-	-
thi 20	137.222	142.121	131.667	209.583	220	327.5	244.444	250	-
thi 20	150.667	225.417	227.778	94.1667	210	-	-	-	-
thi 20	102.963	216.667	123.333	236.111	198.333	235	128.333	193.333	155.556
thi 100	121.111	210.556	538.333	-	-	-	-	-	-
thi 100	244.444	-	-	-	-	-	-	-	-
thi 100	1586.67	-	-	-	-	-	-	-	-

## Sheet: cumulative ng neonic consumed
dose/time	t1	t2	t3	t4	t5	t6	t7	t8	t9
clo 5	0.335111	-	1.56116	2.20827	2.89051	3.70468	4.56441	5.50041	6.94254
clo 5	0.585173	-	2.20603	3.0467	3.8527	4.8511	5.66091	6.72865	7.44971
clo 5	0.460681	-	2.04456	2.85675	3.87595	5.29035	6.32342	7.28022	-
clo 5	0.548504	-	2.26797	3.28024	4.19024	5.52144	6.90117	8.39877	11.6297
clo 5	0.795022	-	3.23001	4.26724	5.78564	7.49124	8.5659	9.4291	11.003
clo 10	0.995879	2.29178	3.51205	4.87376	6.21536	7.76842	9.25493	15.5781	-
clo 10	1.46679	3.0784	4.26785	6.00119	8.66359	11.4508	14.2611	15.8419	16.5768
clo 10	0.895787	2.25472	3.48331	4.82991	6.0964	7.96246	10.5486	12.1294	12.8505
clo 10	1.06003	2.8288	3.97203	5.5251	7.04647	9.75047	17.599	-	-
clo 10	1.17867	2.85376	4.25707	5.79349	7.94283	10.8548	12.5003	14.2891	16.0086
clo 20	2.6418	6.62392	9.11449	11.8419	14.5614	27.0489	28.6029	-	-
clo 20	3.02475	8.10855	12.7089	17.2678	20.5146	27.6741	-	-	-
clo 20	3.19125	6.61992	8.85225	11.5301	13.2189	14.8839	16.0864	17.4184	20.9843
clo 20	2.45865	5.94282	8.56982	11.9886	16.5674	-	-	-	-
clo 20	3.3078	8.40587	12.3226	35.0776	-	-	-	-	-
clo 100	27.096	-	-	-	-	-	-	-	-
clo 100	18.4493	35.4652	47.5798	-	-	-	-	-	-
clo 100	23.0825	-	-	-	-	-	-	-	-
thi 5	0.480109	1.42265	2.29598	3.31511	4.42849	5.54143	10.0936	10.9441	11.6083
thi 5	0.50382	1.46772	2.47572	3.42747	4.42377	4.90977	-	-	-
thi 5	0.7326	1.431	2.3904	3.56692	5.17073	9.83633	11.7479	12.5255	12.8981
thi 5	0.69336	1.71576	2.58853	3.47953	4.85422	9.20392	10.3865	-	-
thi 5	0.8343	2.2779	3.20535	4.12644	5.04984	6.11094	8.69484	10.979	-
thi 10	1.21176	3.38616	4.70016	6.38136	7.72056	9.47016	12.0622	14.5246	17.6188
thi 10	1.4742	3.0114	3.9582	5.7258	7.4538	9.5922	12.5536	14.5624	16.5874
thi 10	0.686291	2.64207	3.93807	5.34895	6.74863	9.28971	13.3829	15.8129	17.5301
thi 10	1.48392	3.44232	4.91832	6.56712	8.19522	10.8196	12.9256	-	-
thi 10	0.836509	2.1384	3.61996	3.61996	5.87716	8.52934	11.3352	14.2755	-
thi 20	0.946567	4.1153	6.70863	12.0466	17.5574	25.3374	34.7382	-	-
thi 20	3.73602	7.5855	10.1788	13.2098	19.0448	23.81	30.1637	-	-
thi 20	2.66897	5.43323	7.99415	12.0705	16.3495	22.7194	27.4739	32.3364	-
thi 20	2.93047	7.31482	11.7451	13.5766	17.6611	-	-	-	-
thi 20	2.00263	6.2168	8.61563	13.208	17.0656	21.6363	24.1324	27.8927	30.9183
thi 100	11.7781	32.2546	84.6075	-	-	-	-	-	-
thi 100	23.7722	-	-	-	-	-	-	-	-
thi 100	154.303	-	-	-	-	-	-	-	-

## Sheet: survival
treatment	cage	survival time	live (0) dead (1)
CTRL	40	20	1
CTRL	40	21	1
CTRL	40	30	0
CTRL	40	18	1
CTRL	40	18	1
CTRL	40	26	1
CTRL	40	26	1
CTRL	40	26	1
CTRL	40	28	1
CTRL	40	30	0
CTRL	41	18	1
CTRL	41	20	1
CTRL	41	20	1
CTRL	41	29	1
CTRL	41	18	1
CTRL	41	22	1
CTRL	41	28	1
CTRL	41	30	0
CTRL	41	30	0
CTRL	42	10	1
CTRL	42	13	1
CTRL	42	20	1
CTRL	42	22	1
CTRL	42	29	1
CTRL	42	30	1
CTRL	42	30	0
CTRL	42	18	1
CTRL	42	18	1
CTRL	42	27	1
CTRL	42	30	1
CTRL	42	30	0
CTRL	43	13	1
CTRL	43	16	1
CTRL	43	22	1
CTRL	43	30	1
CTRL	43	30	0
CTRL	43	30	0
CTRL	43	16	1
CTRL	43	26	1
CTRL	43	28	1
CTRL	43	30	0
CTRL	44	17	1
CTRL	44	25	1
CTRL	44	30	1
CTRL	44	30	1
CTRL	44	15	1
CTRL	44	24	1
CTRL	44	27	1
CTRL	44	30	0
CTRL	44	30	0
CTRL	45	21	1
CTRL	45	25	1
CTRL	45	25	1
CTRL	45	30	1
CTRL	45	30	0
CTRL	45	18	1
CTRL	45	28	1
CTRL	45	30	0
CTRL	45	30	0
CTRL	45	30	0
CTRL	46	23	1
CTRL	46	3	1
CTRL	46	19	1
CTRL	46	27	1
CTRL	46	27	1
CTRL	46	28	1
CTRL	46	28	1
CTRL	46	28	1
CTRL	47	6	1
CTRL	47	23	1
CTRL	47	26	1
CTRL	47	26	1
CTRL	47	13	1
CTRL	47	18	1
CTRL	47	27	1
CTRL	47	27	1
CTRL	47	27	1
CLO5	48	19	1
CLO5	48	20	1
CLO5	48	22	1
CLO5	48	24	1
CLO5	48	24	1
CLO5	48	26	1
CLO5	48	30	0
CLO5	48	15	1
CLO5	48	16	1
CLO5	48	19	1
CLO5	48	19	1
CLO5	48	23	1
CLO5	49	17	1
CLO5	49	18	1
CLO5	49	20	1
CLO5	49	23	1
CLO5	49	25	1
CLO5	49	30	0
CLO5	49	7	1
CLO5	49	13	1
CLO5	49	27	1
CLO5	49	30	1
CLO5	50	19	1
CLO5	50	22	1
CLO5	50	23	1
CLO5	50	30	1
CLO5	50	12	1
CLO5	50	13	1
CLO5	50	15	1
CLO5	50	28	1
CLO5	50	28	1
CLO5	51	17	1
CLO5	51	17	1
CLO5	51	18	1
CLO5	51	20	1
CLO5	51	21	1
CLO5	51	24	1
CLO5	51	30	0
CLO5	51	7	1
CLO5	51	17	1
CLO5	52	9	1
CLO5	52	16	1
CLO5	52	27	1
CLO5	52	28	1
CLO5	52	30	0
CLO5	52	30	0
clo10	53	10	1
clo10	53	19	1
clo10	53	21	1
clo10	53	23	1
clo10	53	25	1
clo10	53	25	1
clo10	53	14	1
clo10	53	14	1
clo10	53	17	1
clo10	53	24	1
clo10	53	27	1
clo10	54	12	1
clo10	54	15	1
clo10	54	17	1
clo10	54	20	1
clo10	54	23	1
clo10	54	14	1
clo10	54	15	1
clo10	54	30	0
clo10	54	30	0
clo10	55	12	1
clo10	55	21	1
clo10	55	21	1
clo10	55	21	1
clo10	55	23	1
clo10	55	25	1
clo10	55	26	1
clo10	55	17	1
clo10	55	18	1
clo10	55	30	0
clo10	56	11	1
clo10	56	13	1
clo10	56	19	1
clo10	56	21	1
clo10	56	21	1
clo10	56	22	1
clo10	56	23	1
clo10	56	18	1
clo10	56	18	1
clo10	57	16	1
clo10	57	18	1
clo10	57	18	1
clo10	57	18	1
clo10	57	24	1
clo10	57	14	1
clo10	57	14	1
clo10	57	16	1
clo10	57	27	1
clo10	57	30	0
CLO20	58	3	1
CLO20	58	17	1
CLO20	58	18	1
CLO20	58	19	1
CLO20	58	19	1
CLO20	58	25	1
CLO20	58	7	1
CLO20	58	7	1
CLO20	58	11	1
CLO20	58	14	1
CLO20	58	17	1
CLO20	59	10	1
CLO20	59	12	1
CLO20	59	12	1
CLO20	59	19	1
CLO20	59	19	1
CLO20	59	20	1
CLO20	59	3	1
CLO20	59	3	1
CLO20	59	14	1
CLO20	59	14	1
CLO20	59	14	1
CLO20	59	26	1
CLO20	60	7	1
CLO20	60	18	1
CLO20	60	30	0
CLO20	60	30	0
CLO20	60	4	1
CLO20	60	13	1
CLO20	60	14	1
CLO20	60	27	1
CLO20	60	28	1
CLO20	60	30	0
CLO20	60	30	0
CLO20	61	18	1
CLO20	61	19	1
CLO20	61	6	1
CLO20	61	10	1
CLO20	61	8	1
CLO20	61	9	1
CLO20	61	11	1
CLO20	61	15	1
CLO20	61	18	1
CLO20	61	19	1
CLO20	62	6	1
CLO20	62	11	1
CLO20	62	11	1
CLO20	62	12	1
CLO20	62	12	1
CLO20	62	16	1
CLO20	62	6	1
CLO20	62	7	1
CLO20	62	11	1
CLO20	62	12	1
CLO100	63	2	1
CLO100	63	2	1
CLO100	63	2	1
CLO100	63	3	1
CLO100	63	3	1
CLO100	63	4	1
CLO100	63	6	1
CLO100	63	6	1
CLO100	63	6	1
CLO100	64	2	1
CLO100	64	2	1
CLO100	64	3	1
CLO100	64	3	1
CLO100	64	6	1
CLO100	64	12	1
CLO100	64	12	1
CLO100	64	13	1
CLO100	64	3	1
CLO100	64	4	1
CLO100	65	2	1
CLO100	65	3	1
CLO100	65	3	1
CLO100	65	4	1
CLO100	65	5	1
CLO100	65	6	1
CLO100	65	7	1
CLO100	65	4	1
CLO100	65	6	1
CLO100	65	6	1
THI5	66	21	1
THI5	66	21	1
THI5	66	21	1
THI5	66	21	1
THI5	66	21	1
THI5	66	22	1
THI5	66	26	1
THI5	66	30	1
THI5	66	18	1
THI5	66	22	1
THI5	66	22	1
THI5	67	9	1
THI5	67	13	1
THI5	67	16	1
THI5	67	18	1
THI5	67	18	1
THI5	67	18	1
THI5	67	21	1
THI5	67	22	1
THI5	67	16	1
THI5	67	18	1
THI5	68	11	1
THI5	68	19	1
THI5	68	22	1
THI5	68	30	1
THI5	68	15	1
THI5	68	16	1
THI5	68	17	1
THI5	68	18	1
THI5	68	19	1
THI5	69	19	1
THI5	69	19	1
THI5	69	19	1
THI5	69	19	1
THI5	69	19	1
THI5	69	22	1
THI5	69	25	1
THI5	69	6	1
THI5	69	9	1
THI5	69	16	1
THI5	70	9	1
THI5	70	12	1
THI5	70	18	1
THI5	70	20	1
THI5	70	21	1
THI5	70	22	1
THI5	70	22	1
THI5	70	25	1
THI5	70	7	1
THI5	70	27	1
thi10	71	3	1
thi10	71	6	1
thi10	71	20	1
thi10	71	21	1
thi10	71	23	1
thi10	71	24	1
thi10	71	18	1
thi10	71	22	1
thi10	71	28	1
thi10	71	30	1
thi10	71	30	0
thi10	72	22	1
thi10	72	23	1
thi10	72	23	1
thi10	72	30	0
thi10	72	30	0
thi10	72	5	1
thi10	72	18	1
thi10	72	22	1
thi10	72	22	1
thi10	72	27	1
thi10	73	16	1
thi10	73	18	1
thi10	73	18	1
thi10	73	19	1
thi10	73	20	1
thi10	73	20	1
thi10	73	21	1
thi10	73	22	1
thi10	73	24	1
thi10	73	26	1
thi10	73	30	1
thi10	74	19	1
thi10	74	19	1
thi10	74	20	1
thi10	74	25	1
thi10	74	7	1
thi10	74	14	1
thi10	74	18	1
thi10	74	19	1
thi10	74	22	1
thi10	74	24	1
thi10	75	15	1
thi10	75	15	1
thi10	75	17	1
thi10	75	18	1
thi10	75	20	1
thi10	75	25	1
thi10	75	26	1
thi10	75	26	1
thi10	75	22	1
thi10	75	26	1
thi10	75	26	1
THI20	76	14	1
THI20	76	5	1
THI20	76	6	1
THI20	76	11	1
THI20	76	12	1
THI20	76	15	1
THI20	76	15	1
THI20	76	18	1
THI20	76	22	1
THI20	76	24	1
THI20	77	3	1
THI20	77	16	1
THI20	77	17	1
THI20	77	17	1
THI20	77	18	1
THI20	77	20	1
THI20	77	22	1
THI20	77	24	1
THI20	77	24	1
THI20	78	7	1
THI20	78	10	1
THI20	78	12	1
THI20	78	17	1
THI20	78	17	1
THI20	78	19	1
THI20	78	20	1
THI20	78	23	1
THI20	78	26	1
THI20	78	12	1
THI20	78	17	1
THI20	78	23	1
THI20	79	5	1
THI20	79	7	1
THI20	79	10	1
THI20	79	13	1
THI20	79	17	1
THI20	79	17	1
THI20	79	17	1
THI20	79	19	1
THI20	79	9	1
THI20	79	13	1
THI20	80	17	1
THI20	80	29	1
THI20	80	29	1
THI20	80	7	1
THI20	80	11	1
THI20	80	13	1
THI20	80	18	1
THI20	80	24	1
THI20	80	30	0
THI100	81	2	1
THI100	81	2	1
THI100	81	9	1
THI100	81	11	1
THI100	81	2	1
THI100	81	3	1
THI100	81	9	1
THI100	81	10	1
THI100	81	10	1
THI100	81	12	1
THI100	82	3	1
THI100	82	3	1
THI100	82	5	1
THI100	82	5	1
THI100	82	5	1
THI100	82	5	1
THI100	82	5	1
THI100	82	3	1
THI100	82	4	1
THI100	82	5	1
THI100	83	3	1
THI100	83	4	1
THI100	83	4	1
THI100	83	4	1
THI100	83	4	1
THI100	83	3	1
THI100	83	3	1
THI100	83	4	1
THI100	83	5	1

## Sheet: dimethoate survival
treatment	cage	survival time	live (0) dead (1)
dim	1	3	1
dim	1	3	1
dim	1	3	1
dim	1	3	1
dim	1	4	1
dim	1	5	1
dim	1	3	1
dim	1	3	1
dim	1	3	1
dim	1	5	1
dim	2	3	1
dim	2	4	1
dim	2	4	1
dim	2	5	1
dim	2	8	1
dim	2	4	1
dim	2	4	1
dim	2	4	1
dim	2	4	1
dim	2	5	1
dim	3	3	1
dim	3	3	1
dim	3	3	1
dim	3	4	1
dim	3	3	1
dim	3	3	1
dim	3	3	1
dim	3	3	1
dim	3	4	1
dim	3	5	1
