# Supplementary material for: Chronic High-Dose Neonicotinoid Exposure Decreases Overwinter Survival of Apis mellifera L
Source: Insects. 2019 Dec 31;11(1):30. doi: 10.3390/insects11010030 (PMC7022569; doi:10.3390/insects11010030)
Supplement: Supplementary file 1 [file insects-11-00030-s001.zip › F1_Raw_Data.xlsx]

## Sheet: Fall 2017 cluster size
dose/date	2019-10-10
medium	6
control	16.5
high	12.5
control	10.5
medium	8
medium	8
high	3.5
high	5.75
control	5.5
control	7.75
medium	6.75
medium	5
medium	4
medium	5.5
high	3.75
medium	10
high	3.25
high	4
medium	7.75
medium	4.5
high	5.25
high	5.25
control	8.25
control	5.75
medium	4.25
high	4.75
control	7.5
control	9.25
control	4.5
medium	4.5
high	5.75
high	5.75
medium	4.25
medium	3.75
medium	6.25
high	4.5
control	7
medium	7.5
control	7.25
medium	4
high	5.25
high	4.5
control	6.5
control	5
high	5.25
control	6.75
control	4.5
control	4.5
medium	6.25
control	8
high	5
high	3
control	3.75
medium	5.25
control	4.5
high	4.5
high	5
medium	7.5
high	3
control	7.75

## Sheet: Fall 2017 syrup consumption
dose	syrup consumption (L)
medium	20
control	30
high	15.0625
control	35.7
medium	22.9775
medium	22.375
high	8.625
high	10.875
control	25.6938
control	22.425
medium	19.025
medium	23.3225
medium	15.3625
medium	25.25
high	12.625
medium	24.25
high	14.8025
high	10.925
medium	22.6875
medium	20.025
high	20.625
high	23.1266
control	24.269
control	28.2684
medium	24.675
high	19.575
control	28
control	26.68
control	22.5
medium	19.1725
high	19.2
high	15.575
medium	19.65
medium	20.5
medium	29.0058
high	13.6025
control	20.9375
medium	20.75
control	27
medium	30.825
high	12.4
high	15.1375
control	25.875
control	22.125
high	15.5625
control	23.375
control	18.625
control	19.875
medium	19.3
control	28.125
high	8.5
high	11.6
control	23.45
medium	14.9
control	20.375
high	8.35
high	16.426
medium	23.8025
high	12.375
control	26.119

## Sheet: Fall 2017 Nosema
dose	September spores/bee
medium	325000
control	0
high	0
control	0
medium	0
medium	0
high	75000
high	0
control	0
control	0
medium	25000
medium	0
medium	125000
medium	0
high	0
medium	0
high	0
high	0
medium	0
medium	0
high	0
high	0
control	0
control	0
medium	0
high	0
control	100000
control	0
control	0
medium	0
high	0
high	0
medium	325000
medium	25000
medium	900000
high	100000
control	575000
medium	25000
control	0
medium	0
high	0
high	0
control	75000
control	0
high	0
control	0
control	0
control	0
medium	0
control	0
high	0
high	425000
control	0
medium	0
control	25000
high	0
high	0
medium	0
high	0
control	0
medium	3575000
medium	775000

## Sheet: Fall 2017 Varroa
Dose	September percent infestation	October Percent infestation
medium	0.699301	0
control	0	0
high	0.547945	0
control	0	0
medium	0.239234	0
medium	0	0
high	0.294118	0
high	0	0
control	0.260417	0
control	0.268097	0.3125
medium	0.598802	0
medium	0	0
medium	0	0
medium	0.530504	0
high	0.56338	0
medium	0.254453	0
high	1.38889	0
high	1.11111	0
medium	0.261097	0
medium	0	0
high	0	0
high	0	0
control	0	0
control	0.813008	0
medium	0	0
high	0.20202	0
control	0	0
control	0.244499	0
control	0	0
medium	0.244499	0
high	1.00503	0
high	0.536193	0
medium	0.802139	0
medium	0.767263	0
medium	0.27933	0.350877
high	0.278552	0
control	0	0
medium	0	0
control	0.333333	0
medium	0.519481	0
high	0.884956	0
high	0	0
control	0.949367	0
control	0.634921	0
high	0	0
control	0	0
control	0.9375	0
control	0	0
medium	0.49505	0
control	0	0.442478
high	0	0
high	0.677201	0
control	0.293255	0
medium	0.928793	0
control	1.23457	0
high	0.488998	0
high	0	0
medium	0.277008	0
high	0	0
control	0.514139	0

## Sheet: Spring 2018 survival
dose	May 2018 live (1) or dead (0)
medium	1
control	1
high	0
control	1
medium	1
medium	1
high	0
high	0
control	1
control	1
medium	1
medium	0
medium	0
medium	1
high	1
medium	1
high	0
high	0
medium	1
medium	0
high	0
high	1
control	1
control	1
medium	1
high	1
control	1
control	1
control	1
medium	0
high	1
high	1
medium	1
medium	1
medium	1
high	1
control	0
medium	1
control	1
medium	1
high	0
high	0
control	1
control	1
high	1
control	1
control	1
control	0
medium	1
control	1
high	0
high	0
control	1
medium	0
control	1
high	0
high	0
medium	1
high	0
control	1

## Sheet: Overwinter weight loss
dose	Oct 4, 2017 weight	May 18, 2018 weight	weight change
medium	56	38.5	17.5
control	72	47.5	24.5
high	57	47	10
control	64	44.5	19.5
medium	61.5	42	19.5
medium	58.5	45	13.5
high	56.5	45.5	11
high	56	44.5	11.5
control	56	41	15
control	68	47	21
medium	57	38.5	18.5
medium	55	42	13
medium	57	45	12
medium	64.5	44	20.5
high	61.5	43.5	18
medium	74	50	24
high	59.5	38	21.5
high	54.5	39.5	15
medium	64	49	15
medium	57	48.5	8.5
high	55	46	9
high	67	47.5	19.5
control	66.5	44.5	22
control	71	47	24
medium	66	51.5	14.5
high	70	49	21
control	61	45	16
control	73	47	26
control	51.5	33	18.5
medium	53	41	12
high	64	45.5	18.5
high	66.5	44	22.5
medium	55.5	42	13.5
medium	58	43	15
medium	68	45.5	22.5
high	67	44.5	22.5
control	57	46	11
medium	66	45	21
control	65	45.5	19.5
medium	60	41.5	18.5
high	61	47	14
high	65	51	14
control	61	39.5	21.5
control	66	44.5	21.5
high	60.5	37	23.5
control	62.5	42.5	20
control	57.5	41.5	16
control	57	43	14
medium	65.5	43.5	22
control	62	43.5	18.5
high	49	38	11
high	52.5	39.5	13
control	62	47	15
medium	60.5	43.5	17
control	65	49	16
high	57	45	12
high	62	46.5	15.5
medium	71	51.5	19.5
high	66	52	14
control	67.5	41	26.5

## Sheet: Spring 2018 cluster size
dose/date	2019-04-13	2019-05-18
medium	0.5	9.5
control	5.25	16.5
control	3.25	12.75
medium	4	9.75
medium	2.5	5.25
control	2.5	11.25
control	4.5	14
medium	4	8.5
medium	5	11.75
high	1.25	4.25
medium	6.5	12.75
high	0.25	16.25
medium	4.5	15.25
high	4	15
control	5	17.25
control	9	8.75
high	1.5	2.5
control	3.25	10.75
control	7.25	19.5
control	1.5	4.75
high	3	12
high	2.25	5.25
medium	4.25	12.25
medium	2.25	6
medium	6.5	15.25
high	2.25	3.5
medium	9	13.75
control	6.25	6.5
medium	2.75	2.25
control	3.5	8.75
control	2	11.25
high	1.5	2.75
control	1.5	4.5
control	3	5
medium	5	11.75
control	6.5	12.75
control	3.5	6.25
control	2.75	3.75
medium	8.5	12.75
control	5.75	15.75

## Sheet: Spring 2018 Nosema
dose	May 2 Spores/bee
medium	725000
control	0
control	875000
medium	0
medium	25000
control	0
control	3675000
medium	3400000
medium	0
high	0
medium	0
medium	200000
high	0
control	0
control	100000
medium	50000
high	525000
control	0
control	0
control	7325000
high	0
high	0
medium	0
medium	2150000
medium	50000
high	0
medium	575000
control	2475000
medium	0
control	850000
control	0
high	0
control	0
control	650000
medium	600000
control	25000
control	0
control	25000
medium	1275000
control	25000

## Sheet: Spring 2018 Varroa
dose	May 9 percent infestation	May 24 percent infestation
medium	0	0
control	0	0.27248
control	0	0
medium	0	0
medium	0	0
control	0	0
control	0	0
medium	0	0
medium	0	0
high	0	0
medium	0	0
medium	0	0
high	0	0
control	0	0
control	0	0
medium	0	0
high	0	0
control	0	0
control	0	0
control	0	0
high	0	0
high	0	0
medium	0	0
medium	0	0
medium	0	0
high	0	0
medium	0	0
control	0	0
medium	0	0
control	0	0
control	0	0.295858
high	0	0
control	0	0
control	0	0
medium	0	0
control	0	0
control	0	0
control	0	0
medium	0	0
control	0	0

## Sheet: 2018 queen quality
Dose	Viable Sperm	Dead Sperm	Total Sperm	Queen Weight
Control	66.2222	33.7778	4128000	0.2542
Control	71.5556	28.4444	4336000	0.2474
Control	53.5545	46.4455	1920000	0.2352
High	70.3883	29.6117	2352000	0.28
High	36.8664	63.1336	912000	0.2322
High	46.4	53.6	1904000	0.2772
High	55.3763	44.6237	2480000	0.2192
Control	70.5	29.5	1888000	0.2414
Med	62.9808	37.0192	2832000	0.2592
Med	81.6327	18.3673	2768000	0.2116
High	78.607	21.393	2288000	0.2504
Control	79.0909	20.9091	400000	0.2369
Med	78.1132	21.8868	5712000	0.1992
High	77.3649	22.6351	4304000	0.2614
Control	71.5596	28.4404	2928000	0.2902
Med	78.6408	21.3592	2940000	0.1938
Med	88.8889	11.1111	3528000	0.2238
Med	81.7734	18.2266	4692000	0.2467
