# Supplementary material for: Chronic High-Dose Neonicotinoid Exposure Decreases Overwinter Survival of Apis mellifera L
Source: Insects. 2019 Dec 31;11(1):30. doi: 10.3390/insects11010030 (PMC7022569; doi:10.3390/insects11010030)
Supplement: Supplementary file 1 [file insects-11-00030-s001.zip › F2_Raw_Data.xlsx]

## Sheet: Fall 2018 cluster size
dose/date	2019-09-02	2019-10-09
THI 10	5.5	5.25
CTL	8	8
CTL	4.5	4
THI 10	7.5	3.5
THI 10	9.75	4.75
CTL	5.5	3.75
THI 5	6	3.75
THI 10	7	6
THI 5	5	7
THI 10	6.25	3.5
CTL	6	3.75
CTL	9.25	6.75
THI 5	4.5	5.25
THI 10	7.5	3
CTL	11	6.25
THI 5	9.5	9.5
THI 10	8.5	5
THI 5	14.75	6.5
CTL	6.25	3.5
THI 5	5	6
CTL	8	6.75
THI 10	8.25	7.75
THI 5	7.5	5.75
THI 5	9	4.5
CTL	6.25	3.75
THI 10	6.5	3.25
THI 10	12.75	7.25
CTL	5.75	3.25
THI 10	3.75	4.25
THI 5	6.5	6.25
THI 5	12	4
CTL	8.5	7.25
CTL	7	4.25
CTL	11.25	6.5
THI 10	8.25	4.75
THI 10	7	4.5
THI 10	4.75	4.5
THI 5	7.25	6.75
CTL	7.75	6.5
CTL	12.75	3.25
THI 10	7.5	4.75
THI 5	9.5	5.5
THI 5	8	5.75
CTL	7.5	5.25
THI 5	10	9.5
THI 10	7.5	3
THI 10	11.75	5.25
THI 10	11	5
CTL	8.5	4.75
THI 10	6.75	7.75
THI 5	7.25	11
CTL	8.25	4.5
THI 5	7	6.5
THI 5	15.5	4.5
THI 5	7.75	3.75
THI 5	5	3.5
THI 5	11.5	8.75
THI 5	8.25	6
THI 10	12.75	4.25
CTL	14	10.25
THI 10	10	7.25
CTL	14	6.25
CTL	10.25	5
CTL	8	6

## Sheet: Fall 2018 syrup consumption
dose	syrup consumption (L)
THI 10	18.775
CTL	14.775
CTL	17.1
THI 10	15.95
THI 10	14.6
CTL	16.125
THI 5	17.5
THI 10	21.875
THI 5	21.575
THI 10	14.45
CTL	16.775
CTL	23.55
THI 5	19.875
THI 10	11.625
CTL	22.9
THI 5	22.7
THI 10	16.9
THI 5	25.4
CTL	20.95
THI 5	18.95
CTL	17.875
THI 10	18.525
THI 5	18.6
THI 5	24.875
CTL	13.875
THI 10	15.5
THI 10	23.65
CTL	18.5
THI 10	19.25
THI 5	18.25
THI 5	12.075
CTL	22.625
CTL	11.625
CTL	20.575
THI 10	20.375
THI 10	14.05
THI 10	15.25
THI 5	11.975
CTL	17.375
CTL	17.85
THI 10	16.95
THI 5	18.525
THI 5	17.8
CTL	20.475
THI 5	25.375
THI 10	16.95
THI 10	18.875
THI 10	16.95
CTL	18.475
THI 10	19.55
THI 5	20.725
CTL	22.75
THI 5	18.875
THI 5	17.75
THI 5	14.5
THI 5	15.5
THI 5	27.1
THI 5	19.875
THI 10	19.15
CTL	20.75
THI 10	21.275
CTL	24.375
CTL	17
CTL	17.675

## Sheet: Spring 2019 survival
dose	May 2019 live (1) dead (0)
THI 10	1
CTL	1
CTL	0
THI 10	0
THI 10	0
CTL	0
THI 5	1
THI 10	1
THI 5	0
THI 10	0
CTL	0
CTL	1
THI 5	0
THI 10	0
CTL	1
THI 5	1
THI 10	1
THI 5	1
CTL	1
THI 5	0
CTL	0
THI 10	1
THI 5	1
THI 5	1
CTL	1
THI 10	0
THI 10	1
CTL	0
THI 10	0
THI 5	0
THI 5	0
CTL	0
CTL	0
CTL	1
THI 10	1
THI 10	0
THI 10	0
THI 5	0
CTL	1
CTL	1
THI 10	1
THI 5	0
THI 5	0
CTL	1
THI 5	1
THI 10	1
THI 10	0
THI 10	1
CTL	1
THI 10	1
THI 5	0
CTL	1
THI 5	1
THI 5	1
THI 5	1
THI 5	0
THI 5	1
THI 5	1
THI 10	0
CTL	1
THI 10	1
CTL	1
CTL	0
CTL	1

## Sheet: Overwinter weight loss
dose	Weight Oct 9, 2018	Weight May 9, 2019	Weight change
THI 10	54.5	34	20.5
CTL	51.5	33	18.5
CTL	48	35.5	12.5
THI 10	51	40	11
THI 10	54	37.5	16.5
CTL	58	47	11
THI 5	51	32.5	18.5
THI 10	58	34	24
THI 5	51.5	36.5	15
THI 10	46	36	10
CTL	55	42.5	12.5
CTL	57	34.5	22.5
THI 5	50.5	29	21.5
THI 10	52.5	44	8.5
CTL	53	32.5	20.5
THI 5	51.5	35.5	16
THI 10	54	41	13
THI 5	57.5	41	16.5
CTL	50	34	16
THI 5	50	35.5	14.5
CTL	58	38.5	19.5
THI 10	59.5	40.5	19
THI 5	53.5	35	18.5
THI 5	50.5	34	16.5
CTL	52.5	37	15.5
THI 10	49	39.5	9.5
THI 10	54	39.5	14.5
CTL	50.5	44	6.5
THI 10	54	40.5	13.5
THI 5	52	41.5	10.5
THI 5	53	39	14
CTL	46.5	35.5	11
CTL	46	38	8
CTL	53.5	40.5	13
THI 10	56	40	16
THI 10	45	38.5	6.5
THI 10	48	35.5	12.5
THI 5	51	39	12
CTL	47.5	35	12.5
CTL	51	40.5	10.5
THI 10	45	32	13
THI 5	48.5	37	11.5
THI 5	46.5	34.5	12
CTL	47.5	33	14.5
THI 5	49.5	34	15.5
THI 10	52	42	10
THI 10	49	34	15
THI 10	54.5	43.5	11
CTL	57.5	36	21.5
THI 10	51.5	38.5	13
THI 5	52	38.5	13.5
CTL	52	36.5	15.5
THI 5	44.5	32	12.5
THI 5	55	36.5	18.5
THI 5	52	40	12
THI 5	45.5	35.5	10
THI 5	55	35.5	19.5
THI 5	46	32.5	13.5
THI 10	52	40	12
CTL	52	41	11
THI 10	54.5	39	15.5
CTL	57	39	18
CTL	52	34.5	17.5
CTL	44	35.5	8.5

## Sheet: Spring 2019 cluster size
dose/date	2019-03-22	2019-05-09
THI 10	4.25	10
control	4	9.75
THI 5	6.5	6.5
THI 10	5.25	9
control	5.5	9
control	5.75	11.25
THI 5	5	8.25
THI 10	2	0.5
THI 5	6.75	14
control	2.75	4
THI 10	7.25	9
THI 5	2.5	3.5
THI 5	4.5	7.75
control	3.25	3.5
THI 10	6	12.25
THI 5	2	dead
control	1.5	0.5
THI 10	4	5.75
control	4.5	4.75
control	5	2.25
THI 10	3.25	4.5
THI 5	2.25	dead
control	5.25	6
THI 5	5.25	10.25
THI 10	2.75	0.25
THI 10	3.75	dead
THI 10	5.25	5.75
control	2.25	2
THI 10	4.25	5
THI 5	2.75	dead
control	5.75	10
THI 5	3.5	3.25
THI 5	4.25	2.5
THI 5	2	1.5
THI 5	6	11.5
THI 5	2.5	5
THI 10	0.5	dead
control	7	8.75
THI 10	7.25	7.75
control	6	6.25
control	3.5	0.5

## Sheet: Hourly temperature
Date_time/dose	thi10	average	detrended	ctl	average	detrended	thi5	average	detrended	thi10	average	detrended	ctl	average	detrended	ctl	average	detrended	thi5	average	detrended	thi10	average	detrended	thi5	average	detrended	ctl	average	detrended	thi5	average	detrended	thi5	average	detrended	ctl	average	detrended	thi10	average	detrended	ctl	average	detrended	thi10	average	detrended	ctl
2019-02-20 00:01:00	23			24			22.5			19.5			20.5			22.5			4.5			14			16.5			13.5			21.5			21.5			23			12			15			10.5			14.5
2019-02-20 01:01:00	21.5			23.5			21.5			19.5			20.5			22			5			14			15			12.5			21.5			17			22			8			17			10			13.5
2019-02-20 02:01:00	22.5			23			22			19			20.5			21.5			5			13.5			16			16			20			18.5			23			10			15.5			10.5			14.5
2019-02-20 03:01:00	22.5			21.5			22			20			20.5			21.5			5			12			15.5			12.5			21			17.5			22			6			13			10.5			16.5
2019-02-20 04:01:00	22.5			21.5			22			20.5			20.5			22			4.5			11.5			16			12			20			17.5			24			7.5			17.5			11.5			14.5
2019-02-20 05:01:00	22.5			21.5			21.5			20.5			21			21.5			4.5			10.5			16.5			15			20.5			19			22.5			6			15.5			14			13.5
2019-02-20 06:01:00	22.5			20			20.5			21.5			22			21.5			4.5			13.5			17.5			12			23.5			22.5			25			7.5			14			18			15.5
2019-02-20 07:01:00	22			21			21			22			22			22			4.5			11.5			19			17			22.5			19.5			22.5			7.5			14			19			15
2019-02-20 08:01:00	23			20.5			22.5			22			21.5			22			5			11.5			19			14.5			22.5			18			22.5			6.5			15.5			18			19.5
2019-02-20 09:01:00	23			20.5			23.5			22			22			21.5			5			12.5			19			13			23			21.5			23.5			6			14.5			16.5			16.5
2019-02-20 10:01:00	24			20.5			22			22.5			22.5			21.5			5.5			15.5			19.5			14.5			23.5			20			23.5			5.5			15.5			16			15
2019-02-20 11:01:00	23			21			17			22.5			23			23			5.5			11			20			13			23			22.5			23			8			14.5			18.5			16.5
2019-02-20 12:01:00	23	19.7	3.3	21.5		21.5	16.5	9.82	6.68	23	20.78	2.22	22	19.9	2.1	23.5	21.34	2.16	6	6.58	-0.58	14	5.56	8.44	20	19.4	0.6	10.5	9.06	1.44	22.5	20.46	2.04	21	18.84	2.16	23.5	23.12	0.38	7	7.78	-0.78	13.5	15.52	-2.02	19	16.16	2.84	17
2019-02-20 13:01:00	24	19.52	4.48	20	21.32	-1.32	2	8.98	-6.98	23	20.82	2.18	19	19.84	-0.84	22.5	21.16	1.34	6.5	6.72	-0.22	4.5	5.2	-0.7	21	19.56	1.44	12	8.48	3.52	22.5	20.42	2.08	23	18.64	4.36	23.5	23.02	0.48	7	7.6	-0.6	15	15.56	-0.56	18	16.5	1.5	19
2019-02-20 14:01:00	13.5	19.38	-5.88	22	21.24	0.76	-0.5	8.42	-8.92	20.5	20.88	-0.38	11	19.78	-8.78	22.5	21.08	1.42	7	6.86	0.14	-5	4.9	-9.9	22	19.8	2.2	13.5	8.12	5.38	23.5	20.34	3.16	23	18.64	4.36	23.5	22.96	0.54	7.5	7.56	-0.06	15	15.56	-0.56	17.5	16.84	0.66	20
2019-02-20 15:01:00	9	19.2	-10.2	21.5	21.2	0.3	-4	7.92	-11.92	20	20.94	-0.94	17	19.74	-2.74	21.5	20.98	0.52	10.5	6.96	3.54	-3	4.62	-7.62	21.5	20	1.5	13	7.72	5.28	21.5	20.34	1.16	22.5	18.58	3.92	24	22.8	1.2	8.5	7.36	1.14	16.5	15.58	0.92	16.5	17.14	-0.64	20.5
2019-02-20 16:01:00	17	19.06	-2.06	22.5	21.2	1.3	-4	7.44	-11.44	22	20.98	1.02	18.5	19.74	-1.24	21	20.88	0.12	10.5	7.04	3.46	-4	4.38	-8.38	22	20.22	1.78	8.5	7.36	1.14	21.5	20.22	1.28	20	18.58	1.42	24.5	22.74	1.76	9	7.46	1.54	15	15.64	-0.64	17.5	17.4	0.1	17
2019-02-20 17:01:00	20.5	18.88	1.62	22	21.24	0.76	-5.5	6.86	-12.36	21.5	21	0.5	19.5	19.76	-0.26	21	20.8	0.2	9.5	7.14	2.36	-7	4.16	-11.16	22	20.44	1.56	-1	7.02	-8.02	21.5	20.22	1.28	19.5	18.52	0.98	24.5	22.56	1.94	8	7.4	0.6	18.5	15.62	2.88	17.5	17.72	-0.22	16.5
2019-02-20 18:01:00	18	18.64	-0.64	22	21.24	0.76	-5.5	6.38	-11.88	21.5	21.02	0.48	19	19.74	-0.74	20.5	20.68	-0.18	8.5	7.22	1.28	-6	3.98	-9.98	21	20.62	0.38	1	6.64	-5.64	21.5	20.2	1.3	17.5	18.54	-1.04	23.5	22.48	1.02	9	7.46	1.54	15.5	15.7	-0.2	19	17.92	1.08	15.5
2019-02-20 19:01:00	11	18.5	-7.5	21.5	21.34	0.16	-4	6	-10	21	21.02	-0.02	18.5	19.7	-1.2	20.5	20.64	-0.14	8	7.4	0.6	-7.5	3.68	-11.18	21.5	20.78	0.72	3.5	6.42	-2.92	18	20.04	-2.04	18	18.38	-0.38	22.5	22.24	0.26	8.5	7.42	1.08	14.5	15.8	-1.3	18.5	17.94	0.56	18
2019-02-20 20:01:00	10.5	18.34	-7.84	21	21.4	-0.4	-5.5	5.68	-11.18	16.5	21	-4.5	19.5	19.7	-0.2	19.5	20.52	-1.02	9	7.54	1.46	-9	3.5	-12.5	22	20.9	1.1	5	6	-1	11	19.94	-8.94	14	18.4	-4.4	23	22.22	0.78	7	7.44	-0.44	16	16.02	-0.02	18	17.94	0.06	19
2019-02-20 21:01:00	17.5	18.12	-0.62	20.5	21.46	-0.96	-4	5.3	-9.3	18	20.98	-2.98	19	19.7	-0.7	19.5	20.48	-0.98	7.5	7.7	-0.2	-3.5	3.3	-6.8	20.5	21.04	-0.54	0	5.7	-5.7	14	19.86	-5.86	16.5	18.44	-1.94	23	22.22	0.78	9	7.38	1.62	16.5	16.12	0.38	17.5	18	-0.5	17
2019-02-20 22:01:00	20	17.96	2.04	20.5	21.56	-1.06	1	5.04	-4.04	20	20.96	-0.96	19.5	19.68	-0.18	20.5	20.44	0.06	7	7.82	-0.82	4	3.06	0.94	20.5	21.18	-0.68	-0.5	5.48	-5.98	16.5	19.8	-3.3	14.5	18.34	-3.84	22	22.14	-0.14	10	7.32	2.68	17	16.16	0.84	17	18.1	-1.1	17
2019-02-20 23:01:00	18	17.84	0.16	21	21.66	-0.66	3	4.42	-1.42	20.5	20.94	-0.44	19.5	19.64	-0.14	19	20.38	-1.38	6.5	7.88	-1.38	6	2.64	3.36	20.5	21.28	-0.78	-1	4.9	-5.9	18	19.68	-1.68	13.5	18.36	-4.86	22	22.1	-0.1	7.5	7.34	0.16	16.5	16.18	0.32	17.5	18.24	-0.74	15
2019-02-21 00:01:00	18.5	17.84	0.66	21	21.78	-0.78	-2	3.56	-5.56	20.5	20.94	-0.44	19	19.56	-0.56	19.5	20.24	-0.74	9.5	7.98	1.52	4.5	2.14	2.36	21	21.38	-0.38	-3.5	4.3	-7.8	17	19.48	-2.48	13	18.14	-5.14	22	22.12	-0.12	6	7.22	-1.22	17	16.26	0.74	17.5	18.26	-0.76	14.5
2019-02-21 01:01:00	18.5	17.84	0.66	21.5	21.84	-0.34	1.5	2.82	-1.32	20.5	20.94	-0.44	19	19.5	-0.5	18	20.1	-2.1	8	8.06	-0.06	5	1.64	3.36	20.5	21.46	-0.96	-1	3.78	-4.78	20.5	19.38	1.12	16.5	18.02	-1.52	20.5	22.1	-1.6	7.5	7.22	0.28	16	16.32	-0.32	19	18.32	0.68	13.5
2019-02-21 02:01:00	18	17.76	0.24	21.5	21.96	-0.46	7.5	2.64	4.86	21	20.94	0.06	19	19.58	-0.58	20	19.98	0.02	8.5	8.12	0.38	6.5	1.6	4.9	21	21.5	-0.5	3.5	3.18	0.32	19.5	19.18	0.32	17	17.9	-0.9	20.5	22.06	-1.56	7	7.26	-0.26	17	16.32	0.68	18.5	18.4	0.1	12.5
2019-02-21 03:01:00	18	18.04	-0.04	22	22	0	9.5	2.68	6.82	20.5	21.04	-0.54	19.5	19.98	-0.48	19	19.84	-0.84	7.5	8.16	-0.66	6.5	2	4.5	21	21.52	-0.52	6	2.64	3.36	20	18.98	1.02	17	17.72	-0.72	19	22	-3	5	7.44	-2.44	16	16.32	-0.32	18	18.52	-0.52	13.5
2019-02-21 04:01:00	19	18.48	0.52	21.5	22.04	-0.54	10	2.76	7.24	21	21.16	-0.16	20.5	20.1	0.4	19	19.78	-0.78	7	8.06	-1.06	6	2.2	3.8	21	21.56	-0.56	3.5	2.28	1.22	18	18.84	-0.84	17.5	17.42	0.08	20.5	21.92	-1.42	8.5	7.62	0.88	14.5	16.28	-1.78	17	18.64	-1.64	15.5
2019-02-21 05:01:00	18	18.66	-0.66	22.5	22.02	0.48	7.5	3.38	4.12	21	21.16	-0.16	21	20.18	0.82	20	19.74	0.26	7	7.96	-0.96	6	2.62	3.38	21.5	21.58	-0.08	3.5	2.26	1.24	20	18.72	1.28	16	17.4	-1.4	19.5	21.8	-2.3	6	7.76	-1.76	17	16.24	0.76	19.5	18.7	0.8	15
2019-02-21 06:01:00	16.5	18.68	-2.18	21.5	22.04	-0.54	9.5	4.1	5.4	21	21.18	-0.18	20.5	20.2	0.3	18.5	19.56	-1.06	6.5	7.94	-1.44	6	3.18	2.82	21	21.64	-0.64	5.5	2.72	2.78	20	18.62	1.38	19.5	17.36	2.14	20.5	21.68	-1.18	7.5	7.9	-0.4	17.5	16.02	1.48	19	18.84	0.16	15.5
2019-02-21 07:01:00	19	18.7	0.3	22.5	22	0.5	11	4.98	6.02	21.5	21.18	0.32	21	20.22	0.78	20.5	19.52	0.98	9	7.92	1.08	6	3.72	2.28	21.5	21.72	-0.22	6.5	3.12	3.38	19.5	18.52	0.98	18.5	17.38	1.12	19	21.64	-2.64	6.5	7.92	-1.42	16.5	15.9	0.6	18.5	18.92	-0.42	15.5
2019-02-21 08:01:00	18	19.04	-1.04	22.5	21.96	0.54	13	5.7	7.3	21.5	21.18	0.32	22	20.26	1.74	19	19.42	-0.42	8	7.9	0.1	7	4.32	2.68	22	21.74	0.26	6.5	3.42	3.08	20	18.54	1.46	20	17.38	2.62	22	21.56	0.44	8	7.96	0.04	19.5	15.8	3.7	19	19	0	17
2019-02-21 09:01:00	17.5	19.4	-1.9	22	21.92	0.08	13	6.48	6.52	21.5	21.34	0.16	21.5	20.26	1.24	21	19.44	1.56	9	8.04	0.96	6.5	4.94	1.56	22.5	21.74	0.76	7	3.64	3.36	20.5	18.92	1.58	19	17.6	1.4	22.5	21.52	0.98	5	7.98	-2.98	18	15.64	2.36	19.5	19.4	0.1	17
2019-02-21 10:01:00	19	19.46	-0.46	23	21.92	1.08	17	7.26	9.74	21.5	21.44	0.06	21.5	20.3	1.2	20.5	19.42	1.08	8	8.04	-0.04	6.5	5.4	1.1	22.5	21.8	0.7	7.5	4.04	3.46	21.5	19.12	2.38	19	17.66	1.34	21.5	21.48	0.02	4.5	8.04	-3.54	15.5	15.44	0.06	19	19.8	-0.8	16.5
2019-02-21 11:01:00	21	19.34	1.66	23	21.9	1.1	6.5	7.86	-1.36	22	21.46	0.54	21.5	20.34	1.16	20	19.38	0.62	7	8.04	-1.04	5	5.52	-0.52	22	21.86	0.14	0	4.42	-4.42	20.5	19.2	1.3	20.5	17.84	2.66	22.5	21.46	1.04	6	7.88	-1.88	16	15.2	0.8	19.5	20.12	-0.62	16.5
2019-02-21 12:01:00	23	19.24	3.76	24	21.9	2.1	-4.5	8.32	-12.82	22.5	21.46	1.04	21	20.38	0.62	19.5	19.34	0.16	8	8.06	-0.06	-1.5	5.56	-7.06	22.5	21.94	0.56	-2	4.8	-6.8	18	19.16	-1.16	17	18.04	-1.04	23.5	21.44	2.06	5	7.8	-2.8	16.5	15.14	1.36	19	20.32	-1.32	18
2019-02-21 13:01:00	23	19.22	3.78	23	21.88	1.12	-2	9.04	-11.04	23	21.46	1.54	20.5	20.44	0.06	20	19.34	0.66	8	7.92	0.08	1.5	5.66	-4.16	22	21.98	0.02	-2.5	5.32	-7.82	20	19.26	0.74	18	18.28	-0.28	23	21.44	1.56	7	7.74	-0.74	15	14.94	0.06	20.5	20.46	0.04	17.5
2019-02-21 14:01:00	22	19.18	2.82	23	21.84	1.16	-2.5	9.62	-12.12	23	21.5	1.5	21	20.52	0.48	19.5	19.4	0.1	8	7.84	0.16	3.5	5.76	-2.26	22	22.08	-0.08	-3	5.7	-8.7	17.5	19.14	-1.64	20	18.3	1.7	22.5	21.5	1	8	7.54	0.46	15	14.92	0.08	20	20.5	-0.5	18
2019-02-21 15:01:00	20.5	19.14	1.36	23	21.84	1.16	0.5	9.98	-9.48	23	21.52	1.48	21	20.62	0.38	19	19.32	-0.32	8	7.84	0.16	5	5.78	-0.78	22.5	22.16	0.34	0	5.96	-5.96	18.5	19	-0.5	18.5	18.44	0.06	22	21.54	0.46	12	7.4	4.6	15	14.84	0.16	20.5	20.52	-0.02	18
2019-02-21 16:01:00	20	19.2	0.8	22.5	21.82	0.68	-2	10.2	-12.2	23	21.58	1.42	20	20.74	-0.74	20	19.38	0.62	8	7.8	0.2	2	5.74	-3.74	22.5	22.28	0.22	4	6.14	-2.14	18	18.96	-0.96	15	18.48	-3.48	22	21.66	0.34	13	7.32	5.68	15.5	14.98	0.52	19.5	20.58	-1.08	19
2019-02-21 17:01:00	21.5	19.2	2.3	22	21.82	0.18	11.5	10.34	1.16	22	21.64	0.36	20.5	20.76	-0.26	20	19.32	0.68	8	7.74	0.26	6.5	5.7	0.8	22.5	22.36	0.14	8	6.36	1.64	18.5	19.1	-0.6	19.5	18.52	0.98	21.5	21.68	-0.18	12.5	7.2	5.3	14	15.08	-1.08	19	20.68	-1.68	18.5
2019-02-21 18:01:00	21	19.22	1.78	22.5	21.82	0.68	12.5	10.58	1.92	22	21.68	0.32	20	20.78	-0.78	16.5	19.36	-2.86	9	7.82	1.18	7	5.72	1.28	23.5	22.5	1	10.5	6.56	3.94	19	19.04	-0.04	18.5	18.58	-0.08	21.5	21.76	-0.26	11.5	7.08	4.42	13	15.12	-2.12	21	20.7	0.3	16.5
2019-02-21 19:01:00	18.5	19.24	-0.74	21	21.86	-0.86	16.5	10.72	5.78	21.5	21.72	-0.22	19.5	20.78	-1.28	19.5	19.36	0.14	8	7.78	0.22	7.5	5.7	1.8	23	22.66	0.34	11	6.68	4.32	19	18.96	0.04	18	18.6	-0.6	22.5	21.8	0.7	9.5	6.86	2.64	12.5	15.12	-2.62	21	20.82	0.18	16.5
2019-02-21 20:01:00	19.5	19.26	0.24	20.5	21.84	-1.34	14	11.06	2.94	21	21.74	-0.74	19.5	20.76	-1.26	18	19.36	-1.36	7.5	7.7	-0.2	7.5	5.7	1.8	22	22.76	-0.76	11	6.86	4.14	18.5	18.94	-0.44	18	18.6	-0.6	20.5	22	-1.5	9.5	6.78	2.72	12	15.2	-3.2	20.5	20.98	-0.48	16.5
2019-02-21 21:01:00	19.5	19.28	0.22	20	21.86	-1.86	14	11.18	2.82	20.5	21.76	-1.26	19.5	20.64	-1.14	20	19.32	0.68	12.5	7.66	4.84	6.5	5.72	0.78	22	22.82	-0.82	10.5	7	3.5	20.5	18.74	1.76	19.5	18.52	0.98	22	22.06	-0.06	7.5	6.54	0.96	12	15.1	-3.1	28	21.08	6.92	18
2019-02-21 22:01:00	19	19.3	-0.3	20.5	21.92	-1.42	15.5	11.36	4.14	20.5	21.78	-1.28	20	20.08	-0.08	19	19.22	-0.22	7.5	7.58	-0.08	8	5.7	2.3	22	22.88	-0.88	10	7.14	2.86	19	18.5	0.5	18	18.52	-0.52	22	22.06	-0.06	10.5	6.44	4.06	11.5	14.98	-3.48	27.5	21.2	6.3	17
2019-02-21 23:01:00	17	19.26	-2.26	20	21.92	-1.92	16	11.34	4.66	20.5	21.06	-0.56	20.5	18.96	1.54	19.5	19.14	0.36	7	7.52	-0.52	7	5.66	1.34	22	22.9	-0.9	9	7.28	1.72	18.5	18.16	0.34	19	18.44	0.56	21.5	22.12	-0.62	6	6.34	-0.34	11	15.04	-4.04	25	21.34	3.66	16
2019-02-22 00:01:00	15.5	19.18	-3.68	21	21.92	-0.92	14.5	11.76	2.74	20.5	20.24	0.26	20.5	17.76	2.74	18	19.08	-1.08	7	7.46	-0.46	7	5.7	1.3	22.5	22.96	-0.46	8.5	7.68	0.82	17	17.86	-0.86	18.5	18.4	0.1	21.5	22.16	-0.66	5.5	6.2	-0.7	15	15.08	-0.08	22.5	21.44	1.06	17.5
2019-02-22 01:01:00	18	18.98	-0.98	20.5	21.92	-1.42	16	12.66	3.34	20.5	19.7	0.8	20.5	17.14	3.36	19.5	18.98	0.52	6	7.5	-1.5	7	6	1	22	23	-1	9.5	8.24	1.26	19.5	17.62	1.88	19	18.46	0.54	22	22.1	-0.1	4.5	5.96	-1.46	12	15.1	-3.1	21	21.54	-0.54	15.5
2019-02-22 02:01:00	17.5	18.8	-1.3	20.5	21.9	-1.4	16	13.42	2.58	21.5	19.3	2.2	21	16.64	4.36	19.5	18.9	0.6	6	7.42	-1.42	7.5	6.18	1.32	23	23.08	-0.08	8.5	8.86	-0.36	17.5	17.24	0.26	17	18.46	-1.46	22	22.1	-0.1	2.5	5.76	-3.26	15.5	15.22	0.28	20	21.58	-1.58	15.5
2019-02-22 03:01:00	17	18.72	-1.72	21.5	21.88	-0.38	16.5	14.16	2.34	21.5	18.98	2.52	21.5	16.14	5.36	18	18.88	-0.88	8.5	7.48	1.02	7	6.3	0.7	23	23.18	-0.18	10	9.6	0.4	16	16.98	-0.98	20.5	18.42	2.08	21.5	22.12	-0.62	3.5	5.26	-1.76	15	15.28	-0.28	19	21.62	-2.62	15
2019-02-22 04:01:00	19.5	18.68	0.82	21.5	21.84	-0.34	15	14.9	0.1	22	18.82	3.18	22.5	15.78	6.72	20.5	18.8	1.7	6.5	7.4	-0.9	5.5	6.38	-0.88	24	23.28	0.72	10.5	10.24	0.26	19	16.68	2.32	18	18.32	-0.32	22	22.08	-0.08	3	4.88	-1.88	19.5	15.34	4.16	19.5	21.62	-2.12	15.5
2019-02-22 05:01:00	19	18.7	0.3	21.5	21.82	-0.32	13.5	15.62	-2.12	22.5	18.68	3.82	21	15.52	5.48	17.5	18.68	-1.18	5.5	7.38	-1.88	5	6.6	-1.6	23	23.38	-0.38	9	10.8	-1.8	21.5	16.36	5.14	18.5	18.38	0.12	21	21.98	-0.98	5.5	4.24	1.26	17	15.5	1.5	19.5	21.72	-2.22	16
2019-02-22 06:01:00	18.5	18.66	-0.16	22.5	21.82	0.68	13.5	15.96	-2.46	22	18.62	3.38	21.5	15.28	6.22	21	18.58	2.42	9	7.38	1.62	6.5	6.64	-0.14	25	23.44	1.56	8.5	11.16	-2.66	18.5	16.04	2.46	17.5	18.24	-0.74	21.5	21.92	-0.42	3	3.82	-0.82	18	15.68	2.32	20	21.86	-1.86	14
2019-02-22 07:01:00	17	18.6	-1.6	22.5	21.76	0.74	13	16.18	-3.18	22	18.58	3.42	20.5	15.06	5.44	18.5	18.56	-0.06	5.5	7.3	-1.8	5.5	6.64	-1.14	25	23.48	1.52	8.5	11.32	-2.82	18	15.74	2.26	20	18.26	1.74	21.5	21.84	-0.34	2	3.52	-1.52	17.5	15.88	1.62	22	21.92	0.08	14
2019-02-22 08:01:00	19.5	18.62	0.88	22	21.74	0.26	19.5	16.24	3.26	22	18.56	3.44	20.5	14.9	5.6	20.5	18.42	2.08	7	7.28	-0.28	6	6.62	-0.62	24	23.5	0.5	11	11.5	-0.5	19	15.42	3.58	18.5	18.22	0.28	24	21.78	2.22	4.5	3.3	1.2	18.5	16.14	2.36	22.5	21.92	0.58	15.5
2019-02-22 09:01:00	18.5	18.38	0.12	23	21.74	1.26	16	16.42	-0.42	22	18.56	3.44	19	14.66	4.34	18	18.5	-0.5	7	7.24	-0.24	7.5	6.62	0.88	23.5	23.54	-0.04	10	11.72	-1.72	15	15.18	-0.18	18	18.16	-0.16	23.5	21.74	1.76	2	3.08	-1.08	17	16.46	0.54	21.5	21.98	-0.48	14.5
2019-02-22 10:01:00	18	18	0	23.5	21.76	1.74	17.5	16.36	1.14	22	18.46	3.54	7.5	14.3	-6.8	18.5	18.4	0.1	7	6.98	0.02	6	6.58	-0.58	24	23.56	0.44	10.5	11.86	-1.36	14.5	14.8	-0.3	19	18.02	0.98	22.5	21.6	0.9	2.5	2.94	-0.44	15	16.76	-1.76	22.5	21.76	0.74	14
2019-02-22 11:01:00	18	17.54	0.46	23	21.76	1.24	16.5	16.52	-0.02	3.5	18.14	-14.64	-6.5	13.5	-20	18.5	18.4	0.1	6.5	6.94	-0.44	5.5	6.52	-1.02	23	23.56	-0.56	11	11.98	-0.98	13	14.58	-1.58	17	17.92	-0.92	23	21.52	1.48	2	2.68	-0.68	17	17.16	-0.16	22.5	21.54	0.96	14.5
2019-02-22 12:01:00	19	17.38	1.62	23	21.78	1.22	17	16.58	0.42	1.5	17.84	-16.34	-8.5	12.9	-21.4	18.5	18.32	0.18	5.5	6.92	-1.42	6	6.5	-0.5	23.5	23.56	-0.06	10	12.18	-2.18	13	14.32	-1.32	19.5	17.92	1.58	23.5	21.44	2.06	2.5	2.62	-0.12	17	17.52	-0.52	22	21.42	0.58	12
2019-02-22 13:01:00	18	17.3	0.7	24	21.8	2.2	18	16.66	1.34	9	17.74	-8.74	5.5	12.48	-6.98	17	18.34	-1.34	9	6.98	2.02	6	6.46	-0.46	23.5	23.52	-0.02	12	12.4	-0.4	12	14.14	-2.14	18.5	17.82	0.68	22	21.32	0.68	-1	2.56	-3.56	17	17.66	-0.66	21.5	21.4	0.1	12.5
2019-02-22 14:01:00	18.5	17.2	1.3	22.5	21.82	0.68	17	16.7	0.3	13	17.72	-4.72	8	12.26	-4.26	18	18.2	-0.2	6	6.98	-0.98	6	6.42	-0.42	24	23.5	0.5	13	12.52	0.48	10.5	13.8	-3.3	18	17.74	0.26	23	21.24	1.76	2	2.54	-0.54	18	18	0	21.5	21.44	0.06	12
2019-02-22 15:01:00	20	17.06	2.94	22.5	21.86	0.64	16	16.8	-0.8	15	17.68	-2.68	8.5	12.04	-3.54	19	18.12	0.88	9.5	6.94	2.56	6.5	6.36	0.14	24.5	23.44	1.06	15.5	12.68	2.82	11	13.56	-2.56	19	17.68	1.32	23	21.14	1.86	-4.5	2.54	-7.04	16.5	18.24	-1.74	21	21.54	-0.54	11.5
2019-02-22 16:01:00	19.5	17.08	2.42	22	21.88	0.12	19	16.78	2.22	19	17.66	1.34	12	11.86	0.14	17	18.2	-1.2	6	6.96	-0.96	7	6.32	0.68	25	23.4	1.6	16	12.88	3.12	11	13.36	-2.36	16	17.48	-1.48	21	21.04	-0.04	2.5	2.56	-0.06	16.5	18.42	-1.92	20.5	21.66	-1.16	10.5
2019-02-22 17:01:00	20.5	16.96	3.54	22	22.06	-0.06	16	16.78	-0.78	19.5	17.62	1.88	13.5	11.7	1.8	17	18.18	-1.18	7.5	6.98	0.52	7.5	6.32	1.18	25	23.32	1.68	18	12.62	5.38	10	13.06	-3.06	16.5	17.36	-0.86	19.5	20.92	-1.42	-3	2.58	-5.58	19.5	18.5	1	22	21.72	0.28	11.5
2019-02-22 18:01:00	20.5	16.84	3.66	22	22.18	-0.18	20	16.16	3.84	20.5	17.56	2.94	14.5	11.64	2.86	17.5	18.26	-0.76	8	7.04	0.96	7.5	6.14	1.36	24	23.28	0.72	17	12.04	4.96	10.5	12.8	-2.3	16	17.3	-1.3	20	20.86	-0.86	2	2.46	-0.46	18.5	18.76	-0.26	22.5	21.8	0.7	11
2019-02-22 19:01:00	19.5	16.76	2.74	21	22.28	-1.28	18	16.04	1.96	21	17.54	3.46	14.5	11.56	2.94	16	18.26	-2.26	7	6.9	0.1	7	6.1	0.9	24.5	23.14	1.36	14.5	11.88	2.62	11.5	12.52	-1.02	19	17.08	1.92	19.5	20.88	-1.38	4	2.46	1.54	18	18.9	-0.9	22.5	21.86	0.64	11
2019-02-22 20:01:00	19	16.76	2.24	20.5	22.3	-1.8	18	15.7	2.3	21	17.52	3.48	15.5	11.52	3.98	16	18.22	-2.22	7.5	6.88	0.62	7	6.02	0.98	23.5	23.04	0.46	15.5	11.44	4.06	11	12.32	-1.32	17	16.74	0.26	21	20.9	0.1	4	2.72	1.28	19	19.06	-0.06	21	21.84	-0.84	10.5
2019-02-22 21:01:00	13.5	16.6	-3.1	20.5	21.9	-1.4	18.5	14.86	3.64	21	17.5	3.5	13.5	11.48	2.02	20	18.14	1.86	6.5	6.92	-0.42	7.5	5.72	1.78	23	22.98	0.02	16.5	10.76	5.74	12.5	12	0.5	16.5	16.54	-0.04	19.5	20.76	-1.26	4	2.72	1.28	20	19.22	0.78	22	21.82	0.18	10
2019-02-22 22:01:00	10	16.56	-6.56	20.5	21.42	-0.92	12.5	14.06	-1.56	18	17.48	0.52	10.5	11.5	-1	17.5	17.98	-0.48	6	6.92	-0.92	5.5	5.28	0.22	22.5	22.96	-0.46	14	10.06	3.94	11	11.9	-0.9	16	16.28	-0.28	18.5	20.68	-2.18	4	2.78	1.22	19.5	19.46	0.04	22.5	21.84	0.66	8.5
2019-02-22 23:01:00	7.5	16.6	-9.1	20.5	20.92	-0.42	19.5	13.08	6.42	12.5	17.42	-4.92	0	11.98	-11.98	19	17.7	1.3	6.5	6.58	-0.08	6.5	4.78	1.72	22	23	-1	13	9.22	3.78	13.5	11.62	1.88	15.5	15.9	-0.4	20	20.66	-0.66	4	2.78	1.22	21.5	19.74	1.76	22	21.82	0.18	7.5
2019-02-23 00:01:00	13	16.66	-3.66	20.5	20.56	-0.06	17.5	12.12	5.38	13	18.12	-5.12	5.5	13.02	-7.52	17.5	17.44	0.06	6.5	6	0.5	6.5	4.2	2.3	22	22.58	-0.58	14	8.34	5.66	12	11.38	0.62	19	15.66	3.34	19.5	20.58	-1.08	4.5	2.8	1.7	20	19.9	0.1	22	21.78	0.22	7.5
2019-02-23 01:01:00	13.5	16.7	-3.2	21.5	20.22	1.28	16.5	11.1	5.4	18	18.88	-0.88	10	14.12	-4.12	18.5	17.2	1.3	8.5	5.42	3.08	6	3.54	2.46	21.5	21.78	-0.28	14	7.46	6.54	12.5	11.08	1.42	16	15.12	0.88	18.5	20.04	-1.54	4	2.78	1.22	18.5	20.04	-1.54	22	21.76	0.24	8
2019-02-23 02:01:00	15.5	16.74	-1.24	21	19.56	1.44	17	10.22	6.78	20	19.32	0.68	15	14.7	0.3	16	17.02	-1.02	6	4.76	1.24	6	3.02	2.98	21.5	21.08	0.42	12.5	6.64	5.86	11	10.84	0.16	17	14.68	2.32	20	19.5	0.5	4	3.04	0.96	20.5	20.16	0.34	22	21.78	0.22	9
2019-02-23 03:01:00	14	16.76	-2.76	21.5	18.8	2.7	18.5	9.46	9.04	20.5	19.6	0.9	15.5	15.16	0.34	17.5	16.9	0.6	5	4.24	0.76	6	2.62	3.38	21.5	20.34	1.16	12.5	5.78	6.72	11.5	10.7	0.8	15.5	14.24	1.26	19.5	19.08	0.42	2.5	3.1	-0.6	21.5	20.28	1.22	22.5	21.76	0.74	9
2019-02-23 04:01:00	17.5	16.68	0.82	22	17.88	4.12	16	8.74	7.26	21	19.8	1.2	17	15.54	1.46	20	16.72	3.28	9	3.56	5.44	6	2.26	3.74	22	19.82	2.18	15	4.84	10.16	11	10.54	0.46	15.5	13.72	1.78	19	18.46	0.54	4	3.44	0.56	19.5	20.48	-0.98	22	21.78	0.22	9.5
2019-02-23 05:01:00	16.5	16.62	-0.12	26	16.92	9.08	15	7.94	7.06	21	19.86	1.14	18.5	15.78	2.72	20	16.6	3.4	7	3.04	3.96	5.5	2.06	3.44	22	19.26	2.74	4	3.9	0.1	11.5	10.44	1.06	15	13.32	1.68	19	18.12	0.88	3.5	3.48	0.02	21.5	20.56	0.94	21	21.82	-0.82	10
2019-02-23 06:01:00	16	16.44	-0.44	24.5	16.02	8.48	-2	7.3	-9.3	21	19.88	1.12	19.5	15.96	3.54	19.5	16.54	2.96	7	2.5	4.5	0.5	1.84	-1.34	22	18.62	3.38	-5.5	2.92	-8.42	15	10.36	4.64	17	12.92	4.08	19.5	17.94	1.56	2.5	3.76	-1.26	23.5	20.62	2.88	21.5	21.74	-0.24	11
2019-02-23 07:01:00	16.5	16.28	0.22	25	14.92	10.08	10.5	6.68	3.82	21.5	19.84	1.66	19.5	16.1	3.4	21	16.48	4.52	5.5	2.08	3.42	5.5	1.7	3.8	21.5	18.22	3.28	4.5	2.08	2.42	11.5	10.3	1.2	12	12.62	-0.62	22	17.74	4.26	3	3.82	-0.82	21.5	20.68	0.82	21.5	21.66	-0.16	12.5
2019-02-23 08:01:00	17	16.12	0.88	23	14.12	8.88	4.5	6.28	-1.78	21.5	19.78	1.72	19.5	16.24	3.26	17.5	16.5	1	5	1.88	3.12	3.5	1.56	1.94	22.5	18.02	4.48	-2.5	1.52	-4.02	13	10.22	2.78	11.5	12.26	-0.76	22	17.54	4.46	8.5	3.78	4.72	21.5	20.82	0.68	21.5	21.6	-0.1	12.5
2019-02-23 09:01:00	15.5	15.96	-0.46	12	13.38	-1.38	-1.5	5.86	-7.36	21.5	19.76	1.74	19.5	16.36	3.14	18.5	16.46	2.04	8	1.6	6.4	-1.5	1.42	-2.92	22.5	17.88	4.62	-6	0.78	-6.78	11	10.22	0.78	13.5	11.94	1.56	20.5	17.3	3.2	4.5	3.74	0.76	22.5	20.9	1.6	22	21.56	0.44	10
2019-02-23 10:01:00	17.5	16	1.5	11	12.66	-1.66	-4	5.58	-9.58	21.5	19.72	1.78	19.5	16.56	2.94	14	16.42	-2.42	7	1.44	5.56	-3.5	1.26	-4.76	23	17.8	5.2	-7.5	0.2	-7.7	12.5	10.16	2.34	11.5	11.62	-0.12	21.5	17.18	4.32	3.5	3.7	-0.2	23	20.96	2.04	22	21.48	0.52	11.5
2019-02-23 11:01:00	19	16.26	2.74	11	11.56	-0.56	-7	5.52	-12.52	20.5	19.82	0.68	19.5	16.88	2.62	11.5	16.44	-4.94	-1.5	1.32	-2.82	-6.5	1.18	-7.68	25	17.7	7.3	-10.5	-0.24	-10.26	7.5	10.16	-2.66	9.5	11.32	-1.82	22	17.08	4.92	2.5	3.64	-1.14	22	20.9	1.1	22	21.38	0.62	9.5
2019-02-23 12:01:00	19.5	16.58	2.92	14	10.46	3.54	-7.5	5.14	-12.64	21	20.14	0.86	19.5	17.62	1.88	12	16.22	-4.22	-8	1.14	-9.14	-9	1.04	-10.04	12.5	17.68	-5.18	-11	-0.76	-10.24	7	10.06	-3.06	11	11.08	-0.08	21	16.9	4.1	2.5	3.6	-1.1	21	20.8	0.2	21.5	21.28	0.22	9.5
2019-02-23 13:01:00	20	16.68	3.32	14.5	9.36	5.14	-8.5	4.92	-13.42	20.5	20.46	0.04	19	18.16	0.84	12.5	15.98	-3.48	-9	0.98	-9.98	-10.5	0.9	-11.4	3.5	17.64	-14.14	-12	-1.28	-10.72	5.5	10.06	-4.56	6	10.66	-4.66	10	16.72	-6.72	2	3.52	-1.52	20.5	20.82	-0.32	21.5	21.32	0.18	10
2019-02-23 14:01:00	19	16.76	2.24	7.5	8.54	-1.04	-4	4.74	-8.74	20	20.56	-0.56	20	18.52	1.48	12.5	15.8	-3.3	-7.5	0.78	-8.28	-7	0.8	-7.8	6	17.66	-11.66	-8.5	-1.68	-6.82	6	10.08	-4.08	7.5	10.36	-2.86	8.5	16.6	-8.1	5.5	3.44	2.06	20	20.86	-0.86	22	21.26	0.74	10.5
2019-02-23 15:01:00	19	16.74	2.26	3.5	7.72	-4.22	-2	4.54	-6.54	20	20.58	-0.58	19.5	18.68	0.82	15	15.76	-0.76	-7	0.68	-7.68	-4	0.68	-4.68	5.5	17.68	-12.18	-8.5	-2	-6.5	7	10.06	-3.06	7	10.12	-3.12	12.5	16.42	-3.92	3.5	3.36	0.14	21	20.82	0.18	21	21.24	-0.24	10.5
2019-02-23 16:01:00	18	16.74	1.26	-0.5	7.04	-7.54	-2	4.4	-6.4	20	20.58	-0.58	18	18.84	-0.84	14.5	15.62	-1.12	-7.5	0.64	-8.14	-2.5	0.56	-3.06	11.5	17.7	-6.2	-8	-2.32	-5.68	7	10.02	-3.02	6	10.06	-4.06	7.5	16.3	-8.8	4	3.4	0.6	21.5	20.7	0.8	21.5	21.18	0.32	11.5
2019-02-23 17:01:00	18	16.74	1.26	-2	6.42	-8.42	-1	4.34	-5.34	20.5	20.6	-0.1	18	18.94	-0.94	14	15.52	-1.52	-7	0.44	-7.44	2	0.44	1.56	11	17.7	-6.7	-7.5	-2.72	-4.78	8.5	10.12	-1.62	6	10.2	-4.2	12.5	16.14	-3.64	3.5	3.28	0.22	18.5	20.72	-2.22	21.5	21.12	0.38	11
2019-02-23 18:01:00	16	16.7	-0.7	-0.5	5.92	-6.42	0	4.28	-4.28	20	20.62	-0.62	18	19	-1	15.5	15.34	0.16	-6	0.34	-6.34	2	0.32	1.68	9	17.78	-8.78	-6.5	-2.68	-3.82	8	10.18	-2.18	6.5	10.08	-3.58	15	16.02	-1.02	4	3.24	0.76	21	20.66	0.34	20	21.1	-1.1	11
2019-02-23 19:01:00	16.5	16.64	-0.14	-5.5	5.36	-10.86	4.5	4.98	-0.48	19.5	20.62	-1.12	18	19.02	-1.02	16	15.24	0.76	-2.5	0.24	-2.74	4	0.4	3.6	14	17.82	-3.82	-4	-2.28	-1.72	9	10.08	-1.08	8.5	10	-1.5	15	16.02	-1.02	3.5	3.16	0.34	20	20.54	-0.54	20.5	21.04	-0.54	9
2019-02-23 20:01:00	15.5	16.58	-1.08	1	4.92	-3.92	8	5.16	2.84	19.5	20.56	-1.06	18	19.02	-1.02	16.5	15.18	1.32	2	0.22	1.78	3.5	0.28	3.22	19.5	17.86	1.64	0.5	-2.24	2.74	9.5	10.08	-0.58	10	10.2	-0.2	14.5	15.86	-1.36	3	3.02	-0.02	21.5	20.48	1.02	21	21.02	-0.02	12.5
2019-02-23 21:01:00	15	16.54	-1.54	2	4.46	-2.46	7.5	5.62	1.88	20.5	20.5	0	18.5	19.02	-0.52	15	15.3	-0.3	0.5	0.22	0.28	3.5	0.26	3.24	20	17.9	2.1	-3	-1.9	-1.1	11	10	1	9	10.28	-1.28	15	15.72	-0.72	3	2.76	0.24	21	20.42	0.58	20	21.02	-1.02	11.5
2019-02-23 22:01:00	14.5	16.54	-2.04	2.5	4.48	-1.98	11.5	6.26	5.24	20	20.46	-0.46	18.5	19	-0.5	19	15.28	3.72	2.5	0.1	2.4	3.5	0.42	3.08	21	17.98	3.02	2	-1.42	3.42	11	10.06	0.94	8.5	10.36	-1.86	16.5	15.68	0.82	3	2.74	0.26	21.5	20.3	1.2	20	21	-1	12
2019-02-23 23:01:00	16.5	16.46	0.04	-7	4.54	-11.54	11	6.82	4.18	20.5	20.42	0.08	18.5	19	-0.5	18	15.5	2.5	3	0	3	3.5	0.64	2.86	20	18.02	1.98	3	-1.12	4.12	11	10.1	0.9	8.5	10.52	-2.02	16	15.66	0.34	2.5	2.72	-0.22	18	20.14	-2.14	20	20.98	-0.98	13
2019-02-24 00:01:00	15.5	16.32	-0.82	-7	4.18	-11.18	10	7.74	2.26	20.5	20.4	0.1	18.5	19.04	-0.54	13.5	15.8	-2.3	2	0.24	1.76	3	1	2	21.5	17.96	3.54	0	-0.48	0.48	11	10.26	0.74	9.5	10.6	-1.1	15.5	15.52	-0.02	3	2.74	0.26	19	20.04	-1.04	19.5	20.98	-1.48	8.5
2019-02-24 01:01:00	15.5	16.2	-0.7	-7	3.56	-10.56	12	8.62	3.38	21	20.36	0.64	19	19.04	-0.04	11.5	15.68	-4.18	2.5	0.58	1.92	3	1.48	1.52	21	18.4	2.6	1	0.26	0.74	12	10.42	1.58	8.5	10.56	-2.06	15	15.5	-0.5	2.5	2.86	-0.36	20.5	19.88	0.62	23	21	2	8
2019-02-24 02:01:00	15.5	16.02	-0.52	1	2.9	-1.9	12	9.66	2.34	20.5	20.34	0.16	19	19.04	-0.04	14	15.28	-1.28	3.5	1	2.5	3.5	2.04	1.46	22	19.16	2.84	4	1.06	2.94	13	10.68	2.32	8.5	10.74	-2.24	15.5	15.84	-0.34	2	3.02	-1.02	19.5	19.44	0.06	20.5	21.04	-0.54	10
2019-02-24 03:01:00	15	15.9	-0.9	0.5	2.58	-2.08	12	10.44	1.56	20.5	20.36	0.14	19	18.98	0.02	15	14.64	0.36	3.5	1.22	2.28	3	2.46	0.54	22	19.8	2.2	4.5	1.72	2.78	10.5	10.98	-0.48	11	10.82	0.18	15.5	16.22	-0.72	2	3.1	-1.1	19.5	18.66	0.84	21.5	21.02	0.48	11.5
2019-02-24 04:01:00	14	15.78	-1.78	4.5	2.4	2.1	15	11.22	3.78	20.5	20.36	0.14	19.5	18.96	0.54	14	13.76	0.24	4	1.54	2.46	3	2.78	0.22	22	20.5	1.5	4.5	2.42	2.08	10.5	11.3	-0.8	14	11	3	16.5	16.46	0.04	3.5	3.34	0.16	18.5	17.86	0.64	21	20.96	0.04	11
2019-02-24 05:01:00	17.5	15.72	1.78	6.5	2.5	4	14.5	12.06	2.44	21.5	20.36	1.14	19.5	19	0.5	17.5	12.88	4.62	4	1.9	2.1	3	3.06	-0.06	22	20.94	1.06	5	3.16	1.84	13.5	11.62	1.88	19	11.18	7.82	15	16.94	-1.94	1	3.54	-2.54	20	17.16	2.84	20.5	20.82	-0.32	11
2019-02-24 06:01:00	15.5	15.58	-0.08	13.5	2.76	10.74	13.5	12.82	0.68	21.5	20.34	1.16	20	19	1	15.5	12.1	3.4	4.5	2.32	2.18	2.5	3.18	-0.68	24	21.44	2.56	5	3.88	1.12	13	11.94	1.06	12	11.38	0.62	16	17.2	-1.2	2.5	3.72	-1.22	20	16.64	3.36	20.5	20.66	-0.16	14.5
2019-02-24 07:01:00	14.5	15.56	-1.06	10.5	3.08	7.42	15.5	13.58	1.92	21	20.32	0.68	20	19.02	0.98	17	11.58	5.42	4.5	2.74	1.76	2.5	3.28	-0.78	23	22	1	4.5	4.46	0.04	12.5	12.26	0.24	15	11.62	3.38	19.5	17.24	2.26	0.5	3.82	-3.32	20.5	16.1	4.4	20	20.6	-0.6	13.5
2019-02-24 08:01:00	15	15.52	-0.52	14	3.86	10.14	15	14.14	0.86	20	20.34	-0.34	19.5	19.06	0.44	19.5	11.24	8.26	5	3.04	1.96	2.5	3.3	-0.8	22.5	22.3	0.2	5.5	4.98	0.52	11.5	12.5	-1	17	11.82	5.18	18	17.34	0.66	-0.5	3.9	-4.4	20	15.58	4.42	21	20.48	0.52	13
2019-02-24 09:01:00	16	15.48	0.52	11.5	4.46	7.04	16	14.48	1.52	20	20.36	-0.36	19.5	19.1	0.4	20.5	11.18	9.32	5	3.14	1.86	3	3.36	-0.36	23.5	22.4	1.1	6	5.3	0.7	11	12.72	-1.72	13.5	11.94	1.56	18.5	17.38	1.12	2	3.92	-1.92	20	15.06	4.94	21.5	20.38	1.12	14
2019-02-24 10:01:00	15.5	15.44	0.06	12.5	5.06	7.44	14.5	14.84	-0.34	20.5	20.32	0.18	19	19.14	-0.14	18	11.14	6.86	5	3.3	1.7	2.5	3.38	-0.88	24.5	22.48	2.02	6	5.74	0.26	12.5	12.88	-0.38	15.5	12.1	3.4	19.5	17.54	1.96	4	3.9	0.1	19.5	14.5	5	21.5	20.3	1.2	12.5
2019-02-24 11:01:00	15.5	15.48	0.02	12.5	5.62	6.88	10	15.16	-5.16	20.5	20.3	0.2	19.5	19.14	0.36	19.5	11.14	8.36	4.5	3.36	1.14	2	3.4	-1.4	24	22.52	1.48	0	5.98	-5.98	13.5	13	0.5	15.5	12.44	3.06	21	17.6	3.4	3	3.94	-0.94	19	13.92	5.08	21.5	20.24	1.26	11.5
2019-02-24 12:01:00	15.5	15.42	0.08	2	6.56	-4.56	16	15.42	0.58	20	20.26	-0.26	20.5	19.16	1.34	19	11.16	7.84	4.5	3.4	1.1	2.5	3.4	-0.9	23.5	22.6	0.9	5.5	6.16	-0.66	11.5	13.22	-1.72	11.5	12.62	-1.12	18.5	17.74	0.76	3	3.94	-0.94	19.5	13.56	5.94	22	20.16	1.84	11
2019-02-24 13:01:00	16.5	15.44	1.06	-1.5	7.54	-9.04	14.5	15.66	-1.16	20	20.22	-0.22	19.5	19.14	0.36	9	11.38	-2.38	0.5	3.24	-2.74	3	3.42	-0.42	23.5	22.64	0.86	7.5	6.5	1	11	13.34	-2.34	10	12.84	-2.84	20.5	17.84	2.66	5.5	3.9	1.6	17	13.16	3.84	22	20.18	1.82	11
2019-02-24 14:01:00	15.5	15.4	0.1	-2	8.52	-10.52	17.5	15.86	1.64	20	20.16	-0.16	19	19.14	-0.14	2.5	11.58	-9.08	1.5	3.32	-1.82	3.5	3.44	0.06	22.5	22.74	-0.24	8	6.86	1.14	12	13.4	-1.4	10.5	13.06	-2.56	18.5	17.92	0.58	6	3.94	2.06	9.5	12.76	-3.26	22.5	20.02	2.48	12
2019-02-24 15:01:00	16	15.34	0.66	-0.5	9.24	-9.74	15.5	16.04	-0.54	20.5	20.08	0.42	18.5	19.16	-0.66	-3.5	11.78	-15.28	-2	3.34	-5.34	3.5	3.42	0.08	22	22.78	-0.78	8	7.04	0.96	13.5	13.48	0.02	9.5	13.32	-3.82	18	18.06	-0.06	7.5	3.94	3.56	0.5	12.42	-11.92	21.5	20.02	1.48	11
2019-02-24 16:01:00	16	15.32	0.68	-1	9.98	-10.98	17.5	16.18	1.32	20	20.06	-0.06	19	19.18	-0.18	-7	12	-19	1	3.34	-2.34	4	3.4	0.6	23	22.84	0.16	9	7.26	1.74	15	13.58	1.42	11.5	13.42	-1.92	18.5	18.2	0.3	9.5	3.92	5.58	1	12.12	-11.12	19.5	19.94	-0.44	11
2019-02-24 17:01:00	16.5	15.36	1.14	2	10.56	-8.56	19	16.3	2.7	20	19.96	0.04	19	19.2	-0.2	-7.5	12.22	-19.72	1.5	3.32	-1.82	4.5	3.44	1.06	22.5	22.9	-0.4	10.5	7.42	3.08	15	13.76	1.24	10.5	13.42	-2.92	19.5	18.24	1.26	9	3.92	5.08	4	11.98	-7.98	18	19.88	-1.88	11
2019-02-24 18:01:00	14.5	15.34	-0.84	4.5	11.02	-6.52	18	16.32	1.68	20	19.82	0.18	18	19.2	-1.2	-5.5	12.38	-17.88	3.5	3.3	0.2	5	3.44	1.56	23.5	22.96	0.54	10.5	7.56	2.94	16.5	13.76	2.74	11	13.28	-2.28	19	18.48	0.52	8	3.9	4.1	5.5	11.74	-6.24	17.5	19.86	-2.36	11.5
2019-02-24 19:01:00	15.5	15.34	0.16	7.5	11.34	-3.84	19	16.42	2.58	19.5	19.7	-0.2	18.5	19.22	-0.72	2.5	12.6	-10.1	4.5	3.26	1.24	4.5	3.44	1.06	23	22.96	0.04	8	7.7	0.3	16	13.84	2.16	12.5	13.42	-0.92	16	18.64	-2.64	6.5	3.88	2.62	7.5	11.52	-4.02	18.5	19.9	-1.4	11.5
2019-02-24 20:01:00	15.5	15.38	0.12	14	11.68	2.32	18.5	16.5	2	20	19.68	0.32	19	19.22	-0.22	7.5	12.78	-5.28	5	3.22	1.78	4.5	3.48	1.02	21.5	22.96	-1.46	9	8.02	0.98	15	13.84	1.16	13.5	13.4	0.1	17.5	18.66	-1.16	5.5	3.84	1.66	7	11.42	-4.42	17.5	19.9	-2.4	11.5
2019-02-24 21:01:00	14.5	15.38	-0.88	16	11.94	4.06	16.5	16.58	-0.08	20	19.62	0.38	19	19.24	-0.24	15	12.86	2.14	4.5	3.16	1.34	5	3.54	1.46	22	23.04	-1.04	8.5	8.2	0.3	15	13.92	1.08	13	13.36	-0.36	15.5	18.74	-3.24	3.5	3.9	-0.4	8.5	11.3	-2.8	18.5	19.84	-1.34	11.5
2019-02-24 22:01:00	14	15.28	-1.28	17	12.26	4.74	16.5	16.72	-0.22	19.5	19.62	-0.12	19.5	19.26	0.24	14	12.88	1.12	4.5	2.62	1.88	4	3.54	0.46	22	23.02	-1.02	8	8.44	-0.44	15	14.04	0.96	13	13.5	-0.5	19	18.8	0.2	2.5	3.82	-1.32	7	11.14	-4.14	18	19.74	-1.74	11.5
2019-02-24 23:01:00	15.5	15.2	0.3	16.5	12.56	3.94	19.5	16.82	2.68	19.5	19.6	-0.1	18.5	19.26	-0.76	19	13.04	5.96	4	2.14	1.86	4	3.6	0.4	22	22.66	-0.66	8	8.76	-0.76	14	14.06	-0.06	17	13.58	3.42	18	18.84	-0.84	4	3.68	0.32	7	10.82	-3.82	18.5	19.68	-1.18	11.5
2019-02-25 00:01:00	15	15.1	-0.1	16.5	12.84	3.66	17.5	17.12	0.38	19.5	19.58	-0.08	19	19.26	-0.26	18.5	13.12	5.38	4	1.38	2.62	3.5	3.64	-0.14	22	21.3	0.7	7.5	9.26	-1.76	16.5	14.08	2.42	13	13.5	-0.5	19.5	18.82	0.68	2.5	3.58	-1.08	9	10.16	-1.16	18	19.52	-1.52	11.5
2019-02-25 01:01:00	16	14.98	1.02	17.5	13.56	3.94	16	17.2	-1.2	19.5	19.56	-0.06	18	19.2	-1.2	19	13.24	5.76	-2	0.78	-2.78	3.5	3.66	-0.16	22.5	20.34	2.16	8.5	9.66	-1.16	14	14.22	-0.22	15	13.56	1.44	18	18.9	-0.9	2	3.66	-1.66	9	9	0	20	19.18	0.82	10.5
2019-02-25 02:01:00	14.5	14.86	-0.36	17.5	14.4	3.1	17	17.38	-0.38	19.5	19.54	-0.04	19	19.18	-0.18	16.5	13.74	2.76	4.5	0.36	4.14	3.5	3.68	-0.18	23.5	19.36	4.14	10	9.98	0.02	13.5	14.36	-0.86	14	13.68	0.32	17	18.92	-1.92	3.5	3.56	-0.06	10.5	8	2.5	19	18.32	0.68	11.5
2019-02-25 03:01:00	14	14.76	-0.76	19	15.26	3.74	16.5	17.5	-1	18.5	19.52	-1.02	19.5	19.16	0.34	19	14.54	4.46	4	-0.1	4.1	3	3.7	-0.7	23	18.36	4.64	8.5	10.22	-1.72	15	14.5	0.5	15	13.78	1.22	19	19	0	2	3.48	-1.48	11	7.24	3.76	20.5	17.2	3.3	12
2019-02-25 04:01:00	14.5	14.72	-0.22	19	15.9	3.1	15.5	17.76	-2.26	20	19.46	0.54	19.5	19.16	0.34	20.5	15.56	4.94	3.5	-0.22	3.72	2.5	3.76	-1.26	23.5	17.66	5.84	10	10.42	-0.42	13	14.54	-1.54	13.5	13.92	-0.42	19	19.02	-0.02	1.5	3.32	-1.82	12	6.96	5.04	19.5	16.18	3.32	11.5
2019-02-25 05:01:00	15	14.62	0.38	19	16.54	2.46	18	17.94	0.06	18	19.42	-1.42	20	19.12	0.88	19.5	16.74	2.76	3.5	-0.36	3.86	4	3.8	0.2	23.5	17.12	6.38	8.5	10.62	-2.12	15	14.68	0.32	14	14.02	-0.02	17.5	18.98	-1.48	3.5	3.14	0.36	15	6.66	8.34	19.5	15.3	4.2	11
2019-02-25 06:01:00	17	14.52	2.48	18	17.24	0.76	15	18.14	-3.14	18	19.38	-1.38	19.5	19.14	0.36	21.5	17.94	3.56	3.5	-0.68	4.18	3	3.86	-0.86	23.5	16.38	7.12	8.5	10.78	-2.28	13.5	14.88	-1.38	15.5	14.22	1.28	21	19.08	1.92	0.5	2.94	-2.44	14	6.2	7.8	20	14.38	5.62	11
2019-02-25 07:01:00	15.5	14.46	1.04	21.5	17.8	3.7	16	18.38	-2.38	18.5	19.34	-0.84	20.5	19.18	1.32	21	19	2	3.5	-0.92	4.42	2.5	3.88	-1.38	24	15.7	8.3	8.5	10.94	-2.44	15	15.04	-0.04	15.5	14.34	1.16	20	19.16	0.84	2	2.8	-0.8	14.5	6.08	8.42	21.5	14.04	7.46	11
2019-02-25 08:01:00	15.5	14.34	1.16	19	18.26	0.74	17.5	18.54	-1.04	20.5	19.36	1.14	20	19.24	0.76	21.5	19.8	1.7	3.5	-1.36	4.86	3.5	3.92	-0.42	23	14.86	8.14	12.5	11.1	1.4	12.5	15.18	-2.68	14.5	14.38	0.12	20	19.34	0.66	-0.5	2.66	-3.16	18	6	12	20	13.76	6.24	10.5
2019-02-25 09:01:00	15	14.24	0.76	20.5	18.44	2.06	17	18.72	-1.72	18.5	19.34	-0.84	20	19.26	0.74	21.5	20.32	1.18	3.5	-1.72	5.22	4	3.94	0.06	24.5	14.18	10.32	10	11.24	-1.24	13.5	15.44	-1.94	16	14.52	1.48	20	19.36	0.64	1	2.48	-1.48	17	5.96	11.04	19.5	13.5	6	11.5
2019-02-25 10:01:00	13.5	14.18	-0.68	19.5	18.56	0.94	19.5	18.94	0.56	20	19.34	0.66	20	19.28	0.72	21	20.54	0.46	-8.5	-1.88	-6.62	3	3.94	-0.94	23	13.74	9.26	12	11.36	0.64	14	15.64	-1.64	17	14.64	2.36	20	19.56	0.44	0	2.44	-2.44	16	5.92	10.08	19	13.3	5.7	11
2019-02-25 11:01:00	13.5	14.12	-0.62	20	18.64	1.36	17	19.16	-2.16	20	19.36	0.64	19	19.3	-0.3	22	20.82	1.18	-7	-1.98	-5.02	4	3.98	0.02	15.5	13.36	2.14	14	11.46	2.54	13	15.76	-2.76	17.5	14.78	2.72	20.5	19.58	0.92	0.5	2.5	-2	11.5	6	5.5	20	13.12	6.88	13.5
2019-02-25 12:01:00	13	14.02	-1.02	19.5	18.7	0.8	17.5	19.26	-1.76	20	19.38	0.62	19.5	19.34	0.16	21.5	20.9	0.6	-14.5	-2.04	-12.46	3	3.98	-0.98	-10	13.18	-23.18	12.5	11.66	0.84	14	15.84	-1.84	13.5	14.72	-1.22	20.5	19.68	0.82	0.5	2.4	-1.9	2.5	6.24	-3.74	17.5	12.88	4.62	12.5
2019-02-25 13:01:00	12.5	13.94	-1.44	20	18.8	1.2	18	19.44	-1.44	19.5	19.44	0.06	19	19.34	-0.34	22	20.96	1.04	-10.5	-2.08	-8.42	3	4.08	-1.08	-0.5	13.02	-13.52	15.5	11.78	3.72	15	15.96	-0.96	13	15	-2	20.5	19.66	0.84	5	2.34	2.66	-9.5	6.42	-15.92	13.5	12.68	0.82	12.5
2019-02-25 14:01:00	13.5	13.78	-0.28	19.5	18.86	0.64	19	19.66	-0.66	19.5	19.5	0	19	19.42	-0.42	21.5	21	0.5	-10	-1.88	-8.12	3.5	4.12	-0.62	-1	12.86	-13.86	15.5	11.88	3.62	14.5	16.14	-1.64	13	15.14	-2.14	21	19.74	1.26	3	2.26	0.74	-8	6.62	-14.62	0.5	12.38	-11.88	12
2019-02-25 15:01:00	13	13.8	-0.8	19.5	18.92	0.58	20.5	19.82	0.68	19.5	19.56	-0.06	18.5	19.48	-0.98	22.5	21.16	1.34	-10	-1.94	-8.06	4	4.16	-0.16	-2.5	12.7	-15.2	14	11.96	2.04	15.5	16.36	-0.86	13	15.36	-2.36	20.5	19.9	0.6	4	2.28	1.72	-9.5	6.76	-16.26	-5.5	12.16	-17.66	13.5
2019-02-25 16:01:00	15	13.72	1.28	15.5	18.96	-3.46	22	19.98	2.02	19	19.64	-0.64	18.5	19.5	-1	22	21.18	0.82	-5	-2	-3	5	4.18	0.82	4.5	12.54	-8.04	13	12.04	0.96	14.5	16.58	-2.08	13	15.5	-2.5	18.5	19.98	-1.48	3.5	2.2	1.3	-6.5	6.92	-13.42	-4	11.88	-15.88	14
2019-02-25 17:01:00	13.5	13.68	-0.18	15	18.98	-3.98	22	20.2	1.8	19	19.66	-0.66	18	19.5	-1.5	22.5	21.14	1.36	-2.5	-2.04	-0.46	5	4.24	0.76	9.5	12.4	-2.9	14	12.1	1.9	18.5	16.86	1.64	14	15.72	-1.72	17.5	19.92	-2.42	5	2.28	2.72	-6.5	7.02	-13.52	-2.5	11.7	-14.2	14.5
2019-02-25 18:01:00	14	13.6	0.4	19.5	19.02	0.48	24	20.28	3.72	19	19.74	-0.74	19.5	19.52	-0.02	22.5	21.2	1.3	-6.5	-2.08	-4.42	6	4.24	1.76	4	12.24	-8.24	14.5	12.42	2.08	20	17.02	2.98	15.5	15.82	-0.32	22	20.06	1.94	4	2.14	1.86	-7.5	7.06	-14.56	-5	11.68	-16.68	15.5
2019-02-25 19:01:00	13	13.42	-0.42	18.5	19.08	-0.58	24	20.48	3.52	19	19.82	-0.82	19	19.54	-0.54	21	21.16	-0.16	-2.5	-2.12	-0.38	5.5	4.3	1.2	6.5	12.14	-5.64	14.5	12.64	1.86	20.5	17.3	3.2	14	15.96	-1.96	21	20.02	0.98	4.5	2.24	2.26	2.5	7.22	-4.72	9	11.56	-2.56	16.5
2019-02-25 20:01:00	12.5	13.3	-0.8	19	19	0	23	20.66	2.34	20	19.92	0.08	20	19.52	0.48	22.5	21.18	1.32	-6.5	-2.16	-4.34	5.5	4.36	1.14	2	11.98	-9.98	12	12.78	-0.78	19.5	17.54	1.96	13.5	16.08	-2.58	20.5	19.96	0.54	3	2.14	0.86	5.5	7.26	-1.76	11.5	11.36	0.14	15
2019-02-25 21:01:00	13	13.2	-0.2	18.5	19.06	-0.56	23	20.82	2.18	19.5	19.92	-0.42	19.5	19.5	0	20.5	21.14	-0.64	-4	-2.22	-1.78	5	4.34	0.66	4.5	11.9	-7.4	12.5	12.86	-0.36	21.5	17.82	3.68	17	16.24	0.76	18	19.96	-1.96	1	2.18	-1.18	6	7.16	-1.16	11	11.2	-0.2	14
2019-02-25 22:01:00	13	13.06	-0.06	19	19.06	-0.06	22	20.96	1.04	20	20.02	-0.02	19.5	19.5	0	20.5	21.14	-0.64	0.5	-2.28	2.78	5	4.34	0.66	11	11.8	-0.8	11.5	13.02	-1.52	20	18.14	1.86	16	16.4	-0.4	20.5	20	0.5	2.5	2.14	0.36	7.5	7.06	0.44	13.5	11.08	2.42	13.5
2019-02-25 23:01:00	12.5	13.1	-0.6	19	19.08	-0.08	22	21.02	0.98	20	20.02	-0.02	20	19.44	0.56	21	21.14	-0.14	2	-2.2	4.2	5	4.36	0.64	12.5	11.2	1.3	10.5	13.14	-2.64	18	18.42	-0.42	16.5	16.46	0.04	19.5	20.06	-0.56	4	2.14	1.86	9	6.82	2.18	13.5	10.96	2.54	15.5
2019-02-26 00:01:00	13	13.04	-0.04	18	19.08	-1.08	22	21.2	0.8	20	20.04	-0.04	19.5	19.48	0.02	21	21.04	-0.04	2.5	-2.46	4.96	4	4.36	-0.36	17.5	10.38	7.12	13	13.16	-0.16	16	18.74	-2.74	15.5	16.48	-0.98	20.5	20.06	0.44	1.5	2.2	-0.7	13	6.18	6.82	12.5	10.32	2.18	16.5
2019-02-26 01:01:00	13	13.06	-0.06	19	19.1	-0.1	22	21.36	0.64	21	20.06	0.94	19	19.46	-0.46	20	20.98	-0.98	3	-2.48	5.48	6	4.42	1.58	18	10.46	7.54	10.5	13.22	-2.72	19.5	19.06	0.44	20	16.56	3.44	19	20.08	-1.08	1	2.26	-1.26	13.5	5.68	7.82	13	9.24	3.76	14.5
2019-02-26 02:01:00	12	13.06	-1.06	19	19.06	-0.06	21.5	21.54	-0.04	21	20.06	0.94	20	19.48	0.52	20	20.9	-0.9	3	-2.46	5.46	4.5	4.5	0	18.5	10.52	7.98	11	13.14	-2.14	18.5	19.28	-0.78	18.5	16.64	1.86	20	20.12	-0.12	0	2.08	-2.08	14	5.58	8.42	12.5	8.4	4.1	16
2019-02-26 03:01:00	15	13	2	19	19.06	-0.06	21	21.68	-0.68	21	20.04	0.96	20.5	19.46	1.04	20.5	20.84	-0.34	3	-2.58	5.58	4.5	4.58	-0.08	19.5	10.34	9.16	12	13.06	-1.06	19	19.52	-0.52	19.5	16.86	2.64	21	20.12	0.88	4	2.08	1.92	14	5.42	8.58	13.5	8.08	5.42	15.5
2019-02-26 04:01:00	12	13.04	-1.04	20	19	1	20.5	21.72	-1.22	20.5	20.04	0.46	20	19.48	0.52	19.5	20.74	-1.24	2.5	-2.68	5.18	3.5	4.64	-1.14	19	10.16	8.84	10.5	13	-2.5	20.5	19.7	0.8	18.5	16.92	1.58	21	20.1	0.9	0	1.9	-1.9	15	5.32	9.68	13.5	7.94	5.56	18
2019-02-26 05:01:00	13.5	12.96	0.54	19.5	19.06	0.44	21	21.7	-0.7	20.5	20.06	0.44	19.5	19.52	-0.02	19.5	20.7	-1.2	2.5	-3.02	5.52	4	4.66	-0.66	20	9.6	10.4	11.5	12.96	-1.46	20	19.22	0.78	19	17.06	1.94	17.5	20.22	-2.72	3.5	1.66	1.84	14.5	5.08	9.42	15	7.72	7.28	15.5
2019-02-26 06:01:00	13	12.94	0.06	20	19.18	0.82	20	21.66	-1.66	20	20.06	-0.06	20.5	19.56	0.94	21	20.62	0.38	2.5	-3.5	6	4	4.7	-0.7	19.5	8.76	10.74	16.5	12.8	3.7	19	18.62	0.38	16.5	17.16	-0.66	21	20.24	0.76	0	1.34	-1.34	16	4.78	11.22	19	7.44	11.56	14.5
2019-02-26 07:01:00	12.5	12.88	-0.38	19.5	19.1	0.4	20	21.54	-1.54	20	20.12	-0.12	20	19.54	0.46	20.5	20.56	-0.06	2.5	-3.8	6.3	4.5	4.68	-0.18	21	8.2	12.8	14	12.66	1.34	20.5	18.06	2.44	19	17.06	1.94	20	20.12	-0.12	3	1.1	1.9	18	4.44	13.56	17	7.18	9.82	15
2019-02-26 08:01:00	12.5	12.86	-0.36	19.5	19.04	0.46	20.5	21.44	-0.94	21	20.12	0.88	20	19.52	0.48	21.5	20.54	0.96	2.5	-4.32	6.82	4	4.74	-0.74	20	7.4	12.6	12	12.34	-0.34	21	17.62	3.38	18.5	17.06	1.44	18.5	20	-1.5	-0.5	0.78	-1.28	15.5	3.72	11.78	16.5	6.48	10.02	15
2019-02-26 09:01:00	13	12.84	0.16	20.5	18.94	1.56	21.5	21.38	0.12	20.5	20.08	0.42	19.5	19.48	0.02	20.5	20.46	0.04	2	-4.66	6.66	3	4.78	-1.78	21	6.8	14.2	14.5	12.12	2.38	19.5	16.8	2.7	18.5	17.1	1.4	20	20	0	0.5	0.46	0.04	15.5	2.92	12.58	16	5.72	10.28	14.5
2019-02-26 10:01:00	11.5	12.82	-1.32	20.5	18.84	1.66	20.5	21.28	-0.78	21	20.02	0.98	20	19.46	0.54	21.5	20.46	1.04	2	-5.08	7.08	4	4.8	-0.8	22	6.14	15.86	14	11.86	2.14	21.5	15.88	5.62	20	16.92	3.08	21	20.04	0.96	0	0.26	-0.26	14.5	2.1	12.4	16.5	4.94	11.56	14.5
2019-02-26 11:01:00	14.5	12.8	1.7	20	18.8	1.2	21	21.22	-0.22	20	19.94	0.06	18.5	19.42	-0.92	21	20.46	0.54	-6.5	-5.66	-0.84	3.5	4.8	-1.3	8	5.24	2.76	15	11.66	3.34	21	15.04	5.96	18.5	16.88	1.62	21.5	19.92	1.58	0	0	0	10	1.24	8.76	16	4.04	11.96	15
2019-02-26 12:01:00	12	12.78	-0.78	20	18.7	1.3	21.5	21.14	0.36	20.5	19.84	0.66	20	19.28	0.72	19.5	20.48	-0.98	-13.5	-6.12	-7.38	4	4.84	-0.84	-5	4.58	-9.58	14.5	11.56	2.94	21	14.46	6.54	18	16.78	1.22	20.5	19.82	0.68	2	-0.12	2.12	-4.5	0.36	-4.86	4	3.16	0.84	16.5
2019-02-26 13:01:00	13.5	12.8	0.7	20	18.58	1.42	21.5	21.06	0.44	20.5	19.74	0.76	19	19.22	-0.22	20	20.54	-0.54	-15	-6.7	-8.3	4.5	4.9	-0.4	-8	3.62	-11.62	14	11.34	2.66	22	13.78	8.22	15.5	16.82	-1.32	21	19.68	1.32	2	-0.22	2.22	-10	-0.72	-9.28	-9.5	2.28	-11.78	16
2019-02-26 14:01:00	12.5	12.82	-0.32	19	18.44	0.56	22.5	20.98	1.52	19.5	19.58	-0.08	19.5	19.18	0.32	20	20.56	-0.56	-10	-7.26	-2.74	5	4.88	0.12	1	2.66	-1.66	13.5	11.26	2.24	20.5	13.02	7.48	15	16.54	-1.54	21.5	19.62	1.88	0.5	-0.06	0.56	-12	-1.8	-10.2	-7.5	1.4	-8.9	14.5
2019-02-26 15:01:00	12	12.86	-0.86	19.5	18.34	1.16	22.5	20.92	1.58	19	19.5	-0.5	18.5	19.12	-0.62	20	20.5	-0.5	-13	-7.88	-5.12	5.5	4.92	0.58	-5.5	1.6	-7.1	13.5	11.1	2.4	20.5	12.28	8.22	18.5	16.36	2.14	21	19.5	1.5	3	-0.1	3.1	-12	-2.88	-9.12	-7.5	0.52	-8.02	14
2019-02-26 16:01:00	14	12.76	1.24	18	18.2	-0.2	21.5	20.9	0.6	19.5	19.4	0.1	19	19.06	-0.06	20	20.48	-0.48	-12.5	-8.5	-4	5.5	5	0.5	-7	0.5	-7.5	12.5	10.88	1.62	20	11.52	8.48	14.5	16.26	-1.76	20	19.34	0.66	-0.5	-0.36	-0.14	-12	-3.96	-8.04	-9	-0.38	-8.62	14
2019-02-26 17:01:00	13	12.8	0.2	17	18.08	-1.08	21.5	20.88	0.62	19.5	19.28	0.22	19.5	19.02	0.48	21	20.4	0.6	-13.5	-9.08	-4.42	5.5	5.12	0.38	-9.5	-0.56	-8.94	12	10.76	1.24	2.5	10.7	-8.2	16.5	15.92	0.58	21.5	19.3	2.2	-2.5	-0.48	-2.02	-12.5	-5.06	-7.44	-9.5	-1.26	-8.24	14
2019-02-26 18:01:00	13	12.8	0.2	18	17.92	0.08	21	20.84	0.16	19	19.18	-0.18	19	19.02	-0.02	20.5	20.24	0.26	-14.5	-9.66	-4.84	6	5.2	0.8	-11.5	-1.66	-9.84	10	10.6	-0.6	3.5	9.96	-6.46	16.5	15.6	0.9	18	19.38	-1.38	-3	-0.74	-2.26	-14	-6.14	-7.86	-9.5	-2.24	-7.26	14
2019-02-26 19:01:00	12.5	12.78	-0.28	17.5	17.74	-0.24	21	20.84	0.16	20.5	19.1	1.4	19	18.98	0.02	21	20	1	-14	-10.26	-3.74	5.5	5.28	0.22	-10	-2.8	-7.2	11	10.16	0.84	6	9.22	-3.22	13	15.68	-2.68	19	19.28	-0.28	-2	-0.82	-1.18	-16	-7.28	-8.72	-11.5	-3.18	-8.32	14
2019-02-26 20:01:00	12.5	12.82	-0.32	17	17.66	-0.66	21.5	20.84	0.66	19	19.06	-0.06	18.5	18.94	-0.44	20.5	19.94	0.56	-15.5	-10.86	-4.64	7	5.38	1.62	-13.5	-4.02	-9.48	6.5	9.9	-3.4	9.5	8.5	1	14	15.48	-1.48	18	19.16	-1.16	-3.5	-1	-2.5	-15.5	-8.54	-6.96	-8.5	-4.02	-4.48	14.5
2019-02-26 21:01:00	12	12.86	-0.86	16.5	17.62	-1.12	21.5	20.82	0.68	19	18.98	0.02	19	18.88	0.12	20.5	19.8	0.7	-15	-11.26	-3.74	6.5	5.46	1.04	-13	-5.16	-7.84	6.5	9.76	-3.26	-1	7.92	-8.92	14.5	15.32	-0.82	20.5	19.14	1.36	-5	-1.04	-3.96	-14.5	-9.5	-5	-7.5	-4.6	-2.9	16.5
2019-02-26 22:01:00	12.5	12.86	-0.36	16	17.56	-1.56	20.5	20.76	-0.26	18	18.94	-0.94	19	18.84	0.16	20.5	19.78	0.72	-14.5	-11.8	-2.7	5.5	5.62	-0.12	-12	-6.42	-5.58	6	9.46	-3.46	-1.5	7.16	-8.66	12.5	15.12	-2.62	19	19.06	-0.06	-4	-1.1	-2.9	-14.5	-10.6	-3.9	-8.5	-5.36	-3.14	15
2019-02-26 23:01:00	12.5	12.92	-0.42	18	17.4	0.6	20.5	20.78	-0.28	18	18.84	-0.84	18.5	18.76	-0.26	20.5	19.68	0.82	-14	-12.32	-1.68	5	5.72	-0.72	-11.5	-7.64	-3.86	6.5	9.06	-2.56	-1	6.26	-7.26	15	15.02	-0.02	17.5	19.08	-1.58	-4	-1.26	-2.74	-14	-11.62	-2.38	-9	-6.22	-2.78	14.5
2019-02-27 00:01:00	12	12.88	-0.88	16.5	17.14	-0.64	20	20.76	-0.76	17.5	18.78	-1.28	16.5	18.76	-2.26	21.5	19.64	1.86	-9.5	-12.44	2.94	6	5.84	0.16	-4	-8.22	4.22	8	8.74	-0.74	3.5	5.54	-2.04	14	14.9	-0.9	17	19.12	-2.12	1	-1.34	2.34	-13	-12.4	-0.6	-8.5	-6.94	-1.56	15
2019-02-27 01:01:00	13.5	12.96	0.54	15	16.8	-1.8	20	20.72	-0.72	17.5	18.74	-1.24	18	18.72	-0.72	22.5	19.68	2.82	-12	-12.2	0.2	5.5	5.94	-0.44	-6.5	-8.2	1.7	7.5	8.5	-1	-1	4.96	-5.96	16.5	14.7	1.8	17	19.22	-2.22	-1	-1.48	0.48	-14	-12.56	-1.44	-9.5	-7.3	-2.2	14.5
2019-02-27 02:01:00	13.5	12.98	0.52	15.5	16.34	-0.84	20	20.7	-0.7	17	18.68	-1.68	18	18.74	-0.74	20.5	19.2	1.3	-11	-11.84	0.84	5.5	6.04	-0.54	-6	-8	2	8.5	8.32	0.18	0.5	4.16	-3.66	13	14.54	-1.54	17.5	19.24	-1.74	5	-1.58	6.58	-13.5	-12.46	-1.04	-9	-7.1	-1.9	14
2019-02-27 03:01:00	13	13.04	-0.04	16.5	15.7	0.8	20	20.7	-0.7	19	18.64	0.36	18.5	18.72	-0.22	18.5	18.7	-0.2	-12.5	-11.6	-0.9	5.5	6.14	-0.64	-8	-7.94	-0.06	7	8.16	-1.16	0	3.52	-3.52	14	14.44	-0.44	17	19.28	-2.28	-1	-1.58	0.58	-13	-12.18	-0.82	-9.5	-6.82	-2.68	13.5
2019-02-27 04:01:00	12.5	13.12	-0.62	15.5	15	0.5	20.5	20.68	-0.18	18.5	18.64	-0.14	19	18.76	0.24	20	17.96	2.04	-12.5	-11.2	-1.3	6.5	6.26	0.24	-8	-7.56	-0.44	6.5	8.06	-1.56	0	2.9	-2.9	17	14.34	2.66	17	19.32	-2.32	-2.5	-1.6	-0.9	-13	-11.9	-1.1	-9	-6.62	-2.38	15.5
2019-02-27 05:01:00	13	13.12	-0.12	17	14.48	2.52	20	20.76	-0.76	17.5	18.6	-1.1	19	18.74	0.26	17.5	17.28	0.22	-12	-10.82	-1.18	6.5	6.36	0.14	-7.5	-7.08	-0.42	7.5	8	-0.5	0	2.32	-2.32	10	14.26	-4.26	20	19.38	0.62	-3	-1.44	-1.56	-12.5	-11.62	-0.88	-8.5	-6.34	-2.16	16
2019-02-27 06:01:00	13.5	13.14	0.36	15.5	14.04	1.46	20	20.8	-0.8	18	18.54	-0.54	19.5	18.72	0.78	15.5	16.62	-1.12	-12	-10.34	-1.66	6	6.48	-0.48	-7.5	-6.36	-1.14	7.5	8	-0.5	1.5	2.5	-1	11	14.14	-3.14	19.5	19.32	0.18	-3	-1.18	-1.82	-12.5	-11.32	-1.18	-9.5	-5.98	-3.52	13.5
2019-02-27 07:01:00	12.5	13.16	-0.66	15.5	13.74	1.76	20	20.82	-0.82	18	18.48	-0.48	19.5	18.68	0.82	15	16.18	-1.18	-12.5	-9.68	-2.82	6	6.58	-0.58	-9	-5.3	-3.7	5.5	8.14	-2.64	0.5	2.84	-2.34	18.5	14.1	4.4	18.5	19.34	-0.84	-2	-0.82	-1.18	-12.5	-10.88	-1.62	-4.5	-5.36	0.86	14
2019-02-27 08:01:00	13.5	13.18	0.32	17.5	13.54	3.96	20	20.84	-0.84	19	18.38	0.62	19	18.68	0.32	19	15.8	3.2	-12.5	-9.22	-3.28	7	6.7	0.3	-9.5	-4.62	-4.88	7.5	8.3	-0.8	2.5	3.4	-0.9	14	14.12	-0.12	17	19.28	-2.28	-1.5	-0.54	-0.96	-13.5	-10.54	-2.96	-4	-4.68	0.68	13
2019-02-27 09:01:00	13.5	13.18	0.32	18.5	13.46	5.04	20	20.8	-0.8	19	18.36	0.64	18.5	18.68	-0.18	18	15.52	2.48	-7.5	-8.8	1.3	6	6.78	-0.78	-8.5	-4.02	-4.48	8.5	8.54	-0.04	6.5	3.86	2.64	14.5	14.18	0.32	18	19.22	-1.22	-1.5	-0.14	-1.36	-8.5	-10.3	1.8	2	-4.16	6.16	15
2019-02-27 10:01:00	13	13.18	-0.18	19	13.3	5.7	20	20.74	-0.74	19.5	18.34	1.16	18.5	18.64	-0.14	20	15.28	4.72	-11.5	-8.54	-2.96	7	6.86	0.14	-10.5	-3.74	-6.76	7	8.66	-1.66	0.5	4.62	-4.12	13.5	14.18	-0.68	18	19.12	-1.12	-1	0.18	-1.18	-12	-10.12	-1.88	-3	-3.84	0.84	15
2019-02-27 11:01:00	13	13.12	-0.12	16.5	13.14	3.36	21	20.68	0.32	18.5	18.32	0.18	18	18.62	-0.62	19	15.06	3.94	-11	-7.98	-3.02	6.5	6.98	-0.48	-8.5	-3.04	-5.46	4	8.9	-4.9	-1	5.34	-6.34	17.5	14.2	3.3	21.5	19.16	2.34	-4	0.52	-4.52	-11	-9.66	-1.34	-5	-3.22	-1.78	15
2019-02-27 12:01:00	13.5	13.06	0.44	13.5	12.98	0.52	20.5	20.68	-0.18	18.5	18.32	0.18	18.5	18.62	-0.12	20	14.94	5.06	-9.5	-7.32	-2.18	6.5	7.1	-0.6	-6.5	-2.18	-4.32	7	9.06	-2.06	3	6.06	-3.06	15.5	14.16	1.34	22.5	19.26	3.24	-2	0.82	-2.82	-9.5	-9.04	-0.46	-2	-2.54	0.54	14.5
2019-02-27 13:01:00	14	13	1	11.5	12.84	-1.34	20.5	20.64	-0.14	19.5	18.34	1.16	19	18.7	0.3	20.5	14.72	5.78	-7.5	-6.82	-0.68	6.5	7.16	-0.66	-4.5	-1.5	-3	8.5	9.18	-0.68	6.5	6.62	-0.12	13	14.2	-1.2	23	19.36	3.64	-1.5	0.98	-2.48	-8.5	-8.36	-0.14	-5	-1.84	-3.16	14.5
2019-02-27 14:01:00	14	12.86	1.14	8.5	12.8	-4.3	21	20.64	0.36	19	18.32	0.68	19.5	18.72	0.78	8	14.56	-6.56	-6	-6.2	0.2	7	7.22	-0.22	-3	-0.62	-2.38	9.5	9.34	0.16	2	7.4	-5.4	11.5	14.08	-2.58	21.5	19.36	2.14	-0.5	1.18	-1.68	-7.5	-7.6	0.1	-4.5	-0.94	-3.56	15
2019-02-27 15:01:00	14	12.72	1.28	3	12.68	-9.68	22.5	20.6	1.9	18.5	18.36	0.14	19	18.78	0.22	7.5	14.48	-6.98	-4	-5.6	1.6	7.5	7.28	0.22	2.5	0.24	2.26	9.5	9.48	0.02	4.5	8.14	-3.64	12.5	14.22	-1.72	22.5	19.42	3.08	0.5	1.16	-0.66	-5	-6.86	1.86	-0.5	-0.1	-0.4	15.5
2019-02-27 16:01:00	14	12.6	1.4	2	12.54	-10.54	22	20.6	1.4	19	18.3	0.7	19.5	18.82	0.68	1.5	14.44	-12.94	-3	-4.94	1.94	8.5	7.34	1.16	4	1.22	2.78	11	9.66	1.34	5	8.92	-3.92	16	14.3	1.7	22	19.44	2.56	2.5	1.42	1.08	-5	-6.14	1.14	-2.5	0.7	-3.2	15.5
2019-02-27 17:01:00	14	12.5	1.5	5	12.42	-7.42	23.5	20.58	2.92	18.5	18.26	0.24	18.5	18.82	-0.32	3	14.42	-11.42	-3	-4.26	1.26	8	7.36	0.64	5	2.2	2.8	11	9.84	1.16	5.5	9.68	-4.18	12.5	14.24	-1.74	21.5	19.48	2.02	3.5	1.7	1.8	-5	-5.42	0.42	-2	1.62	-3.62	15
2019-02-27 18:01:00	13.5	12.42	1.08	6	12.22	-6.22	22.5	20.54	1.96	18	18.26	-0.26	19	18.8	0.2	4.5	14.44	-9.94	-1.5	-3.6	2.1	8.5	7.36	1.14	8.5	3.18	5.32	12	10	2	7	10.44	-3.44	13.5	14.48	-0.98	20	19.36	0.64	4	2.22	1.78	-5	-4.7	-0.3	-0.5	2.46	-2.96	15.5
2019-02-27 19:01:00	13.5	12.3	1.2	10.5	12.18	-1.68	21.5	20.52	0.98	17.5	18.22	-0.72	18	18.8	-0.8	9.5	14.62	-5.12	2	-2.94	4.94	8.5	7.38	1.12	15	4.16	10.84	13.5	10.18	3.32	12	11.18	0.82	15.5	14.66	0.84	18.5	19.38	-0.88	6	2.56	3.44	-3	-3.98	0.98	6	3.3	2.7	15
2019-02-27 20:01:00	13	12.24	0.76	12.5	12.14	0.36	21.5	20.5	1	18	18.18	-0.18	19	18.76	0.24	11.5	14.76	-3.26	-2.5	-2.26	-0.24	8.5	7.4	1.1	7	5.24	1.76	15	10.46	4.54	20	11.94	8.06	13.5	14.64	-1.14	17.5	19.46	-1.96	5	2.82	2.18	-7.5	-3.24	-4.26	5.5	4.02	1.48	14.5
2019-02-27 21:01:00	12.5	12.12	0.38	15	11.98	3.02	20.5	20.5	0	18.5	18.12	0.38	18.5	18.76	-0.26	13.5	14.78	-1.28	-5	-1.56	-3.44	9	7.4	1.6	1.5	6.36	-4.86	12.5	10.68	1.82	21	12.66	8.34	15.5	14.78	0.72	16.5	19.56	-3.06	6.5	3.16	3.34	-9.5	-2.46	-7.04	4.5	4.72	-0.22	13
2019-02-27 22:01:00	12	12.04	-0.04	12.5	11.82	0.68	20	20.54	-0.54	18.5	18.08	0.42	18	18.8	-0.8	14.5	14.86	-0.36	-8.5	-1.04	-7.46	8.5	7.44	1.06	-6	7.46	-13.46	9.5	10.9	-1.4	18	13.18	4.82	14.5	14.86	-0.36	18	19.58	-1.58	3	3.48	-0.48	-10	-1.84	-8.16	0.5	5.24	-4.74	12
2019-02-27 23:01:00	11	11.94	-0.94	12	11.62	0.38	19	20.06	-1.06	17.5	18	-0.5	18.5	18.84	-0.34	15	14.8	0.2	-0.5	-0.32	-0.18	8.5	7.22	1.28	5.5	8.64	-3.14	12	11.14	0.86	16.5	13.96	2.54	13	15.04	-2.04	20	19.68	0.32	4.5	3.74	0.76	-3	-1.08	-1.92	7	6.08	0.92	11.5
2019-02-28 00:01:00	11	11.72	-0.72	14	11.58	2.42	20.5	19.42	1.08	18	17.76	0.24	18.5	18.74	-0.24	17.5	14.86	2.64	2.5	0.36	2.14	8	7	1	10	9.78	0.22	10.5	11.5	-1	17	14.76	2.24	14	15	-1	20	19.68	0.32	3.5	4.18	-0.68	1.5	-0.36	1.86	8	6.96	1.04	11.5
2019-02-28 01:01:00	10.5	11.5	-1	13	11.72	1.28	19	19.06	-0.06	18	17.16	0.84	18.5	18.58	-0.08	16	14.82	1.18	3	1	2	7.5	6.88	0.62	13	10.86	2.14	11	11.76	-0.76	17.5	15.4	2.1	15	15.06	-0.06	19.5	19.62	-0.12	5	4.5	0.5	4	0.32	3.68	9	7.68	1.32	11.5
2019-02-28 02:01:00	10	11.28	-1.28	14	12.06	1.94	20	18.86	1.14	17	16.36	0.64	18.5	18	0.5	18.5	14.8	3.7	3.5	1.58	1.92	7	6.84	0.16	15.5	11.9	3.6	11.5	11.98	-0.48	18.5	15.9	2.6	13.5	15.18	-1.68	17	19.52	-2.52	4	4.7	-0.7	5	1	4	13	8.62	4.38	11
2019-02-28 03:01:00	10	11.12	-1.12	12.5	12.5	0	19	18.8	0.2	18	15.62	2.38	19.5	17.46	2.04	18.5	15.34	3.16	4	2.16	1.84	7	6.84	0.16	15.5	12.8	2.7	12	12.18	-0.18	19	16.54	2.46	16.5	15.36	1.14	19	19.52	-0.52	4.5	4.76	-0.26	5	1.66	3.34	12	9.6	2.4	11.5
2019-02-28 04:01:00	10	10.96	-0.96	13	13.14	-0.14	20	18.74	1.26	17.5	15.12	2.38	19.5	17	2.5	17.5	15.86	1.64	4	2.66	1.34	7	6.84	0.16	16.5	13.44	3.06	11.5	12.38	-0.88	19.5	17.12	2.38	16	15.56	0.44	17.5	19.3	-1.8	5.5	4.76	0.74	5	2.24	2.76	10.5	10.46	0.04	11.5
2019-02-28 05:01:00	10	10.78	-0.78	12.5	13.8	-1.3	20	18.62	1.38	17.5	14.72	2.78	19	16.64	2.36	19.5	16.56	2.94	4.5	3.16	1.34	7	6.84	0.16	16.5	14.04	2.46	11	12.52	-1.52	19	17.7	1.3	15.5	15.64	-0.14	18	19.18	-1.18	4.5	4.72	-0.22	5	2.9	2.1	14	11.36	2.64	12
2019-02-28 06:01:00	11	10.62	0.38	12	14.34	-2.34	19	18.52	0.48	17.5	14.38	3.12	18.5	16.42	2.08	18	17.24	0.76	4.5	3.68	0.82	6.5	6.88	-0.38	17	14.62	2.38	11.5	12.68	-1.18	19	18.22	0.78	16	15.98	0.02	17	19.1	-2.1	10	4.48	5.52	5.5	3.54	1.96	12.5	12.16	0.34	12.5
2019-02-28 07:01:00	10.5	10.5	0	14.5	14.82	-0.32	19.5	18.4	1.1	17	14.14	2.86	19.5	16.26	3.24	20	17.84	2.16	4.5	4.14	0.36	6.5	6.96	-0.46	17	15.06	1.94	12	12.78	-0.78	20	18.64	1.36	15.5	16.2	-0.7	20	19.08	0.92	5.5	4.3	1.2	5.5	4.16	1.34	11.5	12.88	-1.38	12.5
2019-02-28 08:01:00	11	10.32	0.68	14.5	15.12	-0.62	19.5	18.34	1.16	17	13.98	3.02	18.5	16.14	2.36	18.5	18.22	0.28	4.5	4.46	0.04	6.5	7.06	-0.56	18	15.26	2.74	12.5	12.84	-0.34	19.5	18.88	0.62	18	16.34	1.66	20.5	19.04	1.46	4.5	4.22	0.28	6	4.7	1.3	13.5	13.4	0.1	13
2019-02-28 09:01:00	10.5	10.14	0.36	13.5	15.34	-1.84	20	18.16	1.84	17.5	13.72	3.78	19	15.74	3.26	19.5	18.54	0.96	5	4.94	0.06	7	7.14	-0.14	18.5	15.76	2.74	13	12.8	0.2	20.5	18.84	1.66	17.5	16.52	0.98	19.5	18.94	0.56	7	4.18	2.82	6	5.4	0.6	13.5	13.9	-0.4	13
2019-02-28 10:01:00	11.5	9.98	1.52	14.5	15.44	-0.94	21	18.02	2.98	18	13.54	4.46	19.5	15.44	4.06	20	18.78	1.22	5.5	5.54	-0.04	7	7.18	-0.18	19	16.5	2.5	14	12.84	1.16	19.5	18.72	0.78	16.5	16.6	-0.1	18.5	18.88	-0.38	6.5	4.1	2.4	7	6.2	0.8	15	14.42	0.58	14
2019-02-28 11:01:00	10.5	9.84	0.66	14	15.66	-1.66	8	17.9	-9.9	17.5	13.42	4.08	19.5	15.16	4.34	18.5	18.94	-0.44	6.5	6.24	0.26	1.5	7.26	-5.76	19	17.5	1.5	13	12.98	0.02	20	18.76	1.24	18	16.68	1.32	20.5	18.74	1.76	5.5	4.14	1.36	7	6.98	0.02	18	15.08	2.92	13.5
2019-02-28 12:01:00	7.5	9.72	-2.22	15.5	15.8	-0.3	5	17.82	-12.82	12.5	13.4	-0.9	15.5	14.88	0.62	20.5	19.12	1.38	6	6.6	-0.6	1	7.34	-6.34	20	18.04	1.96	13	13.08	-0.08	19	18.88	0.12	16.5	16.8	-0.3	21.5	18.54	2.96	7	4.12	2.88	7	7.52	-0.52	17	15.54	1.46	12
2019-02-28 13:01:00	8	9.64	-1.64	17	15.94	1.06	11.5	17.74	-6.24	3.5	13.4	-9.9	14.5	14.66	-0.16	19	19.18	-0.18	6.5	6.82	-0.32	3.5	7.5	-4	20.5	18.44	2.06	13.5	13.3	0.2	19	18.98	0.02	17	16.86	0.14	21	18.34	2.66	6	4.2	1.8	7.5	7.84	-0.34	16	15.92	0.08	12
2019-02-28 14:01:00	8.5	9.58	-1.08	20	16.14	3.86	15.5	17.66	-2.16	-0.5	13.42	-13.92	4.5	14.5	-10	20	19.28	0.72	7	7	0	5.5	7.66	-2.16	21.5	18.7	2.8	14	13.48	0.52	19	19.06	-0.06	16	16.88	-0.88	20.5	18.16	2.34	3.5	4.16	-0.66	8.5	8.14	0.36	18.5	16.24	2.26	11.5
2019-02-28 15:01:00	10	9.56	0.44	19.5	16.3	3.2	19.5	17.28	2.22	0.5	13.48	-12.98	6	14.24	-8.24	21.5	19.3	2.2	8.5	7.14	1.36	7	7.62	-0.62	19.5	18.86	0.64	14.5	13.32	1.18	18	19.1	-1.1	16	16.96	-0.96	21.5	18.14	3.36	1	4.14	-3.14	9	8.34	0.66	20	16.4	3.6	12
2019-02-28 16:01:00	10	9.54	0.46	19	16.48	2.52	21	17.08	3.92	6	13.5	-7.5	7.5	14.08	-6.58	20.5	19.36	1.14	8.5	7.28	1.22	7.5	7.52	-0.02	18.5	19.02	-0.52	14.5	13	1.5	19	19.14	-0.14	17.5	17.02	0.48	17	18.02	-1.02	0.5	4.12	-3.62	9.5	8.5	1	21	16.58	4.42	13
2019-02-28 17:01:00	9.5	9.44	0.06	18.5	16.7	1.8	19	16.06	2.94	9	13.54	-4.54	10.5	13.82	-3.32	19	19.44	-0.44	9.5	7.5	2	8.5	7.04	1.46	19	19.16	-0.16	14.5	12.22	2.28	19.5	19.24	0.26	18	16.84	1.16	19	18.12	0.88	1.5	4.04	-2.54	11.5	8.72	2.78	20	16.94	3.06	13
2019-02-28 18:01:00	10	9.44	0.56	18.5	16.9	1.6	21	14.9	6.1	10	13.58	-3.58	13	13.68	-0.68	20	19.46	0.54	10	7.66	2.34	9	6.44	2.56	19.5	19.3	0.2	15	11.42	3.58	18.5	19.3	-0.8	21	16.6	4.4	19.5	18.22	1.28	-2.5	3.98	-6.48	11	8.84	2.16	18	17.2	0.8	14
2019-02-28 19:01:00	10.5	9.34	1.16	18	17.16	0.84	19.5	13.84	5.66	12	13.64	-1.64	15	13.58	1.42	19.5	19.56	-0.06	10	7.8	2.2	10.5	5.96	4.54	19.5	19.46	0.04	14.5	10.6	3.9	17.5	19.36	-1.86	19	16.38	2.62	19.5	18.28	1.22	-0.5	3.68	-4.18	10.5	8.92	1.58	17.5	17.46	0.04	13
2019-02-28 20:01:00	9	9.26	-0.26	18	17.16	0.84	20	12.86	7.14	13.5	13.72	-0.22	15	13.38	1.62	19	19.54	-0.54	10	7.98	2.02	11	5.52	5.48	20	19.64	0.36	15	9.76	5.24	18	19.42	-1.42	19	16.12	2.88	17.5	18.16	-0.66	4	3.56	0.44	10.5	9.16	1.34	19	17.82	1.18	12
2019-02-28 21:01:00	8.5	9.16	-0.66	18	17.12	0.88	17	12.16	4.84	11.5	13.8	-2.3	9	13.26	-4.26	19.5	19.6	-0.1	9.5	8.18	1.32	10.5	5.26	5.24	19.5	19.8	-0.3	14	8.94	5.06	19	19.4	-0.4	18	15.74	2.26	15	18.04	-3.04	4	3.46	0.54	10	9.22	0.78	18	18.02	-0.02	11
2019-02-28 22:01:00	8.5	9.06	-0.56	17.5	16.94	0.56	17	11.2	5.8	14	13.84	0.16	11	13.1	-2.1	19.5	19.62	-0.12	10	8.28	1.72	10	4.86	5.14	20	19.96	0.04	13.5	7.98	5.52	18	19.26	-1.26	17.5	15.34	2.16	15	18.04	-3.04	4.5	3.24	1.26	10.5	9.24	1.26	17.5	18.26	-0.76	10
2019-02-28 23:01:00	8.5	8.94	-0.44	18	16.72	1.28	17	9.98	7.02	15.5	13.86	1.64	11	12.96	-1.96	18.5	19.44	-0.94	9	8.02	0.98	10.5	4.26	6.24	19	20.14	-1.14	13	6.94	6.06	19	19.2	-0.2	16.5	14.94	1.56	14.5	18.08	-3.58	4	3.06	0.94	9.5	9.24	0.26	17	18.44	-1.44	10
2019-03-01 00:01:00	8	8.92	-0.92	15.5	16.52	-1.02	17	9.4	7.6	17	13.92	3.08	11.5	12.8	-1.3	19.5	19.24	0.26	8.5	7.54	0.96	10.5	3.9	6.6	19	20.44	-1.44	14.5	5.98	8.52	19.5	19.04	0.46	16	14.48	1.52	15	18.02	-3.02	4	2.94	1.06	10.5	9.3	1.2	18.5	18.52	-0.02	10.5
2019-03-01 01:01:00	9	8.98	0.02	17.5	16.08	1.42	18.5	9.12	9.38	18	14.16	3.84	13	12.74	0.26	19	19	0	8	7.14	0.86	12	3.74	8.26	20	20.72	-0.72	16	5.12	10.88	19.5	19.06	0.44	15.5	14.08	1.42	15	18	-3	5.5	2.82	2.68	9.5	9.34	0.16	17.5	18.64	-1.14	11
2019-03-01 02:01:00	9	9.02	-0.02	18	15.68	2.32	17	8.38	8.62	18.5	14.8	3.7	14.5	12.8	1.7	18.5	18.84	-0.34	7.5	6.68	0.82	11.5	3.26	8.24	19.5	21.02	-1.52	15.5	4.14	11.36	19.5	18.92	0.58	15.5	13.68	1.82	15	17.92	-2.92	4	2.82	1.18	11.5	9.02	2.48	17	18.84	-1.84	11
2019-03-01 03:01:00	9.5	9.02	0.48	18	15.06	2.94	10.5	7.76	2.74	18.5	15.58	2.92	12	13.3	-1.3	19	18.44	0.56	7	6.26	0.74	6	2.9	3.1	19.5	21.26	-1.76	7.5	3.24	4.26	19.5	18.74	0.76	15.5	13.32	2.18	16.5	17.82	-1.32	3.5	2.94	0.56	10	8.72	1.28	17	18.88	-1.88	12
2019-03-01 04:01:00	9.5	8.96	0.54	17	14.02	2.98	14	7.28	6.72	18.5	16.36	2.14	15.5	13.66	1.84	20	17.66	2.34	7.5	5.9	1.6	4.5	2.74	1.76	19.5	21.58	-2.08	4	2.52	1.48	20	18.64	1.36	18	12.92	5.08	16	17.62	-1.62	4	3.14	0.86	9	8.4	0.6	16.5	18.78	-2.28	11.5
2019-03-01 05:01:00	7.5	8.92	-1.42	18.5	12.94	5.56	-5.5	6.72	-12.22	18.5	16.88	1.62	13	13.96	-0.96	19.5	17	2.5	9.5	5.6	3.9	-5	2.6	-7.6	20	21.94	-1.94	-8	1.78	-9.78	22	18.6	3.4	11.5	12.48	-0.98	20	17.68	2.32	3.5	3.34	0.16	10.5	8.12	2.38	19.5	18.76	0.74	12.5
2019-03-01 06:01:00	10	8.94	1.06	17.5	11.82	5.68	-9	6.3	-15.3	18.5	17.3	1.2	15.5	14.18	1.32	20	16.32	3.68	8.5	5.34	3.16	-8	2.48	-10.48	20	22.32	-2.32	-9	1.18	-10.18	20.5	18.54	1.96	9.5	11.98	-2.48	20.5	17.62	2.88	3	3.46	-0.46	8	7.76	0.24	20.5	18.64	1.86	11
2019-03-01 07:01:00	8.5	8.9	-0.4	18.5	10.66	7.84	-7.5	5.88	-13.38	19	17.7	1.3	16	14.28	1.72	20.5	15.72	4.78	8	5.1	2.9	-5.5	2.38	-7.88	21	22.68	-1.68	-9	0.62	-9.62	20.5	18.54	1.96	10.5	11.42	-0.92	18.5	17.44	1.06	2.5	3.7	-1.2	7.5	7.4	0.1	19	18.48	0.52	11.5
2019-03-01 08:01:00	8.5	8.82	-0.32	14.5	9.58	4.92	-5	5.56	-10.56	19	17.96	1.04	14.5	14.3	0.2	19.5	15.28	4.22	9	4.9	4.1	-4.5	2.28	-6.78	21.5	23	-1.5	-9	0.32	-9.32	21.5	18.7	2.8	9	11	-2	17	17.38	-0.38	2.5	3.84	-1.34	11.5	6.98	4.52	20.5	18.38	2.12	11
2019-03-01 09:01:00	8.5	8.78	-0.28	13.5	8.88	4.62	2	5.22	-3.22	19	18.18	0.82	15.5	14.32	1.18	20	14.92	5.08	9.5	4.74	4.76	0	2.18	-2.18	22	23.3	-1.3	-8	0	-8	19	18.78	0.22	8.5	10.6	-2.1	17.5	17.32	0.18	2	3.82	-1.82	7.5	6.52	0.98	18.5	18.24	0.26	11
2019-03-01 10:01:00	8	8.74	-0.74	9	8.26	0.74	-4	5.02	-9.02	18.5	18.42	0.08	15	14.52	0.48	20	14.66	5.34	7.5	4.62	2.88	-3	2.06	-5.06	22.5	23.58	-1.08	-11	-0.3	-10.7	17	18.9	-1.9	7.5	10.32	-2.82	19.5	17.4	2.1	1.5	3.7	-2.2	6.5	6.16	0.34	19.5	18.18	1.32	11.5
2019-03-01 11:01:00	8.5	8.72	-0.22	9	7.7	1.3	-9.5	4.94	-14.44	18.5	18.56	-0.06	16	14.62	1.38	15.5	14.54	0.96	-1	4.48	-5.48	-8	2	-10	23.5	23.92	-0.42	-12	-0.58	-11.42	18	19	-1	6.5	10.02	-3.52	19.5	17.48	2.02	2	3.54	-1.54	7	5.74	1.26	19.5	18.2	1.3	12
2019-03-01 12:01:00	10	8.72	1.28	9	7.12	1.88	-6.5	4.78	-11.28	19	18.6	0.4	15.5	14.84	0.66	13.5	14.44	-0.94	-5.5	4.36	-9.86	-7.5	1.88	-9.38	26.5	24.28	2.22	-11	-0.84	-10.16	16	19.12	-3.12	6.5	9.8	-3.3	19	17.64	1.36	2.5	3.34	-0.84	8.5	5.38	3.12	20	18.14	1.86	12
2019-03-01 13:01:00	9	8.72	0.28	4.5	6.66	-2.16	-2	4.62	-6.62	18.5	18.6	-0.1	14	14.94	-0.94	14.5	14.2	0.3	-4	4.26	-8.26	-3	1.76	-4.76	27	24.64	2.36	-8.5	-1.18	-7.32	19.5	19.26	0.24	6.5	9.62	-3.12	21	17.86	3.14	4	3.12	0.88	8	4.96	3.04	20	18.02	1.98	10
2019-03-01 14:01:00	9	8.68	0.32	7	5.88	1.12	-7	4.5	-11.5	19.5	18.56	0.94	16	15.04	0.96	15	14.06	0.94	-5	4.18	-9.18	-8.5	1.56	-10.06	28	24.94	3.06	-11	-1.56	-9.44	15.5	19.4	-3.9	7	9.42	-2.42	19	18	1	6	2.82	3.18	-0.5	4.52	-5.02	21	18.06	2.94	10.5
2019-03-01 15:01:00	8.5	8.68	-0.18	4.5	5.28	-0.78	0	4.5	-4.5	19	18.5	0.5	17	15.02	1.98	10	13.98	-3.98	-3.5	4.08	-7.58	-3.5	1.4	-4.9	27.5	25.26	2.24	-8.5	-1.94	-6.56	14.5	19.48	-4.98	7	9.2	-2.2	18	18.08	-0.08	6.5	2.72	3.78	1	3.94	-2.94	19.5	18.1	1.4	10.5
2019-03-01 16:01:00	8.5	8.62	-0.12	-6.5	4.7	-11.2	7.5	4.64	2.86	20	18.4	1.6	15	15.16	-0.16	2	13.76	-11.76	-0.5	4	-4.5	3	1.44	1.56	27.5	25.58	1.92	-3.5	-2	-1.5	15.5	19.6	-4.1	6	9.04	-3.04	16.5	18.24	-1.74	6	2.58	3.42	1	3.38	-2.38	17.5	18.14	-0.64	8.5
2019-03-01 17:01:00	9	8.54	0.46	-8	4.22	-12.22	7	4.74	2.26	19	18.34	0.66	15	15.2	-0.2	4	13.42	-9.42	1	3.9	-2.9	4	1.56	2.44	27.5	25.86	1.64	-4	-1.92	-2.08	18	19.68	-1.68	6.5	8.8	-2.3	18.5	18.38	0.12	5.5	2.32	3.18	2.5	2.8	-0.3	20.5	18.14	2.36	8
2019-03-01 18:01:00	10	8.56	1.44	-9.5	3.62	-13.12	8.5	5.54	2.96	19.5	18.24	1.26	16	15.28	0.72	2	12.88	-10.88	3	3.74	-0.74	5.5	2.04	3.46	28.5	26.06	2.44	-0.5	-1.36	0.86	18	19.62	-1.62	5.5	8.8	-3.3	17.5	18.46	-0.96	4.5	2.2	2.3	2.5	2.1	0.4	17	18.04	-1.04	7.5
2019-03-01 19:01:00	9	8.46	0.54	-10.5	3.12	-13.62	10.5	6.62	3.88	20	18.12	1.88	15.5	15.3	0.2	5	12.48	-7.48	4	3.62	0.38	6.5	2.64	3.86	28.5	26.32	2.18	1	-0.76	1.76	18.5	19.7	-1.2	7	8.88	-1.88	15	18.5	-3.5	3.5	1.98	1.52	2	1.58	0.42	14	17.94	-3.94	7
2019-03-01 20:01:00	8.5	8.48	0.02	-9	2.74	-11.74	11.5	7.54	3.96	18.5	18.02	0.48	15.5	15.24	0.26	8.5	12.02	-3.52	5	3.52	1.48	8	3.14	4.86	27.5	26.48	1.02	7	-0.14	7.14	21.5	19.78	1.72	8.5	8.88	-0.38	18	18.54	-0.54	3	1.78	1.22	0	0.94	-0.94	15	17.88	-2.88	8
2019-03-01 21:01:00	8	8.46	-0.46	0.5	2.48	-1.98	11.5	8.36	3.14	19	17.88	1.12	15.5	15.3	0.2	10	11.7	-1.7	6	3.42	2.58	8.5	3.58	4.92	27.5	26.64	0.86	7	0.52	6.48	20	19.8	0.2	9	8.98	0.02	16	18.66	-2.66	3.5	1.54	1.96	-1	0.06	-1.06	15.5	17.84	-2.34	8.5
2019-03-01 22:01:00	7.5	8.5	-1	2.5	2.26	0.24	12	8.94	3.06	17.5	17.76	-0.26	14	15.32	-1.32	13	11.04	1.96	6.5	3.16	3.34	7.5	3.86	3.64	26.5	26.76	-0.26	6.5	1.14	5.36	22	19.94	2.06	11	9.2	1.8	17	18.78	-1.78	1	1.3	-0.3	1	-0.74	1.74	16.5	17.72	-1.22	8
2019-03-01 23:01:00	8	8.62	-0.62	3.5	2.02	1.48	15	9.8	5.2	17.5	17.66	-0.16	13.5	15.32	-1.82	16.5	9.72	6.78	6.5	2.84	3.66	8.5	4.26	4.24	28.5	26.84	1.66	6.5	1.86	4.64	20.5	20.12	0.38	10	9.26	0.74	17	18.88	-1.88	0.5	1.06	-0.56	0	-1.6	1.6	18	17.1	0.9	8
2019-03-02 00:01:00	8.5	8.66	-0.16	3.5	1.46	2.04	13	10.86	2.14	16.5	17.6	-1.1	16.5	15.3	1.2	16	8.5	7.5	6	2.92	3.08	7.5	4.92	2.58	28	26.88	1.12	6.5	2.72	3.78	22	20.26	1.74	11	9.38	1.62	18.5	19.06	-0.56	-1	0.9	-1.9	0.5	-2.6	3.1	15.5	16.26	-0.76	7.5
2019-03-02 01:01:00	8	8.68	-0.68	4	0.68	3.32	13	11.92	1.08	17	17.52	-0.52	14	15.28	-1.28	13.5	7.42	6.08	6	3.08	2.92	7.5	5.56	1.94	28	26.8	1.2	6	3.42	2.58	23	20.4	2.6	11.5	9.48	2.02	20.5	19.14	1.36	-1.5	0.7	-2.2	0	-3.62	3.62	15.5	15.46	0.04	8
2019-03-02 02:01:00	8	8.74	-0.74	-2	0.1	-2.1	15.5	12.7	2.8	17	17.44	-0.44	15.5	15.34	0.16	15.5	6.38	9.12	6	3.34	2.66	7	6.1	0.9	27.5	26.7	0.8	6.5	4.02	2.48	23	20.34	2.66	10.5	9.42	1.08	18.5	19.16	-0.66	-2	0.52	-2.52	-1.5	-4.58	3.08	18.5	14.72	3.78	8
2019-03-02 03:01:00	9	8.8	0.2	3	-0.52	3.52	17	13.74	3.26	17	17.32	-0.32	14	15.28	-1.28	16.5	5.3	11.2	5	3.48	1.52	7.5	6.76	0.74	27.5	26.52	0.98	6	4.86	1.14	21.5	20.4	1.1	10	9.36	0.64	17	19.26	-2.26	1.5	0.26	1.24	-3	-5.24	2.24	18	13.56	4.44	8
2019-03-02 04:01:00	8	8.82	-0.82	3.5	-1.02	4.52	14	14.48	-0.48	16	17.22	-1.22	15.5	15.14	0.36	13.5	4.4	9.1	5	3.58	1.42	7	7.2	-0.2	27.5	26.36	1.14	6	5.58	0.42	22.5	20.46	2.04	11.5	9.32	2.18	20.5	19.44	1.06	0	-0.04	0.04	-4	-5.84	1.84	18	12.68	5.32	9
2019-03-02 05:01:00	7.5	8.88	-1.38	5	-1.1	6.1	16.5	14.98	1.52	17	17.1	-0.1	16.5	15.16	1.34	11.5	3.82	7.68	5	3.72	1.28	7.5	7.38	0.12	26.5	26.24	0.26	6	6.02	-0.02	22	20.48	1.52	12	9.38	2.62	19.5	19.7	-0.2	-2.5	-0.3	-2.2	-5.5	-6.24	0.74	16.5	12	4.5	9
2019-03-02 06:01:00	8	8.88	-0.88	3.5	-1.22	4.72	14.5	15.46	-0.96	16	17	-1	15	15.1	-0.1	6	3.18	2.82	5.5	3.78	1.72	7	7.56	-0.56	25	26.06	-1.06	6	6.34	-0.34	20.5	20.36	0.14	11.5	9.52	1.98	22	19.78	2.22	0.5	-0.52	1.02	-7	-6.66	-0.34	17	11.08	5.92	9.5
2019-03-02 07:01:00	7.5	8.82	-1.32	5	-1.3	6.3	18	15.88	2.12	15.5	16.86	-1.36	16	14.96	1.04	10	2.62	7.38	5.5	3.76	1.74	7	7.64	-0.64	26.5	25.86	0.64	6	6.5	-0.5	22.5	20.22	2.28	11.5	9.58	1.92	21.5	19.82	1.68	-2.5	-0.7	-1.8	-5	-7.18	2.18	18	10.28	7.72	11
2019-03-02 08:01:00	9	8.82	0.18	9	-1.34	10.34	15.5	16.14	-0.64	16.5	16.7	-0.2	14.5	14.84	-0.34	9	1.94	7.06	5.5	3.74	1.76	7	7.7	-0.7	25	25.6	-0.6	6.5	6.54	-0.04	22.5	20.32	2.18	10.5	9.36	1.14	19.5	20.1	-0.6	-2.5	-0.82	-1.68	-8.5	-7.7	-0.8	17.5	9.66	7.84	10
2019-03-02 09:01:00	8	8.82	-0.82	8	-1.4	9.4	15.5	16.42	-0.92	15.5	16.52	-1.02	16	14.72	1.28	11.5	1.06	10.44	6.5	3.68	2.82	6.5	7.7	-1.2	25.5	25.44	0.06	7.5	6.54	0.96	22	20.06	1.94	11.5	9.2	2.3	20	20.3	-0.3	-3.5	-0.96	-2.54	-10.5	-8.2	-2.3	19.5	9.14	10.36	10
2019-03-02 10:01:00	9.5	8.82	0.68	8	-1.86	9.86	16.5	16.6	-0.1	16	16.3	-0.3	16	14.6	1.4	3.5	0.08	3.42	3	3.54	-0.54	7	7.66	-0.66	25	25.28	-0.28	7.5	6.58	0.92	22.5	19.84	2.66	14	9.18	4.82	20.5	20.54	-0.04	-4	-0.98	-3.02	-12.5	-8.7	-3.8	15.5	8.72	6.78	11.5
2019-03-02 11:01:00	11	8.84	2.16	3	-2.4	5.4	17.5	16.82	0.68	16	16.12	-0.12	15	14.5	0.5	-13	-0.92	-12.08	-0.5	3.44	-3.94	7	7.64	-0.64	24.5	25.2	-0.7	7	6.64	0.36	21.5	19.94	1.56	9	8.94	0.06	22	20.72	1.28	-4.5	-1.04	-3.46	-15	-9.24	-5.76	4	8.24	-4.24	12.5
2019-03-02 12:01:00	9.5	8.82	0.68	-5	-2.98	-2.02	17	16.9	0.1	17	15.9	1.1	15.5	14.44	1.06	-15	-2.06	-12.94	1	3.32	-2.32	8.5	7.56	0.94	24.5	25.04	-0.54	9.5	6.68	2.82	21.5	19.94	1.56	9.5	8.68	0.82	24	20.96	3.04	-2	-1.08	-0.92	-18	-9.7	-8.3	-1.5	7.74	-9.24	12.5
2019-03-02 13:01:00	10.5	8.82	1.68	-10.5	-3.54	-6.96	20	17.02	2.98	17	15.7	1.3	15	14.22	0.78	-13.5	-3.18	-10.32	-1.5	3.24	-4.74	8.5	7.6	0.9	24.5	24.88	-0.38	6.5	6.76	-0.26	19.5	19.66	-0.16	9	8.44	0.56	21	21.08	-0.08	-2.5	-1.06	-1.44	-17	-10.16	-6.84	0	7.32	-7.32	11
2019-03-02 14:01:00	10.5	8.82	1.68	-10	-4.16	-5.84	17.5	17.28	0.22	16.5	15.52	0.98	15.5	14.1	1.4	-11.5	-4.24	-7.26	2.5	3.18	-0.68	10.5	7.58	2.92	24.5	24.74	-0.24	6.5	6.94	-0.44	18	19.3	-1.3	5	8.12	-3.12	21.5	21.12	0.38	-0.5	-0.98	0.48	-16	-10.6	-5.4	1.5	6.92	-5.42	11.5
2019-03-02 15:01:00	10.5	8.8	1.7	-8.5	-4.52	-3.98	19	17.4	1.6	16.5	15.32	1.18	14.5	13.96	0.54	-12	-5.3	-6.7	-1.5	3.1	-4.6	8	7.56	0.44	23.5	24.6	-1.1	10	7.08	2.92	17	18.98	-1.98	5.5	8	-2.5	21.5	21.32	0.18	-0.5	-0.9	0.4	-17	-10.92	-6.08	-8	6.38	-14.38	12
2019-03-02 16:01:00	9	8.8	0.2	-8	-5.1	-2.9	18.5	17.4	1.1	16.5	15.12	1.38	13.5	13.86	-0.36	-12.5	-6.48	-6.02	-1	3.06	-4.06	7.5	7.54	-0.04	23.5	24.48	-0.98	9.5	7.2	2.3	16	18.74	-2.74	6	7.84	-1.84	22.5	21.52	0.98	-1	-1	0	-14	-11.2	-2.8	-2.5	5.84	-8.34	10
2019-03-02 17:01:00	10	8.84	1.16	-8.5	-5.72	-2.78	20	17.48	2.52	17	14.96	2.04	15.5	13.76	1.74	-12.5	-7.52	-4.98	3	2.98	0.02	7.5	7.52	-0.02	24.5	24.34	0.16	7.5	7.24	0.26	16	18.46	-2.46	7.5	7.7	-0.2	23	21.44	1.56	-0.5	-0.94	0.44	-9	-11.56	2.56	0.5	5.18	-4.68	13.5
2019-03-02 18:01:00	9	8.88	0.12	-11	-6.42	-4.58	19	17.48	1.52	16.5	14.76	1.74	13.5	13.58	-0.08	-12	-8.52	-3.48	2.5	2.94	-0.44	8.5	7.48	1.02	23	24.26	-1.26	4	7.28	-3.28	15	18.42	-3.42	10	7.7	2.3	20.5	21.42	-0.92	0	-0.86	0.86	-8	-11.86	3.86	-2.5	4.84	-7.34	8
2019-03-02 19:01:00	8.5	8.88	-0.38	-11.5	-6.78	-4.72	19	17.54	1.46	16	14.62	1.38	12.5	13.52	-1.02	-12	-9.32	-2.68	2.5	2.94	-0.44	7.5	7.44	0.06	23.5	24.28	-0.78	3.5	7.48	-3.98	14.5	18.34	-3.84	7	7.48	-0.48	18.5	21.36	-2.86	0	-0.92	0.92	-10.5	-12.06	1.56	-3	4.58	-7.58	8.5
2019-03-02 20:01:00	9	8.92	0.08	-11.5	-7.36	-4.14	17	17.48	-0.48	16	14.5	1.5	12.5	13.38	-0.88	-12	-10.22	-1.78	3.5	2.84	0.66	8	7.42	0.58	22	24.26	-2.26	2	7.62	-5.62	21	18.24	2.76	1.5	7.22	-5.72	22	21.3	0.7	0.5	-0.74	1.24	-11	-12.34	1.34	-1.5	4.4	-5.9	7.5
2019-03-02 21:01:00	8.5	8.9	-0.4	-10.5	-8.2	-2.3	18.5	17.62	0.88	14	14.36	-0.36	12.5	13.32	-0.82	-13.5	-10.96	-2.54	3.5	2.84	0.66	8	7.4	0.6	23.5	24.2	-0.7	7	7.7	-0.7	15	18.16	-3.16	4.5	6.92	-2.42	23	21.48	1.52	-0.5	-0.68	0.18	-12.5	-12.48	-0.02	2	4.24	-2.24	10
2019-03-02 22:01:00	8	8.92	-0.92	-11	-9	-2	16	17.68	-1.68	13.5	14.26	-0.76	12.5	13.26	-0.76	-14.5	-11.86	-2.64	2.5	2.82	-0.32	7.5	7.4	0.1	23.5	24.18	-0.68	8	7.66	0.34	14.5	17.92	-3.42	8.5	6.46	2.04	22	21.58	0.42	3	-0.56	3.56	-13.5	-12.56	-0.94	5	3.98	1.02	12
2019-03-02 23:01:00	8	8.88	-0.88	-11	-9.8	-1.2	17.5	17.7	-0.2	13	14.14	-1.14	11.5	13.2	-1.7	-12	-12.44	0.44	4	2.9	1.1	7	7.36	-0.36	24.5	24.18	0.32	8	7.5	0.5	24.5	17.66	6.84	5	5.98	-0.98	21.5	21.66	-0.16	-0.5	-0.4	-0.1	-12.5	-12.6	0.1	4.5	3.76	0.74	10.5
2019-03-03 00:01:00	7.5	8.82	-1.32	-11	-10.38	-0.62	17	17.78	-0.78	12	14.06	-2.06	12	13.2	-1.2	-12	-12.36	0.36	3.5	3.1	0.4	6.5	7.34	-0.84	24.5	24.22	0.28	7.5	7.3	0.2	20.5	17.46	3.04	3.5	5.38	-1.88	23	21.7	1.3	-0.5	-0.16	-0.34	-11.5	-12.52	1.02	5.5	3.8	1.7	10
2019-03-03 01:01:00	8.5	8.82	-0.32	-10.5	-10.62	0.12	16	17.78	-1.78	11.5	13.92	-2.42	11	13.16	-2.16	-12	-12.22	0.22	4	3.28	0.72	8.5	7.26	1.24	24	24.24	-0.24	8.5	7.04	1.46	15	17.28	-2.28	5	4.78	0.22	21.5	21.68	-0.18	-0.5	0	-0.5	-11	-12.32	1.32	5	3.92	1.08	10
2019-03-03 02:01:00	8	8.74	-0.74	-11.5	-10.6	-0.9	19.5	17.66	1.84	12.5	13.78	-1.28	11	13.12	-2.12	-13	-12.14	-0.86	4.5	3.54	0.96	7	7.24	-0.24	24.5	24.26	0.24	10.5	6.94	3.56	14	17.22	-3.22	3.5	4.22	-0.72	21.5	21.84	-0.34	0.5	0.22	0.28	-11	-12.12	1.12	5.5	4.06	1.44	10.5
2019-03-03 03:01:00	7.5	8.66	-1.16	-11	-10.58	-0.42	18.5	17.7	0.8	12	13.68	-1.68	12	13.02	-1.02	-11	-12.1	1.1	4	3.64	0.36	6.5	7.14	-0.64	24	24.26	-0.26	10	6.84	3.16	15	17.22	-2.22	7.5	3.8	3.7	23.5	21.94	1.56	0	0.36	-0.36	-9.5	-11.96	2.46	5	4.12	0.88	11
2019-03-03 04:01:00	9	8.58	0.42	-11.5	-10.6	-0.9	17	17.62	-0.62	12	13.58	-1.58	11.5	13	-1.5	-13	-12.02	-0.98	4	3.9	0.1	7	7.12	-0.12	24.5	24.3	0.2	9	6.6	2.4	15.5	17.16	-1.66	6	3.34	2.66	22	22.06	-0.06	-1	0.5	-1.5	-10	-11.68	1.68	4.5	4.54	-0.04	11.5
2019-03-03 05:01:00	9	8.54	0.46	-12	-10.64	-1.36	16	17.62	-1.62	12	13.5	-1.5	13	13.12	-0.12	-12.5	-11.94	-0.56	3	4.22	-1.22	6.5	7.12	-0.62	24	24.4	-0.4	7	6.42	0.58	15.5	17.24	-1.74	8	2.78	5.22	18.5	22.08	-3.58	1.5	0.7	0.8	-13	-11.48	-1.52	1.5	4.92	-3.42	10.5
2019-03-03 06:01:00	8.5	8.48	0.02	-12.5	-10.66	-1.84	16.5	17.5	-1	12	13.4	-1.4	12	13.04	-1.04	-13.5	-11.82	-1.68	4	4.3	-0.3	6.5	7.14	-0.64	24.5	24.4	0.1	7	6.3	0.7	21	17.26	3.74	12	2.18	9.82	19	22.08	-3.08	-0.5	0.88	-1.38	-13	-11.46	-1.54	8	4.96	3.04	13
2019-03-03 07:01:00	8	8.48	-0.48	-5.5	-10.6	5.1	16	17.42	-1.42	12.5	13.3	-0.8	13.5	13.06	0.44	-14	-11.7	-2.3	5.5	4.4	1.1	6	7.16	-1.16	25.5	24.46	1.04	11	6.26	4.74	18.5	17.3	1.2	6	1.5	4.5	20.5	22.16	-1.66	-1	1	-2	-12	-11.52	-0.48	10.5	5.14	5.36	12
2019-03-03 08:01:00	8.5	8.48	0.02	-9.5	-10.5	1	16.5	17.38	-0.88	12.5	13.24	-0.74	12.5	13.2	-0.7	-12.5	-11.56	-0.94	3	4.5	-1.5	6.5	7.2	-0.7	26	24.46	1.54	9.5	6.28	3.22	20	17.36	2.64	5	0.96	4.04	20	22.32	-2.32	2	1.12	0.88	-12	-11.5	-0.5	13.5	5.32	8.18	10
2019-03-03 09:01:00	8.5	8.46	0.04	-12	-10.42	-1.58	19	17.36	1.64	13	13.2	-0.2	13	13.32	-0.32	-9.5	-11.52	2.02	5.5	4.58	0.92	6.5	7.2	-0.7	23.5	24.54	-1.04	8.5	6.28	2.22	20.5	17.14	3.36	3	0.6	2.4	24	22.32	1.68	-1	1.22	-2.22	-12	-11.5	-0.5	13.5	5.38	8.12	9
2019-03-03 10:01:00	8.5	8.46	0.04	-12	-10.38	-1.62	17	17.24	-0.24	13	13.22	-0.22	14.5	13.46	1.04	-11	-11.38	0.38	6	4.68	1.32	6.5	7.22	-0.72	25	24.52	0.48	6.5	6.1	0.4	16	17.14	-1.14	0	0.16	-0.16	22.5	22.32	0.18	-0.5	1.34	-1.84	-12.5	-11.46	-1.04	13	5.42	7.58	11
2019-03-03 11:01:00	8.5	8.48	0.02	-12	-10.34	-1.66	17	17.36	-0.36	13	13.22	-0.22	14.5	13.52	0.98	-11	-11.14	0.14	5	4.76	0.24	6	7.24	-1.24	25	24.52	0.48	3.5	5.82	-2.32	16	17.2	-1.2	2	-0.5	2.5	22.5	22.34	0.16	0	1.24	-1.24	-13.5	-11.38	-2.12	10	5.18	4.82	8.5
2019-03-03 12:01:00	9.5	8.58	0.92	-11.5	-10.32	-1.18	19.5	17.38	2.12	14	13.24	0.76	15	13.6	1.4	-11	-11.12	0.12	4.5	4.76	-0.26	6.5	7.26	-0.76	25.5	24.5	1	2	5.62	-3.62	16.5	16.82	-0.32	-6	-0.98	-5.02	23	22.38	0.62	1.5	1.3	0.2	-13	-11.34	-1.66	5	5.18	-0.18	7.5
2019-03-03 13:01:00	9.5	8.66	0.84	-11	-10.24	-0.76	17	17.34	-0.34	13.5	13.36	0.14	14.5	13.72	0.78	-11.5	-11.1	-0.4	5.5	4.8	0.7	6.5	7.38	-0.88	25	24.46	0.54	3	5.52	-2.52	17	16.58	0.42	-5.5	-1.3	-4.2	23.5	22.36	1.14	2	1.38	0.62	-13	-11.34	-1.66	1.5	5.32	-3.82	5.5
2019-03-03 14:01:00	8.5	8.68	-0.18	-10	-10.1	0.1	17	17.38	-0.38	13.5	13.5	0	14	13.84	0.16	-11.5	-11.02	-0.48	5	4.78	0.22	8	7.4	0.6	25	24.46	0.54	4	5.46	-1.46	18	16.52	1.48	-5	-1.46	-3.54	25	22.4	2.6	3	1.4	1.6	-12	-11.38	-0.62	3.5	5.56	-2.06	5.5
2019-03-03 15:01:00	8.5	8.72	-0.22	-9.5	-9.96	0.46	18.5	17.22	1.28	14	13.58	0.42	13	13.94	-0.94	-10.5	-10.94	0.44	5	4.74	0.26	8	7.44	0.56	24.5	24.42	0.08	4	5.28	-1.28	18	16.58	1.42	-5.5	-1.76	-3.74	24	22.4	1.6	3	1.42	1.58	-12	-11.4	-0.6	3	5.74	-2.74	6
2019-03-03 16:01:00	8.5	8.76	-0.26	-9	-9.92	0.92	17	17.08	-0.08	14	13.7	0.3	14	14	0	-10	-10.9	0.9	5	4.72	0.28	7.5	7.5	0	24.5	24.46	0.04	4	4.9	-0.9	15.5	16.62	-1.12	-6	-2.38	-3.62	24.5	22.34	2.16	3	1.44	1.56	-10	-11.48	1.48	2.5	5.72	-3.22	4
2019-03-03 17:01:00	8	8.74	-0.74	-9	-9.86	0.86	18.5	17.02	1.48	14.5	13.78	0.72	16.5	14.1	2.4	-10.5	-10.86	0.36	7	4.64	2.36	7.5	7.52	-0.02	26	24.44	1.56	5	4.68	0.32	18	16.76	1.24	-8	-2.88	-5.12	23	22.36	0.64	4	1.48	2.52	-9	-11.58	2.58	7	5.8	1.2	6
2019-03-03 18:01:00	8.5	8.7	-0.2	-9	-9.76	0.76	17	17	0	14.5	13.86	0.64	13.5	14.16	-0.66	-9.5	-10.8	1.3	5	4.88	0.12	8	7.58	0.42	24.5	24.44	0.06	4.5	4.52	-0.02	16.5	16.8	-0.3	-7.5	-3.42	-4.08	23	22.54	0.46	4	1.52	2.48	-8.5	-11.6	3.1	1.5	5.84	-4.34	3.5
2019-03-03 19:01:00	9	8.68	0.32	-9.5	-9.6	0.1	17	17.02	-0.02	14	13.96	0.04	14	14.26	-0.26	-9	-10.64	1.64	5	4.84	0.16	9	7.7	1.3	24.5	24.44	0.06	3	4.5	-1.5	16	16.52	-0.52	-7	-3.98	-3.02	22.5	22.7	-0.2	3	1.54	1.46	-9.5	-11.64	2.14	2	5.68	-3.68	1.5
2019-03-03 20:01:00	8.5	8.68	-0.18	-9	-9.76	0.76	18	17.06	0.94	14.5	14.06	0.44	16	14.34	1.66	-8.5	-10.54	2.04	5	4.86	0.14	8.5	7.9	0.6	23.5	24.4	-0.9	4	4.12	-0.12	16	16.36	-0.36	-6.5	-4.54	-1.96	22.5	22.76	-0.26	3	1.66	1.34	-10	-11.7	1.7	1.5	5.36	-3.86	1.5
2019-03-03 21:01:00	8.5	8.66	-0.16	-9.5	-9.76	0.26	16.5	17.14	-0.64	15	14.14	0.86	15.5	14.4	1.1	-11	-10.46	-0.54	5.5	4.94	0.56	8	7.94	0.06	24	24.32	-0.32	2	3.9	-1.9	15.5	16.24	-0.74	-7.5	-5.06	-2.44	22	22.86	-0.86	3	1.6	1.4	-11	-11.74	0.74	0	4.94	-4.94	0.5
2019-03-03 22:01:00	8.5	8.66	-0.16	-9.5	-9.64	0.14	15.5	17.12	-1.62	14.5	14.2	0.3	16	14.42	1.58	-10	-10.46	0.46	6	4.88	1.12	8.5	8.1	0.4	23	24.34	-1.34	2.5	3.68	-1.18	15	16.06	-1.06	-6.5	-5.48	-1.02	23	22.88	0.12	2.5	1.8	0.7	-11.5	-11.76	0.26	3	4.7	-1.7	1
2019-03-03 23:01:00	8.5	8.64	-0.14	-10	-9.44	-0.56	19	17.16	1.84	13.5	14.28	-0.78	14	14.46	-0.46	-8.5	-10.34	1.84	4.5	4.82	-0.32	8	8.16	-0.16	23.5	24.3	-0.8	1	3.58	-2.58	16	16.02	-0.02	-8	-5.74	-2.26	22.5	22.96	-0.46	0.5	1.88	-1.38	-11.5	-11.7	0.2	-1	4.46	-5.46	-0.5
2019-03-04 00:01:00	10.5	8.66	1.84	-10.5	-9.2	-1.3	18	17.24	0.76	13.5	14.38	-0.88	13.5	14.5	-1	-11.5	-10.26	-1.24	4	4.82	-0.82	7.5	8.24	-0.74	24	24.3	-0.3	3	3.62	-0.62	15	15.9	-0.9	-7	-6.02	-0.98	22.5	23.02	-0.52	1	1.98	-0.98	-11.5	-11.56	0.06	4.5	4.3	0.2	0.5
2019-03-04 01:01:00	9.5	8.62	0.88	-9	-9.02	0.02	16	17.24	-1.24	15	14.48	0.52	15	14.46	0.54	-11.5	-10.1	-1.4	4.5	4.8	-0.3	9.5	8.34	1.16	23.5	24.24	-0.74	5	3.7	1.3	14.5	15.84	-1.34	-4.5	-6.02	1.52	22.5	23	-0.5	1.5	1.98	-0.48	-11.5	-11.42	-0.08	9	4.36	4.64	3.5
2019-03-04 02:01:00	9	8.6	0.4	-7	-8.86	1.86	17	17.28	-0.28	15	14.58	0.42	14	14.4	-0.4	-10	-9.9	-0.1	3.5	4.76	-1.26	9	8.44	0.56	24	24.2	-0.2	7	3.72	3.28	13.5	15.82	-2.32	1	-6.02	7.02	22.5	22.96	-0.46	0	2.04	-2.04	-12	-11.28	-0.72	11	4.36	6.64	5
2019-03-04 03:01:00	9	8.62	0.38	-8	-8.72	0.72	15.5	17.36	-1.86	14.5	14.66	-0.16	13.5	14.42	-0.92	-11	-9.64	-1.36	3.5	4.74	-1.24	8	8.6	-0.6	23.5	24.16	-0.66	6	3.68	2.32	15.5	15.62	-0.12	-4	-6.04	2.04	21.5	22.86	-1.36	1	2.06	-1.06	-11.5	-11.12	-0.38	10	4.24	5.76	4.5
2019-03-04 04:01:00	8.5	8.66	-0.16	-10	-8.56	-1.44	15	17.38	-2.38	15	14.72	0.28	13.5	14.5	-1	-10	-9.42	-0.58	3.5	4.76	-1.26	8	8.74	-0.74	25	24.14	0.86	0.5	3.64	-3.14	16	15.26	0.74	-8	-6	-2	22	22.78	-0.78	0.5	2.1	-1.6	-11.5	-10.92	-0.58	4.5	4.14	0.36	0
2019-03-04 05:01:00	8.5	8.68	-0.18	-10	-8.42	-1.58	15.5	17.42	-1.92	14	14.82	-0.82	14	14.48	-0.48	-12	-9.24	-2.76	2	4.76	-2.76	7.5	8.92	-1.42	24	24.12	-0.12	3.5	3.7	-0.2	19	14.9	4.1	-6.5	-5.9	-0.6	22.5	22.68	-0.18	0	2.18	-2.18	-12.5	-10.76	-1.74	6.5	4.12	2.38	0
2019-03-04 06:01:00	8	8.74	-0.74	-9.5	-8.28	-1.22	15.5	17.36	-1.86	14	14.9	-0.9	14.5	14.34	0.16	-11	-9.04	-1.96	9	4.68	4.32	8	9.06	-1.06	24	24.06	-0.06	3	3.74	-0.74	16.5	14.4	2.1	-5.5	-5.72	0.22	23	22.6	0.4	2.5	2.3	0.2	-13.5	-10.6	-2.9	2.5	3.98	-1.48	-1.5
2019-03-04 07:01:00	8	8.76	-0.76	-8.5	-8.16	-0.34	17	17.34	-0.34	14.5	14.94	-0.44	14.5	14.42	0.08	-9.5	-8.86	-0.64	3	4.68	-1.68	9.5	9.12	0.38	24.5	24.04	0.46	6.5	3.76	2.74	14	13.96	0.04	-2	-5.52	3.52	23	22.48	0.52	0	2.42	-2.42	-14	-10.54	-3.46	4	4	0	3
2019-03-04 08:01:00	8	8.76	-0.76	-9.5	-8.04	-1.46	17	17.32	-0.32	15	15	0	15.5	14.48	1.02	-11.5	-8.72	-2.78	6	4.68	1.32	11	9.14	1.86	24.5	23.98	0.52	1.5	3.96	-2.46	14.5	13.6	0.9	-8	-5.32	-2.68	22	22.34	-0.34	2	2.54	-0.54	-13.5	-10.46	-3.04	2.5	4.04	-1.54	-1.5
2019-03-04 09:01:00	8	8.78	-0.78	-9.5	-7.9	-1.6	18.5	17.3	1.2	14.5	15.04	-0.54	14	14.44	-0.44	-10.5	-8.56	-1.94	5	4.66	0.34	7.5	9.18	-1.68	24	23.96	0.04	4	4.08	-0.08	17	13.52	3.48	-8	-5.08	-2.92	22.5	22.24	0.26	0.5	2.66	-2.16	-13	-10.3	-2.7	3	4.16	-1.16	-0.5
2019-03-04 10:01:00	8.5	8.82	-0.32	-9	-7.66	-1.34	18.5	17.28	1.22	14.5	15.06	-0.56	13.5	14.4	-0.9	-9.5	-8.16	-1.34	4	4.64	-0.64	10.5	9.24	1.26	24	23.92	0.08	3	4.34	-1.34	16	13.38	2.62	-7.5	-4.7	-2.8	24.5	22.12	2.38	4	2.72	1.28	-12.5	-10.04	-2.46	7.5	4.48	3.02	-0.5
2019-03-04 11:01:00	8	8.86	-0.86	-7	-7.44	0.44	18	17.3	0.7	15	15.08	-0.08	15.5	14.36	1.14	-8	-7.76	-0.24	4.5	4.6	-0.1	8	9.26	-1.26	24	23.94	0.06	4	4.46	-0.46	15	13.32	1.68	-6.5	-4.3	-2.2	24.5	21.94	2.56	1.5	2.78	-1.28	-11	-9.72	-1.28	7	4.78	2.22	1
2019-03-04 12:01:00	9	8.9	0.1	-6	-7.2	1.2	19	17.3	1.7	15.5	15.14	0.36	15.5	14.4	1.1	-9	-7.4	-1.6	5	4.62	0.38	8	9.3	-1.3	25	23.96	1.04	4.5	4.78	-0.28	13	13.2	-0.2	-5	-3.84	-1.16	24	21.86	2.14	2.5	2.9	-0.4	-10	-9.4	-0.6	6	5.28	0.72	1.5
2019-03-04 13:01:00	8.5	8.84	-0.34	-7	-6.96	-0.04	19.5	17.32	2.18	16.5	15.2	1.3	14	14.54	-0.54	-7	-7.02	0.02	4	4.64	-0.64	9	9.38	-0.38	24	23.94	0.06	4	5	-1	15	13.2	1.8	-6	-3.46	-2.54	22.5	21.76	0.74	1.5	3.06	-1.56	-9.5	-9.12	-0.38	6.5	5.56	0.94	-0.5
2019-03-04 14:01:00	9	8.84	0.16	-7	-6.68	-0.32	18	17.36	0.64	16	15.2	0.8	13	14.62	-1.62	-6.5	-6.74	0.24	4.5	4.66	-0.16	9	9.38	-0.38	24	23.96	0.04	3.5	5.18	-1.68	16.5	13.14	3.36	-5.5	-3.16	-2.34	22.5	21.7	0.8	3.5	3.14	0.36	-9.5	-8.86	-0.64	1.5	5.68	-4.18	-0.5
2019-03-04 15:01:00	9	8.84	0.16	-6.5	-6.58	0.08	19	17.34	1.66	15.5	15.2	0.3	14.5	14.68	-0.18	-5	-6.52	1.52	4.5	4.72	-0.22	12	9.38	2.62	24	23.96	0.04	3	5.32	-2.32	13	13.12	-0.12	-5.5	-3.04	-2.46	22.5	21.62	0.88	3.5	3.3	0.2	-8	-8.64	0.64	0.5	5.78	-5.28	-1
2019-03-04 16:01:00	9.5	8.86	0.64	-5.5	-6.4	0.9	19	17.36	1.64	15.5	15.22	0.28	15	14.8	0.2	-5	-6.22	1.22	5.5	4.76	0.74	11.5	9.52	1.98	24	23.96	0.04	3	5.48	-2.48	9	13.08	-4.08	-4.5	-2.84	-1.66	22	21.54	0.46	4	3.46	0.54	-7	-8.36	1.36	0.5	5.82	-5.32	-1
2019-03-04 17:01:00	9	8.92	0.08	-5.5	-6.18	0.68	18	17.4	0.6	16.5	15.22	1.28	13.5	14.92	-1.42	-5.5	-5.98	0.48	5	4.8	0.2	12	9.56	2.44	24	23.9	0.1	5.5	5.9	-0.4	6.5	12.98	-6.48	-3.5	-2.38	-1.12	22	21.48	0.52	5	3.6	1.4	-6	-8.14	2.14	2	6.04	-4.04	0.5
2019-03-04 18:01:00	9.5	8.98	0.52	-5.5	-5.8	0.3	17	17.44	-0.44	16.5	15.34	1.16	13	15	-2	-5.5	-5.64	0.14	5	4.86	0.14	11	9.62	1.38	24.5	23.86	0.64	6	6.2	-0.2	5.5	12.76	-7.26	-3.5	-1.96	-1.54	21	21.4	-0.4	7	3.84	3.16	-5	-7.96	2.96	3.5	6.2	-2.7	2
2019-03-04 19:01:00	9	9.04	-0.04	-6	-5.48	-0.52	16.5	17.54	-1.04	15.5	15.38	0.12	15.5	15.08	0.42	-5	-5.34	0.34	5	4.58	0.42	9.5	9.64	-0.14	24	23.86	0.14	5	6.52	-1.52	5.5	12.7	-7.2	-2.5	-1.62	-0.88	20	21.28	-1.28	7	3.88	3.12	-7	-7.76	0.76	2	6.52	-4.52	2.5
2019-03-04 20:01:00	9	9.12	-0.12	-6.5	-5.28	-1.22	16.5	17.56	-1.06	15.5	15.44	0.06	15.5	15.16	0.34	-5.5	-5.12	-0.38	5	4.6	0.4	9.5	9.62	-0.12	23	23.82	-0.82	8	6.68	1.32	7	12.8	-5.8	-2	-1.32	-0.68	19	21.14	-2.14	6	4.16	1.84	-7.5	-7.46	-0.04	3	6.84	-3.84	3
2019-03-04 21:01:00	9	9.18	-0.18	-5.5	-5.06	-0.44	17.5	17.56	-0.06	15.5	15.46	0.04	15	15.2	-0.2	-4.5	-4.82	0.32	4.5	4.56	-0.06	9.5	9.54	-0.04	23	23.78	-0.78	7	7.04	-0.04	14	12.82	1.18	-0.5	-1	0.5	20	21.14	-1.14	6	4.24	1.76	-6	-7.16	1.16	4.5	7.2	-2.7	5
2019-03-04 22:01:00	9.5	9.24	0.26	-3.5	-4.86	1.36	16	17.5	-1.5	15.5	15.56	-0.06	14.5	15.24	-0.74	-1	-4.62	3.62	5	4.56	0.44	9.5	9.64	-0.14	23	23.74	-0.74	8.5	7.3	1.2	12	12.72	-0.72	2	-0.74	2.74	19	21.16	-2.16	4.5	4.48	0.02	-4.5	-6.92	2.42	8	7.58	0.42	6
2019-03-04 23:01:00	9.5	9.3	0.2	-4	-4.7	0.7	16	17.48	-1.48	15	15.64	-0.64	15	15.34	-0.34	0	-4.48	4.48	5	4.62	0.38	9	9.6	-0.6	23.5	23.72	-0.22	5.5	7.56	-2.06	13.5	12.64	0.86	3.5	-0.48	3.98	18.5	21.02	-2.52	4	4.58	-0.58	-3.5	-6.72	3.22	10.5	7.7	2.8	5.5
2019-03-05 00:01:00	9.5	9.4	0.1	-4	-4.64	0.64	19	17.48	1.52	15	15.7	-0.7	15	15.14	-0.14	0.5	-4.2	4.7	5	4.66	0.34	9	9.68	-0.68	24	23.68	0.32	9	7.64	1.36	13	12.6	0.4	3.5	-0.26	3.76	20.5	20.9	-0.4	3.5	4.84	-1.34	-3.5	-6.5	3	11.5	7.8	3.7	6.5
2019-03-05 01:01:00	9	9.44	-0.44	-4.5	-4.6	0.1	18.5	17.46	1.04	15	15.76	-0.76	17	14.72	2.28	-2	-4.02	2.02	4.5	4.66	-0.16	9.5	9.74	-0.24	23.5	23.62	-0.12	8.5	7.74	0.76	15	12.6	2.4	2.5	-0.16	2.66	20	20.82	-0.82	5	5.12	-0.12	-4.5	-6.34	1.84	11.5	7.9	3.6	7.5
2019-03-05 02:01:00	9.5	9.48	0.02	-2	-4.52	2.52	17	17.42	-0.42	15	15.76	-0.76	17	14.24	2.76	-4.5	-3.88	-0.62	5	4.68	0.32	9.5	9.78	-0.28	24	23.6	0.4	9.5	7.9	1.6	13	12.48	0.52	3	-0.04	3.04	21	20.86	0.14	3.5	5.5	-2	-5	-6.2	1.2	12	7.94	4.06	8.5
2019-03-05 03:01:00	9	9.5	-0.5	-4.5	-4.44	-0.06	16.5	17.44	-0.94	15	15.78	-0.78	15.5	14.12	1.38	-4.5	-3.68	-0.82	5	4.7	0.3	9	9.82	-0.82	24	23.66	0.34	10.5	8.02	2.48	13	12.34	0.66	4	0.2	3.8	20.5	20.94	-0.44	4	5.84	-1.84	-6.5	-5.96	-0.54	13.5	8.24	5.26	10
2019-03-05 04:01:00	9.5	9.52	-0.02	-3.5	-4.34	0.84	16	17.44	-1.44	15	15.82	-0.82	16.5	13.84	2.66	-3.5	-3.56	0.06	4.5	4.72	-0.22	11.5	9.74	1.76	23.5	23.78	-0.28	10	8.24	1.76	14.5	12.4	2.1	1	0.46	0.54	19.5	20.96	-1.46	5	6.22	-1.22	-4.5	-5.74	1.24	11	8.6	2.4	11
2019-03-05 05:01:00	10	9.52	0.48	-4.5	-4.28	-0.22	16	17.4	-1.4	15	15.86	-0.86	16.5	13.54	2.96	-4	-3.34	-0.66	4.5	4.72	-0.22	9	9.68	-0.68	23.5	23.94	-0.44	11	8.28	2.72	13.5	12.58	0.92	3.5	0.8	2.7	20.5	20.98	-0.48	4	6.64	-2.64	-6	-5.5	-0.5	10	9.1	0.9	11.5
2019-03-05 06:01:00	10	9.56	0.44	-0.5	-4.24	3.74	16.5	17.44	-0.94	17	15.84	1.16	16	13.3	2.7	-3.5	-3.1	-0.4	3.5	4.76	-1.26	9	9.6	-0.6	23	24.08	-1.08	11	8.3	2.7	13.5	12.86	0.64	4	1.12	2.88	20.5	20.98	-0.48	6	6.96	-0.96	-8	-5.28	-2.72	10.5	9.6	0.9	12
2019-03-05 07:01:00	9.5	9.56	-0.06	-1.5	-3.98	2.48	18	17.56	0.44	15	15.82	-0.82	16.5	13.24	3.26	-3.5	-2.64	-0.86	2	4.82	-2.82	8.5	9.56	-1.06	24	24.2	-0.2	11	8.06	2.94	15	13.22	1.78	3	1.5	1.5	20	20.98	-0.98	3.5	7.12	-3.62	-8.5	-5.06	-3.44	10.5	10.38	0.12	11.5
2019-03-05 08:01:00	10	9.58	0.42	-3.5	-3.58	0.08	17.5	17.62	-0.12	16	15.88	0.12	16.5	13.48	3.02	-4	-2.04	-1.96	3.5	4.88	-1.38	9	9.56	-0.56	23.5	24.32	-0.82	10.5	8.28	2.22	16.5	13.54	2.96	5.5	1.88	3.62	19.5	21.02	-1.52	7	7.2	-0.2	-6.5	-4.74	-1.76	12	11.24	0.76	13
2019-03-05 09:01:00	9.5	9.6	-0.1	-4	-3.1	-0.9	17	17.64	-0.64	15.5	15.9	-0.4	16.5	13.78	2.72	-4	-1.34	-2.66	5	4.92	0.08	9	9.56	-0.56	23.5	24.44	-0.94	10.5	8.44	2.06	15	13.8	1.2	0	2.3	-2.3	22	21.12	0.88	4	7.22	-3.22	-6	-4.56	-1.44	11.5	11.86	-0.36	11.5
2019-03-05 10:01:00	9.5	9.62	-0.12	-4.5	-2.66	-1.84	17	17.66	-0.66	17	15.9	1.1	15	14.12	0.88	-5.5	-0.6	-4.9	5	4.98	0.02	10	9.56	0.44	23	24.58	-1.58	10.5	8.66	1.84	14.5	13.9	0.6	-1.5	2.64	-4.14	23	21.16	1.84	6.5	7.16	-0.66	-7	-4.32	-2.68	12.5	12.38	0.12	10.5
2019-03-05 11:01:00	10	9.6	0.4	-5	-2.3	-2.7	18	17.64	0.36	16.5	15.9	0.6	16	14.42	1.58	-6	0.08	-6.08	5.5	5.02	0.48	9.5	9.54	-0.04	23.5	24.66	-1.16	9.5	8.66	0.84	14	13.96	0.04	-1	2.92	-3.92	21	21.32	-0.32	6.5	7.16	-0.66	-7.5	-4.12	-3.38	10.5	12.74	-2.24	10
2019-03-05 12:01:00	10.5	9.58	0.92	-5.5	-1.9	-3.6	18	17.58	0.42	16.5	15.94	0.56	10.5	14.64	-4.14	-1	0.76	-1.76	5.5	5.06	0.44	10	9.52	0.48	23	24.7	-1.7	6	8.32	-2.32	14	13.98	0.02	-1	3.1	-4.1	21.5	21.46	0.04	8	7.16	0.84	-5.5	-4.04	-1.46	9.5	13.12	-3.62	7.5
2019-03-05 13:01:00	10	9.58	0.42	-5	-1.52	-3.48	18.5	17.48	1.02	17	16.02	0.98	5	14.86	-9.86	-4.5	1.4	-5.9	5	5.08	-0.08	9.5	9.48	0.02	23.5	24.68	-1.18	7	8.24	-1.24	13	14.02	-1.02	-2.5	3.28	-5.78	22	21.52	0.48	9.5	7.14	2.36	-6	-3.94	-2.06	8.5	13.4	-4.9	9
2019-03-05 14:01:00	9.5	9.62	-0.12	-5	-1.12	-3.88	18.5	17.32	1.18	16.5	16.1	0.4	2	14.98	-12.98	-3.5	2.18	-5.68	4.5	5.08	-0.58	10	9.46	0.54	23.5	24.66	-1.16	8	8.22	-0.22	12	13.94	-1.94	-3	3.56	-6.56	23.5	21.6	1.9	11	7.16	3.84	-6	-3.82	-2.18	7.5	13.62	-6.12	9.5
2019-03-05 15:01:00	9.5	9.6	-0.1	-5	-0.82	-4.18	18.5	17.2	1.3	16.5	16.16	0.34	10	15.08	-5.08	-1.5	3.08	-4.58	5	5.1	-0.1	10	9.4	0.6	25.5	24.64	0.86	6.5	8.18	-1.68	13	13.96	-0.96	0.5	3.84	-3.34	24.5	21.62	2.88	12	7.14	4.86	-3.5	-3.66	0.16	9	13.78	-4.78	7.5
2019-03-05 16:01:00	9.5	9.62	-0.12	-4	-0.42	-3.58	19	17.12	1.88	16.5	16.2	0.3	7.5	15.22	-7.72	-2	3.92	-5.92	5	5.2	-0.2	10	9.36	0.64	27	24.58	2.42	8.5	8.1	0.4	14.5	13.96	0.54	1	4.08	-3.08	23	21.66	1.34	13	7.22	5.78	-2.5	-3.46	0.96	9.5	13.88	-4.38	7.5
2019-03-05 17:01:00	9.5	9.7	-0.2	-4	-0.04	-3.96	18	17.06	0.94	16.5	16.34	0.16	7.5	15.34	-7.84	0.5	4.76	-4.26	5.5	5.24	0.26	10	9.2	0.8	28	24.54	3.46	4	8	-4	13.5	13.92	-0.42	4	4.48	-0.48	22.5	21.72	0.78	14.5	7.1	7.4	-1	-3.34	2.34	13	14.08	-1.08	6
2019-03-05 18:01:00	10	9.88	0.12	-4.5	0.5	-5	19	16.98	2.02	16	16.44	-0.44	7.5	15.44	-7.94	0.5	5.62	-5.12	6	5.3	0.7	10	9.14	0.86	27.5	24.5	3	6	7.9	-1.9	13.5	14.04	-0.54	4.5	4.76	-0.26	22	21.76	0.24	13	7.02	5.98	-0.5	-3.16	2.66	14.5	14.3	0.2	5.5
2019-03-05 19:01:00	9.5	10.12	-0.62	1	0.92	0.08	20	16.98	3.02	16	16.42	-0.42	11.5	15.58	-4.08	6	6.46	-0.46	6.5	5.54	0.96	10	9.08	0.92	27.5	24.48	3.02	0	7.82	-7.82	14.5	14.06	0.44	6	4.98	1.02	21	21.84	-0.84	11	6.86	4.14	0.5	-2.92	3.42	23	14.58	8.42	11
2019-03-05 20:01:00	9.5	10.42	-0.92	4	1.36	2.64	18	16.86	1.14	17	16.5	0.5	21.5	15.7	5.8	10	7.28	2.72	6.5	5.68	0.82	9.5	9.04	0.46	27	24.46	2.54	10.5	7.74	2.76	13.5	14	-0.5	7	5.32	1.68	21	21.92	-0.92	9	6.84	2.16	1	-2.64	3.64	23.5	14.9	8.6	11
2019-03-05 21:01:00	9.5	10.76	-1.26	5.5	1.86	3.64	17	16.74	0.26	16	16.52	-0.52	23	15.84	7.16	12	8.12	3.88	6	5.72	0.28	9.5	8.96	0.54	26	24.46	1.54	12	7.7	4.3	13.5	13.88	-0.38	8.5	5.52	2.98	21.5	22.04	-0.54	6.5	6.58	-0.08	-3	-2.46	-0.54	18.5	15.2	3.3	10.5
2019-03-05 22:01:00	9.5	11.1	-1.6	5.5	2.38	3.12	18	16.68	1.32	15.5	16.58	-1.08	23.5	16	7.5	14	8.98	5.02	6	5.68	0.32	9.5	8.88	0.62	26.5	24.5	2	12.5	7.68	4.82	16.5	13.9	2.6	8	5.94	2.06	21	22.08	-1.08	4.5	6.56	-2.06	0	-2.28	2.28	17.5	15.5	2	10.5
2019-03-05 23:01:00	9	11.54	-2.54	5.5	2.92	2.58	15.5	16.62	-1.12	15.5	16.64	-1.14	22	16.26	5.74	16	9.9	6.1	6	5.66	0.34	9	8.78	0.22	25	24.54	0.46	8.5	7.68	0.82	13.5	13.88	-0.38	9	6.48	2.52	23	22.12	0.88	4.5	6.48	-1.98	0.5	-2.04	2.54	17	15.82	1.18	11.5
2019-03-06 00:01:00	9	11.94	-2.94	6	3.52	2.48	14.5	16.5	-2	16	16.74	-0.74	20.5	16.5	4	17	10.82	6.18	6	5.64	0.36	8.5	8.7	-0.2	24.5	24.58	-0.08	-3	7.62	-10.62	14	13.86	0.14	8	7.04	0.96	22	22.24	-0.24	4	6.38	-2.38	-1.5	-1.76	0.26	20	16.32	3.68	12.5
2019-03-06 01:01:00	9.5	12.38	-2.88	5.5	4.08	1.42	16.5	16.4	0.1	17	16.82	0.18	20.5	16.98	3.52	16.5	11.56	4.94	5.5	5.58	-0.08	8	8.6	-0.6	23.5	24.6	-1.1	7	7.8	-0.8	14	13.88	0.12	8	7.6	0.4	22	22.3	-0.3	3	6.38	-3.38	-1	-1.68	0.68	18.5	16.88	1.62	13
2019-03-06 02:01:00	10	12.8	-2.8	5.5	4.56	0.94	14.5	16.34	-1.84	17	16.92	0.08	20	17.7	2.3	17.5	12.36	5.14	4.5	5.56	-1.06	9	8.54	0.46	23	24.6	-1.6	8	7.98	0.02	13	13.9	-0.9	9.5	8.22	1.28	22	22.32	-0.32	5.5	6.38	-0.88	-1.5	-1.56	0.06	17	17.5	-0.5	13.5
2019-03-06 03:01:00	9	13.22	-4.22	5.5	5.1	0.4	14	16.3	-2.3	16.5	17.06	-0.56	19.5	18.56	0.94	18	13.2	4.8	5.5	5.6	-0.1	8	8.46	-0.46	23.5	24.64	-1.14	8.5	8.12	0.38	13.5	13.96	-0.46	10	8.92	1.08	21.5	22.28	-0.78	3	6.4	-3.4	-1	-1.3	0.3	16	18.16	-2.16	12.5
2019-03-06 04:01:00	9.5	13.54	-4.04	5.5	5.82	-0.32	14.5	16.38	-1.88	16	17.2	-1.2	19	19.1	-0.1	16.5	14.02	2.48	7.5	5.68	1.82	8	8.4	-0.4	22.5	24.56	-2.06	8.5	8.38	0.12	13	14.1	-1.1	10	9.46	0.54	21.5	22.16	-0.66	6	6.44	-0.44	-1.5	-1.06	-0.44	16	18.74	-2.74	13.5
2019-03-06 05:01:00	11.5	13.86	-2.36	6	6.44	-0.44	14.5	16.36	-1.86	18.5	17.34	1.16	19.5	19.72	-0.22	17.5	14.84	2.66	5.5	5.82	-0.32	7.5	8.34	-0.84	22.5	24.4	-1.9	7.5	8.66	-1.16	13.5	14.18	-0.68	11	10.06	0.94	21	22.12	-1.12	2	6.46	-4.46	-1.5	-0.8	-0.7	16	19.26	-3.26	16
2019-03-06 06:01:00	14.5	14.12	0.38	9	7.02	1.98	14	16.32	-2.32	17.5	17.46	0.04	19	20.32	-1.32	17.5	15.52	1.98	6	5.96	0.04	7.5	8.3	-0.8	22.5	24.24	-1.74	8.5	9.12	-0.62	16.5	14.24	2.26	10.5	10.54	-0.04	21.5	22.1	-0.6	2	6.38	-4.38	-1.5	-0.54	-0.96	15.5	19.64	-4.14	16.5
2019-03-06 07:01:00	16	14.28	1.72	10	7.6	2.4	16.5	16.28	0.22	16.5	17.58	-1.08	19.5	20.92	-1.42	17.5	16.2	1.3	9.5	6.14	3.36	7.5	8.26	-0.76	22.5	24.08	-1.58	9	9.5	-0.5	14	14.32	-0.32	9.5	10.98	-1.48	22.5	22.1	0.4	2	6.3	-4.3	-2	-0.32	-1.68	17.5	19.9	-2.4	14.5
2019-03-06 08:01:00	17	14.42	2.58	9.5	8.02	1.48	15	16.26	-1.26	17	17.7	-0.7	19.5	21.3	-1.8	17	16.68	0.32	5.5	6.28	-0.78	7.5	8.2	-0.7	23.5	23.88	-0.38	9	10.12	-1.12	13.5	14.28	-0.78	11.5	11.34	0.16	22	22.2	-0.2	3	6.2	-3.2	-1.5	-0.16	-1.34	18.5	19.84	-1.34	15.5
2019-03-06 09:01:00	18.5	14.54	3.96	9	8.38	0.62	14.5	16.26	-1.76	16.5	17.74	-1.24	20	21.28	-1.28	17	17	0	4.5	6.4	-1.9	7	8.14	-1.14	23.5	23.68	-0.18	9.5	10.34	-0.84	13.5	14.34	-0.84	10.5	11.68	-1.18	22.5	22.3	0.2	0.5	6.1	-5.6	-2	-0.06	-1.94	19.5	19.74	-0.24	16
2019-03-06 10:01:00	18	14.64	3.36	9	8.54	0.46	15.5	16.32	-0.82	17	17.84	-0.84	20.5	21.18	-0.68	17.5	17.26	0.24	4	6.5	-2.5	7	8.08	-1.08	24.5	23.46	1.04	10	10.46	-0.46	15.5	14.38	1.12	10.5	11.9	-1.4	23	22.36	0.64	3.5	6.06	-2.56	-1.5	0.16	-1.66	19	19.86	-0.86	17.5
2019-03-06 11:01:00	20.5	14.7	5.8	9	8.72	0.28	15.5	16.36	-0.86	18.5	17.96	0.54	21.5	21.04	0.46	17.5	17.4	0.1	4.5	6.58	-2.08	7.5	8.02	-0.52	24	23.22	0.78	10.5	10.52	-0.02	14	14.34	-0.34	12	12.16	-0.16	24	22.46	1.54	4.5	6.04	-1.54	-1	0.24	-1.24	20.5	20	0.5	17
2019-03-06 12:01:00	20	14.78	5.22	10	8.82	1.18	15	16.5	-1.5	19	18.08	0.92	22	20.96	1.04	17	17.52	-0.52	5	6.64	-1.64	7.5	7.94	-0.44	24.5	23.06	1.44	8	10.76	-2.76	13.5	14.36	-0.86	13	12.36	0.64	24	22.48	1.52	4	6	-2	-0.5	0.28	-0.78	23	20.18	2.82	17
2019-03-06 13:01:00	21.5	14.84	6.66	8.5	9	-0.5	15.5	16.72	-1.22	18.5	18.18	0.32	22.5	20.92	1.58	17.5	17.54	-0.04	4	6.7	-2.7	7.5	7.9	-0.4	23.5	22.92	0.58	10.5	11.42	-0.92	14.5	14.36	0.14	13	12.6	0.4	23	22.52	0.48	8	5.96	2.04	-3.5	0.38	-3.88	23.5	20.22	3.28	17
2019-03-06 14:01:00	20.5	14.86	5.64	7	9.18	-2.18	17	16.92	0.08	19.5	18.26	1.24	23	20.82	2.18	15.5	17.62	-2.12	4.5	6.76	-2.26	8	7.86	0.14	23.5	22.84	0.66	11.5	11.68	-0.18	13.5	14.4	-0.9	13	12.82	0.18	22.5	22.6	-0.1	9.5	6.04	3.46	-3	0.44	-3.44	24	20.3	3.7	17.5
2019-03-06 15:01:00	20	14.92	5.08	8.5	9.3	-0.8	17.5	17.24	0.26	20	18.34	1.66	23.5	20.6	2.9	17.5	17.66	-0.16	5.5	6.84	-1.34	8	7.76	0.24	24.5	22.78	1.72	11.5	11.94	-0.44	13.5	14.52	-1.02	14.5	12.98	1.52	22.5	22.7	-0.2	11.5	5.96	5.54	0.5	0.52	-0.02	24	20.44	3.56	17
2019-03-06 16:01:00	17.5	15.02	2.48	13	9.38	3.62	20.5	17.54	2.96	20	18.42	1.58	23.5	20.48	3.02	19	17.64	1.36	7	6.88	0.12	8.5	7.7	0.8	23.5	22.7	0.8	13	12.18	0.82	16.5	14.56	1.94	14	13.16	0.84	21.5	22.78	-1.28	13	5.9	7.1	2.5	0.56	1.94	23.5	20.62	2.88	17
2019-03-06 17:01:00	17.5	15.08	2.42	11.5	9.46	2.04	18.5	17.8	0.7	20	18.56	1.44	23	19.76	3.24	18.5	17.74	0.76	8.5	6.82	1.68	8.5	7.62	0.88	23	22.7	0.3	15.5	12.48	3.02	16.5	14.66	1.84	16	13.3	2.7	22	22.84	-0.84	13.5	5.72	7.78	4	0.6	3.4	22.5	20.84	1.66	18
2019-03-06 18:01:00	16	15.04	0.96	10.5	9.56	0.94	17	18.04	-1.04	19.5	18.36	1.14	22.5	18.7	3.8	17.5	17.76	-0.26	9	6.84	2.16	9	7.56	1.44	24	22.68	1.32	15.5	12.88	2.62	15	14.82	0.18	16	13.4	2.6	22	22.9	-0.9	12.5	5.7	6.8	5.5	0.64	4.86	22.5	21.02	1.48	17
2019-03-06 19:01:00	14	14.86	-0.86	10	9.52	0.48	18	18.3	-0.3	19	17.6	1.4	22.5	17.36	5.14	17.5	17.84	-0.34	10.5	6.82	3.68	9	7.5	1.5	23.5	22.68	0.82	15.5	13.18	2.32	15.5	14.74	0.76	15.5	13.54	1.96	22	23	-1	11	5.7	5.3	5	0.68	4.32	21	21.22	-0.22	17.5
2019-03-06 20:01:00	13	14.58	-1.58	11.5	9.42	2.08	19.5	18.46	1.04	19	17.02	1.98	21	15.98	5.02	18	17.92	0.08	10	6.66	3.34	8.5	7.44	1.06	22.5	22.7	-0.2	15.5	13.44	2.06	13.5	14.78	-1.28	15	13.68	1.32	23.5	23.02	0.48	8.5	5.68	2.82	4.5	0.74	3.76	21.5	21.44	0.06	16
2019-03-06 21:01:00	12.5	14.28	-1.78	13	9.36	3.64	18	18.68	-0.68	18	16.04	1.96	21	14.7	6.3	18	18	0	9.5	6.64	2.86	8	7.38	0.62	22	22.64	-0.64	16	13.8	2.2	15	14.9	0.1	15.5	13.8	1.7	23.5	23.06	0.44	6.5	5.52	0.98	3.5	0.76	2.74	21	21.6	-0.6	15
2019-03-06 22:01:00	12	13.94	-1.94	9.5	9.32	0.18	18.5	18.98	-0.48	18.5	15.36	3.14	20.5	13.48	7.02	18.5	18.08	0.42	8.5	6.66	1.84	8	7.34	0.66	20.5	22.6	-2.1	15	14.1	0.9	14.5	15	-0.5	14	13.96	0.04	23	23.08	-0.08	5.5	5.38	0.12	2.5	0.82	1.68	21.5	21.68	-0.18	15.5
2019-03-06 23:01:00	11	13.72	-2.72	10	9.38	0.62	19	19.28	-0.28	18.5	14.42	4.08	20	12.2	7.8	17.5	18.12	-0.62	8	6.7	1.3	8	7.28	0.72	20.5	22.54	-2.04	14	14.34	-0.34	15.5	14.98	0.52	14.5	14.12	0.38	23.5	23.18	0.32	4	5.04	-1.04	2	0.84	1.16	21	21.8	-0.8	16
2019-03-07 00:01:00	11	13.5	-2.5	8	9.38	-1.38	19	19.54	-0.54	18.5	13.56	4.94	20	11.12	8.88	19	18.14	0.86	7.5	6.76	0.74	7	7.26	-0.26	21	22.5	-1.5	14.5	14.58	-0.08	14	15	-1	14	14.16	-0.16	23.5	23.26	0.24	3.5	4.58	-1.08	1.5	0.84	0.66	21.5	21.88	-0.38	14
2019-03-07 01:01:00	10.5	13.26	-2.76	10.5	9.32	1.18	20	19.82	0.18	18.5	12.76	5.74	19.5	10.08	9.42	17.5	18.16	-0.66	7.5	6.78	0.72	7.5	7.2	0.3	21	22.44	-1.44	13.5	14.92	-1.42	14	14.94	-0.94	14	14.24	-0.24	23	23.2	-0.2	3	4.14	-1.14	1	0.84	0.16	21	21.88	-0.88	13.5
2019-03-07 02:01:00	10	13.08	-3.08	10	9.34	0.66	21.5	20.1	1.4	19	12	7	18	8.98	9.02	18.5	18.14	0.36	7	6.9	0.1	7	7.14	-0.14	21.5	22.4	-0.9	13.5	15.16	-1.66	15	14.78	0.22	13.5	14.22	-0.72	24	22.9	1.1	5	3.56	1.44	0.5	1	-0.5	20.5	21.9	-1.4	13
2019-03-07 03:01:00	11.5	12.94	-1.44	8.5	9.52	-1.02	22.5	20.36	2.14	19	11.2	7.8	14.5	7.86	6.64	18.5	18.22	0.28	6.5	7	-0.5	6.5	7.06	-0.56	21.5	22.36	-0.86	14.5	15.38	-0.88	16	14.62	1.38	13.5	14.22	-0.72	24.5	22.36	2.14	3.5	2.92	0.58	0.5	1.18	-0.68	20.5	21.88	-1.38	13.5
2019-03-07 04:01:00	11.5	12.82	-1.32	7.5	9.58	-2.08	21.5	20.6	0.9	18.5	10.46	8.04	16.5	6.86	9.64	17.5	18.22	-0.72	6.5	7.08	-0.58	6.5	6.98	-0.48	21.5	22.28	-0.78	14.5	15.56	-1.06	14.5	14.42	0.08	14.5	14.12	0.38	23.5	21.76	1.74	1.5	2.22	-0.72	0	1.24	-1.24	20.5	21.86	-1.36	13.5
2019-03-07 05:01:00	11	12.78	-1.78	7.5	9.46	-1.96	21	20.76	0.24	19.5	9.7	9.8	1	5.84	-4.84	19	18.18	0.82	6	7.16	-1.16	6	6.9	-0.9	22.5	22.26	0.24	16	15.7	0.3	15.5	14.14	1.36	13.5	14.08	-0.58	23	21.2	1.8	1.5	1.46	0.04	-0.5	1.28	-1.78	21.5	21.82	-0.32	13.5
2019-03-07 06:01:00	10.5	12.72	-2.22	8.5	9.44	-0.94	20.5	20.98	-0.48	13.5	9.14	4.36	-7	5.12	-12.12	18	18.14	-0.14	6	7.14	-1.14	6	6.82	-0.82	22	22.24	-0.24	17.5	15.8	1.7	17.5	13.86	3.64	13.5	13.92	-0.42	22.5	20.86	1.64	1.5	0.78	0.72	-0.5	1.28	-1.78	20.5	21.78	-1.28	12
2019-03-07 07:01:00	10	12.76	-2.76	8	9.46	-1.46	20.5	21.24	-0.74	-1.5	8.62	-10.12	-14.5	4.4	-18.9	19.5	18.16	1.34	5.5	7.1	-1.6	6	6.72	-0.72	22.5	22.16	0.34	16	15.84	0.16	14.5	13.6	0.9	14	13.74	0.26	24	20.56	3.44	2	0.1	1.9	-0.5	1.22	-1.72	20.5	21.76	-1.26	11.5
2019-03-07 08:01:00	9	12.84	-3.84	7.5	9.46	-1.96	20.5	21.46	-0.96	2	8.14	-6.14	-15	3.6	-18.6	19.5	18.2	1.3	5.5	6.98	-1.48	6	6.64	-0.64	23	22.08	0.92	15.5	15.94	-0.44	15	13.32	1.68	13	13.62	-0.62	23	20.3	2.7	1.5	-0.44	1.94	-0.5	1.18	-1.68	23	21.78	1.22	11.5
2019-03-07 09:01:00	9.5	12.86	-3.36	8	9.38	-1.38	20.5	21.58	-1.08	-7.5	7.72	-15.22	-12.5	2.88	-15.38	19	18.2	0.8	5	6.9	-1.9	6	6.58	-0.58	22	22.04	-0.04	18	15.98	2.02	16.5	13.16	3.34	14.5	13.54	0.96	23	20.12	2.88	-1	-0.64	-0.36	-1	1.16	-2.16	22.5	21.76	0.74	10.5
2019-03-07 10:01:00	10	12.86	-2.86	8	9.28	-1.28	22	21.74	0.26	-0.5	7.14	-7.64	-10.5	1.88	-12.38	19	18.18	0.82	5	6.82	-1.82	6	6.56	-0.56	22.5	22	0.5	17	15.96	1.04	16	12.94	3.06	14.5	13.42	1.08	23	20.04	2.96	-3	-0.88	-2.12	-0.5	1.18	-1.68	21.5	21.76	-0.26	10
2019-03-07 11:01:00	12.5	12.78	-0.28	10.5	9.36	1.14	23	21.86	1.14	-6.5	6.32	-12.82	-11.5	0.8	-12.3	18.5	18.12	0.38	5	6.76	-1.76	5.5	6.54	-1.04	23	22.04	0.96	16	15.98	0.02	15	12.78	2.22	14.5	13.34	1.16	25.5	19.94	5.56	-5	-1.14	-3.86	-1	1.22	-2.22	22	21.74	0.26	10.5
2019-03-07 12:01:00	15	12.64	2.36	9	9.34	-0.34	22	21.96	0.04	-3	5.56	-8.56	-5.5	-0.26	-5.24	18	18.16	-0.16	6	6.72	-0.72	7	6.5	0.5	23	22.08	0.92	16.5	16.02	0.48	14.5	12.58	1.92	13	13.28	-0.28	26	19.76	6.24	-7	-1.4	-5.6	-1	1.32	-2.32	22.5	21.74	0.76	10
2019-03-07 13:01:00	14	12.44	1.56	8.5	9.48	-0.98	22	22.08	-0.08	-1	4.82	-5.82	-4	-1.32	-2.68	17.5	18.12	-0.62	5.5	6.78	-1.28	6	6.5	-0.5	23	22.1	0.9	16.5	16.1	0.4	12	12.46	-0.46	15	13.24	1.76	22.5	19.62	2.88	-7	-1.58	-5.42	-0.5	1.4	-1.9	23	21.7	1.3	10.5
2019-03-07 14:01:00	17	12.38	4.62	9	9.48	-0.48	22.5	22.16	0.34	-0.5	4.06	-4.56	-5	-2.32	-2.68	17	18.16	-1.16	7	6.8	0.2	6	6.48	-0.48	22.5	22.12	0.38	16.5	16.26	0.24	10.5	12.32	-1.82	12.5	13.2	-0.7	15.5	19.54	-4.04	-6.5	-1.74	-4.76	0.5	1.5	-1	24	21.64	2.36	11.5
2019-03-07 15:01:00	17	12.34	4.66	11.5	9.44	2.06	23.5	22.18	1.32	-0.5	3.26	-3.76	-5	-3.28	-1.72	17.5	18.14	-0.64	7	6.84	0.16	6	6.5	-0.5	22.5	22.12	0.38	17	16.36	0.64	9.5	12.26	-2.76	13	13.16	-0.16	9	19.38	-10.38	-6.5	-1.84	-4.66	1.5	1.6	-0.1	23.5	21.68	1.82	12
2019-03-07 16:01:00	17	12.36	4.64	10	9.48	0.52	23.5	22.16	1.34	1.5	2.64	-1.14	-1.5	-4	2.5	17.5	18.14	-0.64	7.5	6.88	0.62	6	6.56	-0.56	22.5	22.12	0.38	16	16.48	-0.48	8.5	12.14	-3.64	12	13.12	-1.12	7.5	19.24	-11.74	-6	-1.84	-4.16	2	1.7	0.3	23.5	21.74	1.76	16.5
2019-03-07 17:01:00	16.5	12.3	4.2	10	9.6	0.4	24.5	22.18	2.32	1	2.2	-1.2	-2	-4.48	2.48	18	18.12	-0.12	9	6.9	2.1	6.5	6.66	-0.16	23	22.1	0.9	16.5	16.54	-0.04	9.5	12.04	-2.54	13	13.08	-0.08	7.5	19.16	-11.66	-6	-1.72	-4.28	3.5	1.82	1.68	22.5	21.8	0.7	17
2019-03-07 18:01:00	16	12.32	3.68	11	9.66	1.34	24	22.22	1.78	6	1.9	4.1	5	-4.22	9.22	17.5	18.04	-0.54	8	6.94	1.06	6.5	6.76	-0.26	22.5	22.1	0.4	18	16.58	1.42	9.5	11.92	-2.42	12	13.06	-1.06	13.5	19.12	-5.62	-3.5	-1.54	-1.96	4	1.94	2.06	21.5	21.78	-0.28	17
2019-03-07 19:01:00	17	12.4	4.6	11	9.72	1.28	23.5	22.24	1.26	6.5	1.88	4.62	4.5	-3.54	8.04	18	18	0	8	6.98	1.02	6.5	6.86	-0.36	22	22.08	-0.08	16.5	16.52	-0.02	8.5	11.8	-3.3	11.5	13.02	-1.52	14.5	19.08	-4.58	-4.5	-1.38	-3.12	4	2.04	1.96	22	21.82	0.18	15.5
2019-03-07 20:01:00	16	12.46	3.54	10	9.78	0.22	23.5	22.26	1.24	7	2.48	4.52	2.5	-2.52	5.02	18.5	17.94	0.56	7.5	6.62	0.88	7	6.94	0.06	21.5	21.32	0.18	18	16.52	1.48	8.5	11.7	-3.2	12.5	12.94	-0.44	15.5	19	-3.5	-2.5	-1.42	-1.08	4	1.82	2.18	21.5	22	-0.5	16
2019-03-07 21:01:00	13.5	12.64	0.86	9.5	9.78	-0.28	22.5	22.32	0.18	8.5	2.98	5.52	3	-1.36	4.36	18	17.88	0.12	8	6.22	1.78	7	7.02	-0.02	21.5	20.24	1.26	16.5	16.54	-0.04	9.5	11.64	-2.14	13	12.9	0.1	19	18.98	0.02	3.5	-1.52	5.02	4	1.58	2.42	21	21.98	-0.98	16.5
2019-03-07 22:01:00	12.5	12.86	-0.36	10.5	9.48	1.02	22	22.38	-0.38	3.5	3.94	-0.44	-4	-0.24	-3.76	17.5	17.86	-0.36	7.5	5.74	1.76	7.5	7.08	0.42	21	19.08	1.92	15.5	16.48	-0.98	9.5	11.48	-1.98	12.5	12.76	-0.26	21.5	18.98	2.52	0.5	-1.58	2.08	4	1.28	2.72	21	21.38	-0.38	14
2019-03-07 23:01:00	10	13.12	-3.12	11.5	9.04	2.46	21.5	22.36	-0.86	-2	4.66	-6.66	-6.5	0.82	-7.32	17	17.72	-0.72	7	5.2	1.8	7.5	7.14	0.36	21.5	17.9	3.6	15.5	16.48	-0.98	10.5	11.28	-0.78	12	12.54	-0.54	20.5	18.98	1.52	-1	-1.6	0.6	3.5	0.92	2.58	21	20.48	0.52	14
2019-03-08 00:01:00	7.5	13.22	-5.72	9.5	8.56	0.94	21.5	22.3	-0.8	-0.5	5.64	-6.14	-6.5	1.94	-8.44	18.5	17.5	1	7	4.68	2.32	7	7.22	-0.22	21.5	16.68	4.82	15	16.46	-1.46	10.5	11.16	-0.66	13	12.26	0.74	19	18.88	0.12	-2.5	-1.52	-0.98	4.5	0.6	3.9	21	19.48	1.52	12.5
2019-03-08 01:01:00	6	13.2	-7.2	11.5	8.2	3.3	22	22.28	-0.28	0	6.46	-6.46	-6.5	2.78	-9.28	18	17.2	0.8	9	4.14	4.86	7	7.26	-0.26	21.5	15.52	5.98	16.5	16.4	0.1	11	10.84	0.16	13	12.04	0.96	20	18.74	1.26	-1	-1.3	0.3	3.5	0.3	3.2	20.5	18.46	2.04	12.5
2019-03-08 02:01:00	9	13.12	-4.12	10.5	7.9	2.6	22	22.28	-0.28	-0.5	7.22	-7.72	-5.5	3.58	-9.08	18.5	16.64	1.86	8	3.66	4.34	7	7.42	-0.42	21.5	14.44	7.06	17.5	16.34	1.16	10.5	10.44	0.06	13	11.68	1.32	21	18.72	2.28	-1	-1.08	0.08	3.5	-0.02	3.52	19.5	17.44	2.06	12.5
2019-03-08 03:01:00	9	13	-4	9	7.64	1.36	22	22.24	-0.24	-1	7.94	-8.94	-6	4.42	-10.42	18	16	2	8	3.14	4.86	7.5	7.62	-0.12	21.5	13.4	8.1	16	16.26	-0.26	13.5	10.2	3.3	12.5	11.44	1.06	20	19.02	0.98	2.5	-0.84	3.34	3	-0.32	3.32	21.5	16.42	5.08	12.5
2019-03-08 04:01:00	12	12.84	-0.84	9.5	7.18	2.32	22	22.12	-0.12	3.5	8.66	-5.16	-3.5	5.24	-8.74	18.5	15.54	2.96	7.5	2.66	4.84	8	7.88	0.12	21.5	12.38	9.12	17.5	16.16	1.34	13	9.9	3.1	12.5	11.18	1.32	21	19.54	1.46	3.5	-0.56	4.06	3	-0.62	3.62	22	15.46	6.54	12
2019-03-08 05:01:00	10	12.62	-2.62	10.5	6.92	3.58	22	22.02	-0.02	7.5	9.32	-1.82	4.5	5.88	-1.38	17	14.82	2.18	7	2.2	4.8	9	8.18	0.82	21	11.42	9.58	16	16.1	-0.1	12	9.84	2.16	13.5	10.94	2.56	21.5	20.14	1.36	4.5	-0.28	4.78	3	-0.92	3.92	22	14.5	7.5	11.5
2019-03-08 06:01:00	11.5	12.48	-0.98	9	6.68	2.32	22	21.88	0.12	12	9.98	2.02	7.5	6.56	0.94	17	14.24	2.76	7	1.66	5.34	8.5	8.5	0	22.5	10.36	12.14	17	15.94	1.06	12.5	9.92	2.58	13	10.72	2.28	22	20.74	1.26	6	0	6	2.5	-1.32	3.82	21	13.6	7.4	12
2019-03-08 07:01:00	12.5	12.32	0.18	10	6.5	3.5	21	21.76	-0.76	13	10.44	2.56	10	6.96	3.04	17	13.72	3.28	7	1.24	5.76	8.5	8.82	-0.32	21.5	9.46	12.04	16	15.74	0.26	14.5	9.96	4.54	12.5	10.56	1.94	21.5	21.08	0.42	5.5	0.24	5.26	2	-1.72	3.72	21.5	12.86	8.64	12.5
2019-03-08 08:01:00	11.5	12.1	-0.6	9.5	6.38	3.12	21	21.66	-0.66	13.5	10.86	2.64	11	7.38	3.62	18	13.42	4.58	-3.5	0.92	-4.42	8	9.14	-1.14	3.5	8.64	-5.14	16	15.64	0.36	12	10.14	1.86	12	10.5	1.5	22	21.4	0.6	1	0.52	0.48	-6	-1.96	-4.04	25	12.3	12.7	12
2019-03-08 09:01:00	13.5	11.98	1.52	7.5	6.32	1.18	22	21.52	0.48	14.5	11.28	3.22	14	7.92	6.08	18	13.24	4.76	-4.5	0.68	-5.18	8	9.48	-1.48	-4	7.94	-11.94	16	15.44	0.56	13.5	10.24	3.26	12	10.38	1.62	22.5	21.7	0.8	-1	0.72	-1.72	-6.5	-2.14	-4.36	22.5	11.78	10.72	12
2019-03-08 10:01:00	15	11.98	3.02	0.5	6.32	-5.82	22	21.42	0.58	16.5	11.64	4.86	15.5	8.44	7.06	18.5	12.76	5.74	-7	0.32	-7.32	7.5	9.72	-2.22	-7	7.14	-14.14	16.5	15.28	1.22	12.5	10.2	2.3	11	10.16	0.84	23	21.86	1.14	-2.5	0.7	-3.2	-8.5	-2.54	-5.96	7.5	10.98	-3.48	11.5
2019-03-08 11:01:00	16.5	11.96	4.54	-3	6.2	-9.2	21.5	21.38	0.12	17.5	12.18	5.32	16	9.22	6.78	15.5	11.94	3.56	-8.5	-0.04	-8.46	7.5	9.94	-2.44	-7	6.4	-13.4	17	15.14	1.86	11	10.16	0.84	9	9.9	-0.9	23	21.9	1.1	-3.5	0.82	-4.32	-9.5	-3.06	-6.44	-1	10.06	-11.06	11.5
2019-03-08 12:01:00	15	12.04	2.96	-1.5	6	-7.5	21.5	21.34	0.16	18	12.96	5.04	16.5	10.06	6.44	13	11.08	1.92	-8	-0.34	-7.66	7.5	10.16	-2.66	-7.5	5.72	-13.22	15.5	14.98	0.52	12	10.08	1.92	7.5	9.56	-2.06	23	21.96	1.04	-3	1	-4	-9	-3.54	-5.46	-3	9.16	-12.16	11
2019-03-08 13:01:00	14.5	12.2	2.3	0	5.92	-5.92	21.5	21.32	0.18	17.5	13.64	3.86	15.5	10.88	4.62	10.5	10.22	0.28	-7.5	-0.76	-6.74	8	10.44	-2.44	-6	4.92	-10.92	15	14.92	0.08	6.5	10.1	-3.6	7.5	9.28	-1.78	22.5	22.1	0.4	-1.5	1.18	-2.68	-8.5	-4.1	-4.4	-3	8.3	-11.3	11.5
2019-03-08 14:01:00	12	12.46	-0.46	1	5.66	-4.66	22	21.28	0.72	18	14.36	3.64	16	11.68	4.32	3.5	9.34	-5.84	-6.5	-1.2	-5.3	10	10.72	-0.72	-4	4.16	-8.16	15	14.8	0.2	2	10	-8	6	8.82	-2.82	22	22.2	-0.2	-1.5	1.36	-2.86	-8.5	-4.6	-3.9	-2.5	7.36	-9.86	12
2019-03-08 15:01:00	14	12.58	1.42	2.5	5.26	-2.76	21.5	21.24	0.26	17.5	15.1	2.4	16	12.46	3.54	1	8.42	-7.42	-6	-1.5	-4.5	11	10.98	0.02	-3.5	3.64	-7.14	14.5	14.64	-0.14	4.5	10.02	-5.52	6.5	8.4	-1.9	23	22.26	0.74	-0.5	1.52	-2.02	-7	-5.08	-1.92	-1.5	6.56	-8.06	13.5
2019-03-08 16:01:00	13	12.68	0.32	0	4.76	-4.76	20.5	21.18	-0.68	17.5	15.82	1.68	15.5	13.26	2.24	6	7.54	-1.54	-5	-1.76	-3.24	12.5	11.24	1.26	-3	3.2	-6.2	14.5	14.5	0	2	9.86	-7.86	6.5	8.1	-1.6	22	22.42	-0.42	0.5	1.52	-1.02	-6	-5.48	-0.52	-0.5	5.88	-6.38	13
2019-03-08 17:01:00	11.5	12.7	-1.2	3.5	4.26	-0.76	21	21.12	-0.12	18	16.38	1.62	14.5	13.94	0.56	-0.5	6.62	-7.12	-4	-2.04	-1.96	13.5	11.5	2	-1.5	2.82	-4.32	14.5	14.34	0.16	7	9.74	-2.74	6	7.72	-1.72	22.5	22.52	-0.02	1	1.54	-0.54	-5.5	-5.94	0.44	-0.5	5.08	-5.58	13.5
2019-03-08 18:01:00	13	12.78	0.22	4	4.04	-0.04	21	21.08	-0.08	17.5	16.8	0.7	15	14.3	0.7	3.5	5.92	-2.42	-4.5	-2.22	-2.28	14.5	11.68	2.82	-3.5	2.5	-6	12.5	14.22	-1.72	11.5	9.68	1.82	7.5	7.46	0.04	22.5	22.58	-0.08	1	1.48	-0.48	-6.5	-6.42	-0.08	0	4.52	-4.52	15
2019-03-08 19:01:00	12	12.86	-0.86	6.5	3.94	2.56	21	21	0	17.5	17	0.5	15	14.62	0.38	4.5	5.3	-0.8	-2.5	-2.44	-0.06	14.5	11.92	2.58	0	2.14	-2.14	13	14.1	-1.1	10.5	9.66	0.84	8	7.28	0.72	22	22.66	-0.66	2.5	1.42	1.08	-6	-6.86	0.86	3	4.04	-1.04	14
2019-03-08 20:01:00	11.5	12.86	-1.36	8	3.8	4.2	21	20.98	0.02	17	17.18	-0.18	15	14.82	0.18	10.5	4.94	5.56	0	-2.78	2.78	14.5	12.14	2.36	1.5	1.38	0.12	14	14	0	13	9.64	3.36	10	7.16	2.84	22.5	22.84	-0.34	2.5	1.32	1.18	-2	-7.26	5.26	8	3.4	4.6	15.5
2019-03-08 21:01:00	13	12.94	0.06	8.5	3.72	4.78	20	20.96	-0.96	17.5	17.34	0.16	16	14.98	1.02	14	4.24	9.76	1.5	-2.74	4.24	15.5	12.38	3.12	4	1.38	2.62	13	13.94	-0.94	11	9.66	1.34	9.5	7.04	2.46	23	22.92	0.08	2.5	1.34	1.16	-0.5	-7.42	6.92	8.5	2.34	6.16	13
2019-03-08 22:01:00	13.5	12.92	0.58	9.5	3.34	6.16	20	20.9	-0.9	17.5	17.46	0.04	16	15.02	0.98	6	3.36	2.64	-1	-2.48	1.48	13	12.64	0.36	1.5	2	-0.5	12.5	13.9	-1.4	8.5	9.64	-1.14	7.5	6.8	0.7	23	23	0	3	1.5	1.5	-6	-7.52	1.52	1	1.68	-0.68	13
2019-03-08 23:01:00	12	12.84	-0.84	7.5	3.16	4.34	21	20.86	0.14	17	17.5	-0.5	15.5	15.02	0.48	-3	2.5	-5.5	-1.5	-2.06	0.56	13	12.9	0.1	2.5	2.92	-0.42	12	13.82	-1.82	8.5	9.68	-1.18	6	6.48	-0.48	22.5	23.02	-0.52	3.5	1.76	1.74	-9	-7.4	-1.6	-2	1.68	-3.68	13
2019-03-09 00:01:00	12	12.7	-0.7	6.5	3.18	3.32	20.5	20.86	-0.36	17.5	17.48	0.02	14.5	14.98	-0.48	-4.5	1.8	-6.3	-0.5	-1.62	1.12	13	13.24	-0.24	4.5	3.9	0.6	11.5	13.78	-2.28	8.5	9.84	-1.34	3.5	6.38	-2.88	22	23.12	-1.12	3.5	2.12	1.38	-8.5	-7.24	-1.26	-1.5	2.04	-3.54	13.5
2019-03-09 01:01:00	11.5	12.66	-1.16	7.5	3.18	4.32	21	20.88	0.12	16.5	17.5	-1	14	14.92	-0.92	-3	1.24	-4.24	-3.5	-1.18	-2.32	14	13.58	0.42	1.5	4.84	-3.34	13.5	13.76	-0.26	11	9.86	1.14	6	6.28	-0.28	22.5	23.16	-0.66	2	2.54	-0.54	-9.5	-7.06	-2.44	-0.5	2.52	-3.02	14
2019-03-09 02:01:00	12.5	12.62	-0.12	5	3.18	1.82	21	21.04	-0.04	18	17.56	0.44	13.5	14.88	-1.38	-4	0.76	-4.76	-2	-0.72	-1.28	14	13.84	0.16	2.5	5.76	-3.26	13.5	13.72	-0.22	8.5	10.22	-1.72	1.5	6.16	-4.66	22.5	23.28	-0.78	3.5	3.04	0.46	-9	-6.86	-2.14	-3	3.04	-6.04	13.5
2019-03-09 03:01:00	12	12.76	-0.76	0.5	3.12	-2.62	21	21.2	-0.2	18	17.62	0.38	14	14.82	-0.82	-4.5	0.62	-5.12	0.5	-0.26	0.76	13.5	14.04	-0.54	8.5	6.62	1.88	13.5	13.64	-0.14	11	10.74	0.26	2.5	6.02	-3.52	22.5	23.54	-1.04	3	3.6	-0.6	-8.5	-6.6	-1.9	-0.5	3.66	-4.16	13.5
2019-03-09 04:01:00	11.5	12.72	-1.22	-3.5	3.14	-6.64	20.5	21.36	-0.86	17	17.7	-0.7	14	14.74	-0.74	-4	0.7	-4.7	1.5	0.24	1.26	14	14.28	-0.28	10.5	7.42	3.08	12.5	13.36	-0.86	9.5	11.1	-1.6	5	6.06	-1.06	24	23.72	0.28	2.5	4.2	-1.7	-7	-6.3	-0.7	4.5	4.2	0.3	13
2019-03-09 05:01:00	12.5	12.78	-0.28	-3	3.16	-6.16	20.5	21.52	-1.02	17.5	17.76	-0.26	13.5	14.7	-1.2	-4.5	0.56	-5.06	0.5	0.72	-0.22	14.5	14.46	0.04	12	8.38	3.62	13.5	13.22	0.28	10	11.56	-1.56	3	5.98	-2.98	23.5	23.9	-0.4	4	4.78	-0.78	-8.5	-6	-2.5	2	4.7	-2.7	12.5
2019-03-09 06:01:00	12	12.86	-0.86	5	3.04	1.96	21	21.64	-0.64	18	17.8	0.2	13.5	14.68	-1.18	-0.5	0.74	-1.24	2.5	1.18	1.32	13.5	14.62	-1.12	13	9.22	3.78	13	13.02	-0.02	10.5	11.9	-1.4	7	6.12	0.88	23	24	-1	3	5.36	-2.36	-9	-5.68	-3.32	8	5.24	2.76	14
2019-03-09 07:01:00	13.5	12.9	0.6	6.5	2.92	3.58	20	21.72	-1.72	17	17.82	-0.82	15.5	14.64	0.86	1.5	0.78	0.72	1.5	1.68	-0.18	14.5	14.72	-0.22	13.5	10.18	3.32	14	13	1	12	12.02	-0.02	8.5	6.26	2.24	24	24.02	-0.02	4.5	5.88	-1.38	-8.5	-5.3	-3.2	9	5.82	3.18	13.5
2019-03-09 08:01:00	12.5	12.92	-0.42	6.5	2.9	3.6	20.5	21.78	-1.28	17.5	17.84	-0.34	15	14.62	0.38	8	0.82	7.18	-1.5	2.08	-3.58	14	14.8	-0.8	2.5	11	-8.5	13.5	12.98	0.52	14	12.2	1.8	9.5	6.38	3.12	26	24.06	1.94	3	6.24	-3.24	-8	-4.98	-3.02	5.5	6.3	-0.8	14
2019-03-09 09:01:00	13.5	12.94	0.56	7.5	2.86	4.64	20.5	21.8	-1.3	17.5	17.86	-0.36	15	14.6	0.4	0.5	0.78	-0.28	-2.5	2.36	-4.86	14	14.88	-0.88	3.5	11.74	-8.24	14.5	12.94	1.56	12.5	12.24	0.26	9	6.42	2.58	24	24.08	-0.08	1.5	6.5	-5	-10	-4.82	-5.18	-1.5	6.58	-8.08	12.5
2019-03-09 10:01:00	13	12.98	0.02	-2	2.8	-4.8	20.5	21.84	-1.34	17.5	17.88	-0.38	15	14.6	0.4	-4	0.64	-4.64	2	2.58	-0.58	14.5	14.9	-0.4	11.5	12.36	-0.86	15	12.9	2.1	13	12.38	0.62	6	6.5	-0.5	24.5	24.06	0.44	3	6.66	-3.66	-9	-4.74	-4.26	6	6.86	-0.86	12.5
2019-03-09 11:01:00	13	12.94	0.06	-4	2.7	-6.7	21	21.86	-0.86	17.5	17.9	-0.4	15.5	14.54	0.96	-3	0.88	-3.88	3.5	2.86	0.64	14	14.98	-0.98	16	13.08	2.92	14.5	12.86	1.64	13.5	12.6	0.9	3	6.66	-3.66	23.5	24.12	-0.62	4	6.74	-2.74	-5.5	-4.44	-1.06	7.5	7.42	0.08	12.5
2019-03-09 12:01:00	13	12.9	0.1	-2.5	2.66	-5.16	21.5	21.8	-0.3	17	17.9	-0.9	15	14.52	0.48	-2	1.52	-3.52	2.5	3.16	-0.66	16	15.08	0.92	17.5	13.7	3.8	16	12.82	3.18	15	12.76	2.24	6.5	6.92	-0.42	25.5	24.18	1.32	5.5	6.78	-1.28	-5.5	-4.02	-1.48	8	8.06	-0.06	12
2019-03-09 13:01:00	14	12.86	1.14	-1.5	2.66	-4.16	22	21.76	0.24	18.5	17.9	0.6	15	14.5	0.5	-1	2.24	-3.24	3	3.42	-0.42	16	15.14	0.86	16	14.24	1.76	15	12.82	2.18	12.5	12.98	-0.48	5	7.24	-2.24	24	24.22	-0.22	7.5	6.98	0.52	-4.5	-3.66	-0.84	9	8.74	0.26	12.5
2019-03-09 14:01:00	13.5	12.92	0.58	0	2.62	-2.62	25.5	21.74	3.76	19	17.92	1.08	14.5	14.46	0.04	-1.5	2.98	-4.48	4	3.78	0.22	14.5	15.1	-0.6	17	14.92	2.08	14	12.74	1.26	15.5	13.12	2.38	4.5	7.58	-3.08	25.5	24.32	1.18	11	7.06	3.94	-3.5	-3.26	-0.24	10	9.38	0.62	14
2019-03-09 15:01:00	15.5	12.94	2.56	-0.5	2.66	-3.16	26	21.68	4.32	19.5	17.86	1.64	14.5	14.5	0	0	3.78	-3.78	5	4.06	0.94	15	15.06	-0.06	17.5	15.54	1.96	13	12.8	0.2	15	13.34	1.66	2.5	8.08	-5.58	28.5	24.36	4.14	12.5	7.1	5.4	-2	-2.88	0.88	13	10.08	2.92	15
2019-03-09 16:01:00	13	12.94	0.06	3	2.88	0.12	25.5	21.66	3.84	19.5	17.88	1.62	14	14.52	-0.52	3	4.58	-1.58	6.5	4.26	2.24	17	15.04	1.96	16.5	15.92	0.58	7.5	12.84	-5.34	13.5	13.54	-0.04	7.5	8.44	-0.94	27.5	24.46	3.04	14.5	7.1	7.4	0.5	-2.54	3.04	12	10.74	1.26	14.5
2019-03-09 17:01:00	14.5	13.02	1.48	0.5	3.24	-2.74	24.5	21.64	2.86	19	17.92	1.08	14.5	14.58	-0.08	2.5	5.34	-2.84	7	4.4	2.6	17	15.02	1.98	21	16.26	4.74	11	12.94	-1.94	13.5	13.78	-0.28	4.5	8.86	-4.36	26.5	24.48	2.02	15	7.08	7.92	1.5	-2.28	3.78	12	11.18	0.82	10
2019-03-09 18:01:00	13.5	13.08	0.42	0.5	3.58	-3.08	24	21.62	2.38	19	17.96	1.04	14	14.62	-0.62	4	6.16	-2.16	7.5	4.64	2.86	17.5	15	2.5	19.5	16.5	3	9.5	12.96	-3.46	15.5	13.94	1.56	9.5	9.3	0.2	25	24.52	0.48	15.5	7	8.5	2.5	-1.96	4.46	13	11.78	1.22	8.5
2019-03-09 19:01:00	14	13.2	0.8	1	3.64	-2.64	23	21.58	1.42	18	17.98	0.02	14	14.7	-0.7	4.5	6.82	-2.32	8	4.78	3.22	17	14.94	2.06	20.5	16.74	3.76	12	13	-1	14.5	14.18	0.32	11	9.54	1.46	23	24.6	-1.6	14	6.98	7.02	3	-1.64	4.64	14.5	12.12	2.38	12
2019-03-09 20:01:00	12.5	13.2	-0.7	6	3.7	2.3	22.5	21.54	0.96	18	18.06	-0.06	14.5	14.66	-0.16	5.5	7.38	-1.88	7.5	4.94	2.56	16.5	14.86	1.64	20.5	16.94	3.56	12.5	12.98	-0.48	15	14.38	0.62	11	9.86	1.14	23	24.64	-1.64	11.5	6.96	4.54	2	-1.34	3.34	15	12.42	2.58	15
2019-03-09 21:01:00	12	13.22	-1.22	7	3.74	3.26	21.5	21.54	-0.04	17.5	18.1	-0.6	14.5	14.62	-0.12	9.5	7.68	1.82	7	5.22	1.78	16.5	14.76	1.74	20	17.62	2.38	13	13	0	14	14.5	-0.5	11	10.04	0.96	23	24.66	-1.66	9	7	2	2	-1.06	3.06	15	12.92	2.08	18.5
2019-03-09 22:01:00	14	13.2	0.8	7	3.74	3.26	21	21.56	-0.56	18	18.14	-0.14	16	14.6	1.4	10.5	8.32	2.18	7	5.56	1.44	16	14.82	1.18	19.5	18.26	1.24	12	13.02	-1.02	14.5	14.6	-0.1	11.5	10.2	1.3	22.5	24.72	-2.22	6.5	7.04	-0.54	1.5	-0.72	2.22	15.5	13.72	1.78	20
2019-03-09 23:01:00	12.5	13.18	-0.68	7	4.12	2.88	20.5	21.58	-1.08	18	18.22	-0.22	14.5	14.64	-0.14	12	9.14	2.86	6	5.7	0.3	15	14.82	0.18	19.5	18.64	0.86	11.5	13	-1.5	14	14.68	-0.68	11.5	10.58	0.92	24.5	24.72	-0.22	5	7.08	-2.08	1.5	-0.38	1.88	15	14.16	0.84	17
2019-03-10 00:01:00	11	13.16	-2.16	6.5	4.6	1.9	19.5	21.58	-2.08	17	18.3	-1.3	15	14.64	0.36	13	9.9	3.1	6	5.78	0.22	15.5	14.8	0.7	18	18.84	-0.84	11	13.02	-2.02	12.5	14.74	-2.24	12.5	11.08	1.42	24	24.78	-0.78	4.5	7.18	-2.68	1.5	-0.18	1.68	14	14.54	-0.54	16.5
2019-03-10 01:01:00	11	13.16	-2.16	6.5	5.06	1.44	19.5	21.54	-2.04	17.5	18.4	-0.9	14	14.68	-0.68	13.5	10.68	2.82	6	5.92	0.08	14.5	14.72	-0.22	18	18.98	-0.98	11.5	12.96	-1.46	14	14.74	-0.74	11.5	11.42	0.08	23	24.76	-1.76	8.5	7.34	1.16	0.5	0.06	0.44	15.5	14.88	0.62	15.5
2019-03-10 02:01:00	13	13.12	-0.12	6.5	5.4	1.1	20.5	21.58	-1.08	17	18.42	-1.42	13	14.74	-1.74	15.5	11.44	4.06	5.5	5.92	-0.42	13	14.64	-1.64	18.5	18.88	-0.38	11.5	12.96	-1.46	14.5	14.92	-0.42	14.5	11.78	2.72	25	24.82	0.18	4	7.48	-3.48	0.5	0.1	0.4	15.5	15.24	0.26	15.5
2019-03-10 03:01:00	13	13.06	-0.06	6	5.72	0.28	19.5	21.52	-2.02	16.5	18.46	-1.96	14.5	14.82	-0.32	16	12.2	3.8	5	5.88	-0.88	13	14.66	-1.66	18	18.72	-0.72	15	12.98	2.02	14	14.86	-0.86	14	12.28	1.72	23.5	24.82	-1.32	4.5	7.52	-3.02	0.5	0.18	0.32	14.5	15.5	-1	14.5
2019-03-10 04:01:00	12	12.96	-0.96	6	6.06	-0.06	20.5	21.4	-0.9	18.5	18.48	0.02	14.5	14.88	-0.38	15.5	13.12	2.38	5.5	5.82	-0.32	13	14.62	-1.62	18	18.46	-0.46	14.5	13.08	1.42	16	14.84	1.16	11.5	12.78	-1.28	25	24.66	0.34	3	7.5	-4.5	0	0.28	-0.28	16	15.6	0.4	13.5
2019-03-10 05:01:00	13.5	12.92	0.58	5.5	6.3	-0.8	20	21.26	-1.26	18	18.52	-0.52	15.5	15.06	0.44	15	14.02	0.98	5	5.72	-0.72	13.5	14.52	-1.02	19	18.34	0.66	15	13.38	1.62	15.5	14.88	0.62	15.5	13.08	2.42	24.5	24.52	-0.02	2	7.36	-5.36	-0.5	0.32	-0.82	15.5	15.74	-0.24	14
2019-03-10 06:01:00	14	12.84	1.16	5.5	6.66	-1.16	20	21.14	-1.14	18.5	18.56	-0.06	14.5	15.18	-0.68	16	15.14	0.86	6.5	5.62	0.88	14	14.4	-0.4	18	18.06	-0.06	14	13.56	0.44	14	14.92	-0.92	14	13.54	0.46	24.5	24.4	0.1	2	7.14	-5.14	-0.5	0.38	-0.88	17	15.86	1.14	14.5
2019-03-10 07:01:00	15	12.76	2.24	6.5	7	-0.5	20	21.04	-1.04	18.5	18.56	-0.06	15.5	15.3	0.2	16	16.22	-0.22	6	5.6	0.4	12	14.26	-2.26	19	17.98	1.02	14	13.8	0.2	16.5	14.9	1.6	13	13.74	-0.74	25	24.34	0.66	2.5	6.86	-4.36	-1	0.46	-1.46	16.5	15.94	0.56	13.5
2019-03-10 08:01:00	13.5	12.66	0.84	8	7.32	0.68	19	20.94	-1.94	19	18.6	0.4	14.5	15.38	-0.88	15.5	17.24	-1.74	5.5	5.58	-0.08	12.5	14.22	-1.72	18.5	17.9	0.6	13.5	13.92	-0.42	17	14.98	2.02	16.5	13.88	2.62	25	24.36	0.64	4	6.64	-2.64	-1	0.52	-1.52	16.5	15.96	0.54	14
2019-03-10 09:01:00	13	12.66	0.34	7.5	7.44	0.06	20.5	20.86	-0.36	18.5	18.6	-0.1	14	15.44	-1.44	15.5	18.16	-2.66	5.5	5.58	-0.08	11.5	14.16	-2.66	19.5	17.8	1.7	14	14.06	-0.06	17	14.96	2.04	14	13.98	0.02	26.5	24.38	2.12	4	6.5	-2.5	-1	0.6	-1.6	18	15.94	2.06	13
2019-03-10 10:01:00	13	12.66	0.34	7.5	7.56	-0.06	21	20.8	0.2	18.5	18.6	-0.1	14.5	15.48	-0.98	16.5	18.88	-2.38	6	5.6	0.4	15.5	14.06	1.44	19.5	17.7	1.8	15	14.1	0.9	15	14.98	0.02	13	14.12	-1.12	25.5	24.38	1.12	2.5	6.36	-3.86	-1.5	0.64	-2.14	18.5	16	2.5	13.5
2019-03-10 11:01:00	12.5	12.56	-0.06	7.5	7.76	-0.26	21	20.72	0.28	19.5	18.64	0.86	16	15.4	0.6	16.5	19.48	-2.98	5.5	5.6	-0.1	14.5	13.94	0.56	21	17.62	3.38	14.5	14.14	0.36	15	14.98	0.02	15.5	14.28	1.22	24.5	24.38	0.12	4	6.3	-2.3	-0.5	0.68	-1.18	17	16.02	0.98	14.5
2019-03-10 12:01:00	12.5	12.54	-0.04	8	7.82	0.18	21	20.72	0.28	19.5	18.68	0.82	15.5	15.4	0.1	16	19.96	-3.96	5.5	5.64	-0.14	13.5	13.86	-0.36	21	17.5	3.5	15	14.2	0.8	15	15.08	-0.08	15.5	14.4	1.1	25	24.38	0.62	6.5	6.3	0.2	-0.5	0.72	-1.22	17	16.04	0.96	14.5
2019-03-10 13:01:00	13	12.58	0.42	9	8.02	0.98	20.5	20.72	-0.22	19.5	18.76	0.74	16	15.44	0.56	17.5	20.34	-2.84	6	5.68	0.32	14	13.74	0.26	21	17.46	3.54	14.5	14.32	0.18	15	15.2	-0.2	15	14.52	0.48	25	24.38	0.62	9.5	6.28	3.22	0.5	0.72	-0.22	16.5	16.16	0.34	14.5
2019-03-10 14:01:00	13	12.6	0.4	7	8.12	-1.12	23	20.68	2.32	19	18.78	0.22	16.5	15.5	1	18	20.66	-2.66	3	5.74	-2.74	14	13.62	0.38	13.5	17.42	-3.92	15	14.42	0.58	17	15.24	1.76	14	14.66	-0.66	25.5	24.4	1.1	11	6.06	4.94	-3.5	0.76	-4.26	18	16.22	1.78	14.5
2019-03-10 15:01:00	12	12.56	-0.56	8	8.26	-0.26	24	20.66	3.34	20	18.82	1.18	16.5	15.58	0.92	17.5	20.88	-3.38	3	5.8	-2.8	15	13.56	1.44	13	17.42	-4.42	14.5	14.5	0	14	15.22	-1.22	17	14.64	2.36	25.5	24.32	1.18	12	6.06	5.94	-1.5	0.78	-2.28	16.5	16.24	0.26	15.5
2019-03-10 16:01:00	13	12.56	0.44	8	8.34	-0.34	23	20.64	2.36	20	18.92	1.08	16	15.62	0.38	23	21.1	1.9	3.5	5.88	-2.38	14	13.52	0.48	11	17.36	-6.36	15.5	14.42	1.08	14.5	15.26	-0.76	15	14.72	0.28	24.5	24.26	0.24	12	6.04	5.96	0.5	0.8	-0.3	15.5	16.36	-0.86	16.5
2019-03-10 17:01:00	12	12.54	-0.54	9	8.4	0.6	22	20.58	1.42	20.5	18.92	1.58	18.5	15.68	2.82	25.5	21.32	4.18	4	5.94	-1.94	14.5	13.42	1.08	13.5	17.36	-3.86	15	14.34	0.66	14.5	15.2	-0.7	15	14.88	0.12	24	24.16	-0.16	11	6.06	4.94	1.5	0.84	0.66	15.5	16.38	-0.88	18
2019-03-10 18:01:00	12.5	12.46	0.04	9.5	8.54	0.96	21.5	20.56	0.94	20	19	1	17.5	15.66	1.84	30.5	21.56	8.94	4.5	6.02	-1.52	14	13.36	0.64	14	17.32	-3.32	15.5	14.34	1.16	14.5	15.26	-0.76	16	14.84	1.16	23.5	24.08	-0.58	9.5	6.2	3.3	3	0.88	2.12	15	16.4	-1.4	15.5
2019-03-10 19:01:00	11.5	12.36	-0.86	9	8.64	0.36	21.5	20.52	0.98	19	19.02	-0.02	17	15.66	1.34	31	21.8	9.2	7	6.04	0.96	14	13.28	0.72	17.5	17.36	0.14	15.5	14.36	1.14	15	15.36	-0.36	14.5	15	-0.5	23.5	24.02	-0.52	8.5	6.26	2.24	4.5	0.92	3.58	15	16.42	-1.42	15.5
2019-03-10 20:01:00	11.5	12.26	-0.76	9	8.7	0.3	20.5	20.52	-0.02	19	19.04	-0.04	16	15.64	0.36	30	22.02	7.98	7.5	6.12	1.38	16	13.24	2.76	18.5	17.38	1.12	15	14.36	0.64	16.5	15.38	1.12	14.5	15.1	-0.6	23.5	23.98	-0.48	8.5	6.34	2.16	4.5	0.98	3.52	15	16.42	-1.42	16
2019-03-10 21:01:00	12.5	12.18	0.32	9	8.74	0.26	20.5	20.58	-0.08	18	19.06	-1.06	16	15.64	0.36	28.5	22.28	6.22	7.5	6.22	1.28	15	13.18	1.82	18	17.38	0.62	16	14.4	1.6	14.5	15.36	-0.86	13.5	15.06	-1.56	23.5	23.9	-0.4	8	6.36	1.64	4	1	3	14.5	16.4	-1.9	15.5
2019-03-10 22:01:00	12	12.14	-0.14	10	8.84	1.16	20	20.56	-0.56	17.5	19.08	-1.58	15.5	15.66	-0.16	27.5	22.54	4.96	7.5	6.08	1.42	14	13.18	0.82	17.5	16.84	0.66	14	14.42	-0.42	14.5	15.38	-0.88	14.5	15.14	-0.64	23	23.76	-0.76	5.5	6.38	-0.88	3	0.86	2.14	16.5	16.46	0.04	17.5
2019-03-10 23:01:00	11.5	12.1	-0.6	12	8.86	3.14	19	20.52	-1.52	19	19.1	-0.1	14	15.7	-1.7	25.5	22.74	2.76	7	5.88	1.12	13	13.02	-0.02	17.5	16.28	1.22	13	14.38	-1.38	14.5	15.38	-0.88	15.5	15.2	0.3	22.5	23.78	-1.28	5	6.42	-1.42	2.5	0.74	1.76	16	16.34	-0.34	19
2019-03-11 00:01:00	12	12.08	-0.08	8.5	8.9	-0.4	20.5	20.48	0.02	19	19.08	-0.08	14.5	15.68	-1.18	24	22.98	1.02	7	5.68	1.32	13	12.9	0.1	16.5	15.48	1.02	13	14.36	-1.36	16.5	15.34	1.16	14.5	15.22	-0.72	24.5	23.78	0.72	5	6.42	-1.42	2.5	0.62	1.88	15.5	15.98	-0.48	19
2019-03-11 01:01:00	12	12.08	-0.08	11.5	8.88	2.62	19.5	20.48	-0.98	19	19.08	-0.08	16	15.76	0.24	22.5	23.24	-0.74	7	5.46	1.54	12.5	12.88	-0.38	17	14.68	2.32	14	14.34	-0.34	15.5	15.32	0.18	15.5	15.22	0.28	24	23.8	0.2	4	6.32	-2.32	1.5	0.54	0.96	17	15.5	1.5	17.5
2019-03-11 02:01:00	11.5	12.12	-0.62	9	8.88	0.12	18.5	20.48	-1.98	18	19.08	-1.08	15.5	15.84	-0.34	21.5	23.46	-1.96	7.5	5.28	2.22	11.5	12.82	-1.32	17	13.94	3.06	14	14.38	-0.38	15	15.36	-0.36	15	15.22	-0.22	23.5	23.8	-0.3	3	6.12	-3.12	1.5	0.48	1.02	17	15	2	16.5
2019-03-11 03:01:00	12	12.1	-0.1	10	8.98	1.02	20	20.36	-0.36	18	19.1	-1.1	15	15.88	-0.88	21	23.68	-2.68	7	5.32	1.68	11.5	12.84	-1.34	18.5	13.64	4.86	13.5	14.4	-0.9	14	15.24	-1.24	14	15.34	-1.34	23	23.74	-0.74	4	5.94	-1.94	1	0.66	0.34	16	14.68	1.32	16
2019-03-11 04:01:00	13	12.12	0.88	8	9.12	-1.12	19	20.24	-1.24	19	19.1	-0.1	15.5	15.92	-0.42	21.5	23.9	-2.4	7	5.38	1.62	12	12.78	-0.78	16.5	13.42	3.08	13	14.46	-1.46	15	15.3	-0.3	16	15.26	0.74	22	23.66	-1.66	4	5.76	-1.76	1	0.84	0.16	17.5	14.56	2.94	19
2019-03-11 05:01:00	11.5	12.08	-0.58	7.5	9.26	-1.76	19	20.16	-1.16	18.5	19.1	-0.6	16	16	0	21	23.86	-2.86	7	5.48	1.52	10.5	12.8	-2.3	18	13.38	4.62	12.5	14.46	-1.96	14.5	15.26	-0.76	15.5	15.26	0.24	22.5	23.62	-1.12	3.5	5.64	-2.14	1	1.02	-0.02	16.5	14.46	2.04	17
2019-03-11 06:01:00	11.5	12.12	-0.62	9	9.36	-0.36	19.5	20.06	-0.56	20	19.08	0.92	15	15.98	-0.98	21	23.72	-2.72	7	5.64	1.36	12	12.78	-0.78	18	13.34	4.66	15	14.48	0.52	17	15.4	1.6	14.5	15.28	-0.78	22.5	23.66	-1.16	5.5	5.56	-0.06	0.5	1.2	-0.7	16	14.48	1.52	16
2019-03-11 07:01:00	11.5	12.12	-0.62	8	9.42	-1.42	19	20.02	-1.02	19	19.08	-0.08	14.5	15.98	-1.48	22	23.38	-1.38	7	5.84	1.16	12	12.8	-0.8	19	13.38	5.62	14.5	14.48	0.02	16.5	15.4	1.1	18	15.2	2.8	23	23.76	-0.76	3.5	5.54	-2.04	0.5	1.32	-0.82	17.5	14.54	2.96	16
2019-03-11 08:01:00	12.5	12.18	0.32	8	9.5	-1.5	20	19.94	0.06	19	19.1	-0.1	15	15.88	-0.88	21.5	23	-1.5	8	6	2	11	12.76	-1.76	19.5	13.52	5.98	14	14.48	-0.48	17	15.44	1.56	15.5	15.18	0.32	24	23.8	0.2	4.5	5.6	-1.1	0.5	1.4	-0.9	16.5	14.58	1.92	16.5
2019-03-11 09:01:00	11.5	12.2	-0.7	9	9.62	-0.62	20.5	19.88	0.62	19.5	19.1	0.4	14.5	15.92	-1.42	22	22.66	-0.66	8	6.18	1.82	11	12.66	-1.66	18.5	13.7	4.8	14.5	14.48	0.02	16.5	15.36	1.14	15.5	15.22	0.28	23	23.8	-0.8	4.5	5.4	-0.9	-0.5	1.46	-1.96	16	14.72	1.28	15
2019-03-11 10:01:00	12	12.14	-0.14	10	9.82	0.18	20	19.82	0.18	19	19.1	-0.1	14.5	15.94	-1.44	22	22.38	-0.38	2	6.38	-4.38	11.5	12.64	-1.14	6	13.94	-7.94	14.5	14.42	0.08	17.5	15.38	2.12	16	15.34	0.66	23	23.82	-0.82	4.5	5.3	-0.8	-4.5	1.54	-6.04	19.5	14.78	4.72	14
2019-03-11 11:01:00	12	12.1	-0.1	8	9.96	-1.96	20	19.78	0.22	19	19.12	-0.12	15.5	16	-0.5	21.5	22.14	-0.64	1	6.56	-5.56	11.5	12.56	-1.06	5.5	14.24	-8.74	14	14.42	-0.42	15	15.38	-0.38	14.5	15.36	-0.86	26	23.8	2.2	3.5	5.32	-1.82	-4.5	1.64	-6.14	15.5	14.76	0.74	14.5
2019-03-11 12:01:00	12	12.1	-0.1	8.5	10.02	-1.52	20	19.72	0.28	19	19.06	-0.06	15.5	16.14	-0.64	22.5	21.94	0.56	0.5	6.76	-6.26	11.5	12.56	-1.06	1	14.54	-13.54	14	14.44	-0.44	14	15.4	-1.4	16	15.4	0.6	24.5	23.8	0.7	4	5.4	-1.4	-3.5	1.76	-5.26	8	14.72	-6.72	16
2019-03-11 13:01:00	12.5	12.1	0.4	7.5	10.22	-2.72	21	19.66	1.34	19.5	19	0.5	17.5	16.2	1.3	22.5	21.8	0.7	0	6.94	-6.94	13	12.52	0.48	1	14.88	-13.88	14.5	14.46	0.04	14.5	15.3	-0.8	15.5	15.46	0.04	25.5	23.76	1.74	4	5.48	-1.48	-2.5	1.86	-4.36	5	14.68	-9.68	15.5
2019-03-11 14:01:00	14	12.08	1.92	9	10.22	-1.22	20.5	19.62	0.88	19.5	18.94	0.56	18	16.2	1.8	23	21.76	1.24	1.5	7.08	-5.58	12.5	12.48	0.02	2.5	15.24	-12.74	15.5	14.44	1.06	16	15.24	0.76	15	15.42	-0.42	25	23.68	1.32	4.5	5.6	-1.1	-1	1.98	-2.98	4	14.6	-10.6	15.5
2019-03-11 15:01:00	12.5	12.1	0.4	9.5	10.3	-0.8	20	19.58	0.42	19.5	18.92	0.58	17.5	16.26	1.24	23.5	21.76	1.74	4	7	-3	14.5	12.48	2.02	6	14.88	-8.88	15.5	14.42	1.08	14	15.24	-1.24	17	15.42	1.58	24	23.62	0.38	6.5	5.74	0.76	1	1.98	-0.98	10	14.5	-4.5	15.5
2019-03-11 16:01:00	12.5	12.1	0.4	11.5	10.32	1.18	21	19.48	1.52	20	18.92	1.08	17.5	16.28	1.22	23	21.76	1.24	4.5	6.88	-2.38	13.5	12.46	1.04	7.5	14.32	-6.82	16	14.42	1.58	15.5	15.28	0.22	15	15.46	-0.46	23.5	23.54	-0.04	7.5	5.82	1.68	3	1.96	1.04	13.5	14.48	-0.98	15.5
2019-03-11 17:01:00	12	12.04	-0.04	11.5	10.42	1.08	21	19.44	1.56	20	18.86	1.14	18	16.32	1.68	22	21.74	0.26	6	6.86	-0.86	14.5	12.42	2.08	10	14	-4	15.5	14.46	1.04	13.5	15.28	-1.78	15	15.42	-0.42	23.5	23.52	-0.02	9	5.92	3.08	5	2.04	2.96	13	14.36	-1.36	15.5
2019-03-11 18:01:00	13	12.08	0.92	11.5	10.5	1	19.5	19.44	0.06	20	18.82	1.18	18	16.32	1.68	22	21.76	0.24	8	6.82	1.18	14	12.46	1.54	12.5	13.74	-1.24	15.5	14.52	0.98	18	15.3	2.7	15.5	15.4	0.1	25	23.5	1.5	9	6.06	2.94	6	2	4	16	14.26	1.74	14
2019-03-11 19:01:00	12.5	12.16	0.34	11	10.4	0.6	20.5	19.4	1.1	20	18.7	1.3	17.5	16.38	1.12	22	21.72	0.28	9.5	6.92	2.58	14.5	12.42	2.08	15	13.76	1.24	15.5	14.46	1.04	14.5	15.22	-0.72	14	15.46	-1.46	26	23.48	2.52	9	6.14	2.86	6	1.96	4.04	16.5	14.18	2.32	15
2019-03-11 20:01:00	13	12.26	0.74	11	10.5	0.5	19.5	19.38	0.12	19.5	18.64	0.86	14.5	16.44	-1.94	21.5	21.64	-0.14	11	7.04	3.96	13	12.38	0.62	21	13.82	7.18	15.5	14.48	1.02	16	15.22	0.78	14	15.3	-1.3	24.5	23.42	1.08	10	6.32	3.68	6.5	2.02	4.48	16	14.08	1.92	15.5
2019-03-11 21:01:00	12	12.28	-0.28	12	10.5	1.5	19	19.32	-0.32	19	18.58	0.42	17	16.48	0.52	21.5	21.52	-0.02	12	7.1	4.9	13.5	12.38	1.12	23	13.92	9.08	15	14.52	0.48	14.5	15.12	-0.62	15.5	15.24	0.26	23.5	23.28	0.22	3.5	6.4	-2.9	6	2.02	3.98	18.5	14.08	4.42	15.5
2019-03-11 22:01:00	11	12.4	-1.4	14	10.24	3.76	19	19.24	-0.24	18	18.5	-0.5	16.5	16.54	-0.04	21.5	20.86	0.64	12.5	7.2	5.3	14.5	12.4	2.1	24	14.12	9.88	14.5	14.5	0	15	15.08	-0.08	16.5	15.16	1.34	24	23.24	0.76	5.5	6.54	-1.04	6	2.02	3.98	16	14.08	1.92	16
2019-03-11 23:01:00	11	12.46	-1.46	13.5	9.9	3.6	19	19.22	-0.22	18	18.46	-0.46	17	16.62	0.38	21.5	20.14	1.36	12	7.5	4.5	12	12.4	-0.4	25	14.88	10.12	14	14.48	-0.48	14.5	14.96	-0.46	15	14.92	0.08	22.5	23.16	-0.66	6	6.64	-0.64	5.5	2.16	3.34	16	13.94	2.06	16
2019-03-12 00:01:00	11.5	12.6	-1.1	13.5	9.7	3.8	17.5	19.18	-1.68	17.5	18.42	-0.92	17.5	16.64	0.86	20.5	19.44	1.06	12	7.84	4.16	13	12.4	0.6	25	15.64	9.36	13.5	14.5	-1	15	15	0	16.5	14.64	1.86	22.5	22.98	-0.48	7	6.82	0.18	5.5	2.32	3.18	15	13.92	1.08	16
2019-03-12 01:01:00	12	12.82	-0.82	13.5	9.52	3.98	19	19.18	-0.18	17.5	18.4	-0.9	16	16.68	-0.68	20.5	18.72	1.78	11.5	8.26	3.24	12	12.46	-0.46	25	16.6	8.4	13.5	14.46	-0.96	14	15.06	-1.06	16	14.38	1.62	23.5	22.88	0.62	7	7.02	-0.02	5	2.48	2.52	14.5	14.02	0.48	17
2019-03-12 02:01:00	11.5	13.14	-1.64	11.5	9.4	2.1	18.5	19.16	-0.66	17.5	18.36	-0.86	16	16.76	-0.76	21.5	18.02	3.48	10.5	8.82	1.68	11.5	12.46	-0.96	26	17.58	8.42	13.5	14.4	-0.9	14	15.1	-1.1	14.5	14.08	0.42	22	22.76	-0.76	7	7.26	-0.26	4.5	2.66	1.84	15	14.3	0.7	17.5
2019-03-12 03:01:00	12	13.18	-1.18	11	9.24	1.76	17.5	19.16	-1.66	17.5	18.36	-0.86	17	16.8	0.2	21.5	17.34	4.16	5.5	9.36	-3.86	11.5	12.64	-1.14	8	18.48	-10.48	13.5	14.34	-0.84	15	15.1	-0.1	15	13.84	1.16	22	22.82	-0.82	6.5	7.56	-1.06	1.5	2.82	-1.32	14.5	14.66	-0.16	17.5
2019-03-12 04:01:00	12	13.36	-1.36	10.5	9.16	1.34	17.5	19.22	-1.72	18	18.38	-0.38	15.5	16.82	-1.32	21	16.66	4.34	4	9.82	-5.82	11	12.9	-1.9	4.5	19.28	-14.78	13.5	14.34	-0.84	15	15.18	-0.18	15	13.5	1.5	21	22.88	-1.88	6	7.8	-1.8	0.5	2.92	-2.42	15.5	14.64	0.86	18
2019-03-12 05:01:00	11.5	13.68	-2.18	10.5	9	1.5	18	19.22	-1.22	17.5	18.38	-0.88	16.5	16.8	-0.3	21	16.04	4.96	6.5	10.32	-3.82	11	13.04	-2.04	8.5	20	-11.5	14	14.38	-0.38	15	15.2	-0.2	15	13.3	1.7	21.5	22.96	-1.46	6.5	8.02	-1.52	3	2.96	0.04	14.5	14.48	0.02	17
2019-03-12 06:01:00	12.5	13.92	-1.42	9.5	8.88	0.62	19	19.22	-0.22	17.5	18.42	-0.92	16	16.74	-0.74	21.5	15.48	6.02	6	10.72	-4.72	11.5	13.16	-1.66	11.5	20.62	-9.12	14	14.48	-0.48	15	15.32	-0.32	15	13.18	1.82	22	23	-1	7	8.18	-1.18	0	2.96	-2.96	14	14.38	-0.38	18.5
2019-03-12 07:01:00	13.5	14.12	-0.62	6.5	8.76	-2.26	18.5	19.28	-0.78	17	18.48	-1.48	16.5	16.68	-0.18	20	14.84	5.16	9.5	11.04	-1.54	11	13.34	-2.34	18.5	21.12	-2.62	13.5	14.56	-1.06	15	15.26	-0.26	16	13	3	22	22.98	-0.98	7.5	8.32	-0.82	-0.5	2.94	-3.44	14	14.16	-0.16	18
2019-03-12 08:01:00	14	14.28	-0.28	10.5	8.54	1.96	18.5	19.28	-0.78	17.5	18.52	-1.02	16	16.6	-0.6	20	14.18	5.82	10	11.24	-1.24	11	13.42	-2.42	20.5	21.52	-1.02	15	14.64	0.36	16.5	15.32	1.18	14	12.86	1.14	21.5	22.9	-1.4	8	8.44	-0.44	2	2.88	-0.88	15	13.88	1.12	17.5
2019-03-12 09:01:00	13	14.36	-1.36	8	8.38	-0.38	18.5	19.3	-0.8	17.5	18.56	-1.06	16	16.64	-0.64	18.5	13.56	4.94	9.5	11.34	-1.84	11	13.5	-2.5	22	21.7	0.3	15	14.74	0.26	14.5	15.32	-0.82	14	12.68	1.32	20.5	22.82	-2.32	6.5	8.52	-2.02	0.5	2.74	-2.24	16.5	13.58	2.92	15.5
2019-03-12 10:01:00	14.5	14.46	0.04	2.5	8.26	-5.76	18.5	19.32	-0.82	17.5	18.6	-1.1	16	16.54	-0.54	5.5	13.04	-7.54	10.5	11.44	-0.94	11.5	13.6	-2.1	23.5	21.78	1.72	14	14.78	-0.78	15.5	15.36	0.14	13.5	12.46	1.04	22	22.76	-0.76	8	8.84	-0.84	-0.5	2.6	-3.1	16	13.2	2.8	14.5
2019-03-12 11:01:00	13.5	14.54	-1.04	1.5	8.16	-6.66	19.5	19.32	0.18	18	18.66	-0.66	16.5	16.52	-0.02	4	12.54	-8.54	9.5	11.48	-1.98	11.5	13.62	-2.12	25	21.82	3.18	14	14.82	-0.82	14.5	15.36	-0.86	10	12.24	-2.24	21	22.66	-1.66	7	9.1	-2.1	-1	2.48	-3.48	16	12.96	3.04	14.5
2019-03-12 12:01:00	15.5	14.6	0.9	3	8.08	-5.08	19	19.28	-0.28	18	18.72	-0.72	16	16.5	-0.5	4	11.98	-7.98	9.5	11.52	-2.02	11.5	13.7	-2.2	24.5	21.82	2.68	14.5	14.86	-0.36	16	15.38	0.62	7.5	12.22	-4.72	21.5	22.62	-1.12	8	9.32	-1.32	-0.5	2.44	-2.94	15	12.72	2.28	14.5
2019-03-12 13:01:00	17.5	14.64	2.86	4	8	-4	20	19.3	0.7	18.5	18.8	-0.3	16.5	16.4	0.1	4.5	11.4	-6.9	11	11.5	-0.5	13	13.66	-0.66	25	21.8	3.2	13	14.92	-1.92	15.5	15.38	0.12	9.5	12.12	-2.62	22	22.56	-0.56	9	9.46	-0.46	0.5	2.4	-1.9	10.5	12.52	-2.02	15.5
2019-03-12 14:01:00	20.5	14.64	5.86	4.5	7.78	-3.28	20.5	19.26	1.24	18.5	18.88	-0.38	19.5	16.38	3.12	5	10.86	-5.86	14	11.5	2.5	13	13.64	-0.64	25.5	21.76	3.74	13	14.94	-1.94	15.5	15.4	0.1	8	12	-4	22.5	22.44	0.06	10	9.58	0.42	2	2.4	-0.4	12	12.32	-0.32	15.5
2019-03-12 15:01:00	15	14.66	0.34	5	7.66	-2.66	20.5	19.22	1.28	19.5	18.96	0.54	19	16.34	2.66	6	10.36	-4.36	15	11.58	3.42	17	13.64	3.36	25	21.68	3.32	14	14.96	-0.96	16	15.42	0.58	9	11.92	-2.92	26.5	22.4	4.1	12	9.7	2.3	3	2.44	0.56	13	12.14	0.86	15.5
2019-03-12 16:01:00	17	14.68	2.32	7.5	7.58	-0.08	21.5	19.22	2.28	20	19.04	0.96	18	16.26	1.74	6.5	9.86	-3.36	15.5	11.82	3.68	21	13.62	7.38	26	22.32	3.68	15.5	14.96	0.54	16	15.38	0.62	8.5	11.84	-3.34	25.5	22.34	3.16	12.5	9.82	2.68	3.5	2.6	0.9	9.5	12	-2.5	15.5
2019-03-12 17:01:00	20.5	14.7	5.8	7.5	7.46	0.04	21	19.2	1.8	20	19.1	0.9	17	16.26	0.74	7.5	9.46	-1.96	17	12.12	4.88	17	13.62	3.38	25.5	23.1	2.4	17	14.9	2.1	16	15.34	0.66	10	11.78	-1.78	25.5	22.34	3.16	13	10.04	2.96	4	2.82	1.18	9.5	11.84	-2.34	17
2019-03-12 18:01:00	18	14.72	3.28	8.5	7.4	1.1	21	19.14	1.86	21	19.18	1.82	16.5	16.24	0.26	8	9.28	-1.28	16	12.38	3.62	17.5	13.64	3.86	25.5	23.72	1.78	18	14.54	3.46	16.5	15.3	1.2	12	11.74	0.26	24.5	22.34	2.16	13	10.28	2.72	5	2.94	2.06	10.5	11.74	-1.24	16.5
2019-03-12 19:01:00	18	14.7	3.3	8.5	7.38	1.12	21	19.08	1.92	21.5	19.28	2.22	16.5	16.28	0.22	6	9.2	-3.2	16	12.68	3.32	18.5	13.6	4.9	25	24.24	0.76	17.5	14.42	3.08	16.5	15.26	1.24	11	11.64	-0.64	24.5	22.32	2.18	12.5	10.42	2.08	5.5	3.16	2.34	10.5	11.64	-1.14	15.5
2019-03-12 20:01:00	16.5	14.64	1.86	5.5	7.48	-1.98	20.5	19.04	1.46	21	19.42	1.58	15.5	16.28	-0.78	5.5	9.16	-3.66	14.5	12.86	1.64	16.5	13.58	2.92	25	24.46	0.54	17.5	14.36	3.14	16	15.24	0.76	10.5	11.62	-1.12	24	22.28	1.72	12	10.56	1.44	4.5	3.4	1.1	9.5	11.56	-2.06	14.5
2019-03-12 21:01:00	15	14.58	0.42	7	7.44	-0.44	20	18.92	1.08	20.5	19.56	0.94	15.5	16.28	-0.78	6	9.1	-3.1	13.5	13.06	0.44	15	13.48	1.52	25.5	24.64	0.86	18	13.94	4.06	16	15.16	0.84	9.5	11.64	-2.14	22.5	22.26	0.24	12	10.62	1.38	3	3.54	-0.54	8.5	11.54	-3.04	15
2019-03-12 22:01:00	14.5	14.62	-0.12	9	7.52	1.48	19.5	18.62	0.88	20	19.7	0.3	14.5	16.28	-1.78	8.5	9.14	-0.64	14.5	13.3	1.2	16	13.3	2.7	25	24.7	0.3	16	13.5	2.5	15.5	15.16	0.34	10	11.72	-1.72	22	22.28	-0.28	11.5	10.76	0.74	2.5	3.74	-1.24	9	11.44	-2.44	15
2019-03-12 23:01:00	13	14.66	-1.66	11.5	7.78	3.72	19	18.12	0.88	19.5	19.86	-0.36	16	16.22	-0.22	9	9.7	-0.7	13.5	13.5	0	15	13.06	1.94	25	24.72	0.28	15.5	13.1	2.4	15	15.16	-0.16	11	11.88	-0.88	21.5	22.3	-0.8	12	10.86	1.14	3	3.96	-0.96	10	11.4	-1.4	14
2019-03-13 00:01:00	12.5	14.8	-2.3	11.5	8.12	3.38	18	17.66	0.34	19.5	20.02	-0.52	16.5	16.22	0.28	7.5	10.3	-2.8	13	13.68	-0.68	14	12.9	1.1	25	24.66	0.34	15	12.74	2.26	15	15.22	-0.22	14.5	12.26	2.24	21.5	22.34	-0.84	11.5	11.1	0.4	4.5	4.2	0.3	10	11.36	-1.36	15
2019-03-13 01:01:00	12.5	14.8	-2.3	11.5	8.44	3.06	18	17.2	0.8	19.5	20.22	-0.72	15	16.3	-1.3	6	10.92	-4.92	11.5	13.88	-2.38	12	12.72	-0.72	24.5	24.62	-0.12	15	12.4	2.6	15	15.3	-0.3	14	12.76	1.24	21	22.5	-1.5	10.5	11.36	-0.86	4.5	4.46	0.04	10	11.48	-1.48	14.5
2019-03-13 02:01:00	12	14.8	-2.8	8	8.74	-0.74	18	16.76	1.24	19.5	20.46	-0.96	15.5	16.42	-0.92	7	11.54	-4.54	11.5	14.12	-2.62	11.5	12.6	-1.1	24	24.56	-0.56	14	12.14	1.86	14.5	15.36	-0.86	13	13.26	-0.26	20.5	22.78	-2.28	10	11.68	-1.68	5	4.68	0.32	9.5	11.86	-2.36	15
2019-03-13 03:01:00	12	14.7	-2.7	8.5	9.06	-0.56	17.5	16.42	1.08	19.5	20.76	-1.26	15	16.4	-1.4	9	12.16	-3.16	12.5	14.18	-1.68	11.5	12.5	-1	24	24.44	-0.44	14	11.92	2.08	14.5	15.4	-0.9	12.5	13.9	-1.4	21	23.02	-2.02	10	12.04	-2.04	5.5	4.9	0.6	10.5	12.18	-1.68	15
2019-03-13 04:01:00	12.5	14.76	-2.26	9	9.28	-0.28	17.5	16.36	1.14	19.5	21.06	-1.56	15	16.4	-1.4	9	12.72	-3.72	11.5	14.18	-2.68	11	12.26	-1.26	24	24.58	-0.58	13.5	11.7	1.8	14	15.4	-1.4	13	14.56	-1.56	20.5	23.16	-2.66	9.5	12.4	-2.9	5.5	5.12	0.38	11	12.66	-1.66	14.5
2019-03-13 05:01:00	12.5	14.7	-2.2	7.5	9.5	-2	17	16.2	0.8	19.5	21.38	-1.88	15.5	16.44	-0.94	11	13.34	-2.34	11.5	14.2	-2.7	11	11.8	-0.8	24	24.64	-0.64	12	11.44	0.56	14	15.42	-1.42	13.5	15.28	-1.78	21	23.28	-2.28	11.5	12.8	-1.3	6	5.36	0.64	11.5	13.42	-1.92	15
2019-03-13 06:01:00	12	14.42	-2.42	9	9.74	-0.74	16.5	16.1	0.4	19.5	21.7	-2.2	16	16.48	-0.48	16.5	13.84	2.66	13	14.22	-1.22	11.5	11.6	-0.1	24	24.8	-0.8	5	11.28	-6.28	14	15.44	-1.44	14	15.94	-1.94	21.5	23.38	-1.88	12.5	13.2	-0.7	6	5.68	0.32	12	14.16	-2.16	14.5
2019-03-13 07:01:00	12	14.3	-2.3	9	9.92	-0.92	17.5	16.06	1.44	20	21.94	-1.94	17	16.54	0.46	19.5	14.36	5.14	13.5	14.3	-0.8	10.5	11.44	-0.94	24.5	24.94	-0.44	11	11.2	-0.2	14	15.42	-1.42	12.5	16.48	-3.98	21.5	23.48	-1.98	10.5	13.58	-3.08	5.5	6.12	-0.62	11.5	14.84	-3.34	14
2019-03-13 08:01:00	12	14.12	-2.12	9	10.08	-1.08	17.5	16.02	1.48	20.5	22.14	-1.64	16.5	16.58	-0.08	19	14.92	4.08	14	14.3	-0.3	10.5	11.24	-0.74	24	25.1	-1.1	12	11.2	0.8	14.5	15.38	-0.88	15.5	17	-1.5	21	23.54	-2.54	11	13.88	-2.88	5.5	6.6	-1.1	12	15.46	-3.46	15
2019-03-13 09:01:00	12.5	13.96	-1.46	9.5	10.36	-0.86	15.5	16	-0.5	21	22.34	-1.34	16	16.66	-0.66	18.5	15.5	3	15	14.36	0.64	8.5	11.14	-2.64	25	25.24	-0.24	4.5	11.24	-6.74	14.5	15.36	-0.86	14.5	17.52	-3.02	21	23.6	-2.6	9.5	14.1	-4.6	5.5	7.06	-1.56	14.5	16.04	-1.54	14
2019-03-13 10:01:00	14	13.82	0.18	10	10.66	-0.66	11	15.98	-4.98	21	22.52	-1.52	16	16.72	-0.72	19.5	16.04	3.46	15.5	14.4	1.1	6.5	11.1	-4.6	23.5	25.32	-1.82	4	11.24	-7.24	14.5	15.3	-0.8	16	18.08	-2.08	21	23.7	-2.7	10	14.26	-4.26	5.5	7.56	-2.06	14	16.64	-2.64	13
2019-03-13 11:01:00	15.5	13.68	1.82	9	10.88	-1.88	6	16	-10	21.5	22.68	-1.18	14.5	16.78	-2.28	19.5	16.48	3.02	15.5	14.38	1.12	5.5	11	-5.5	24	25.4	-1.4	4	11.32	-7.32	15.5	15.26	0.24	17.5	18.58	-1.08	22.5	23.8	-1.3	10.5	14.36	-3.86	5	7.98	-2.98	15	17.16	-2.16	14.5
2019-03-13 12:01:00	17	13.6	3.4	10	10.88	-0.88	8	15.98	-7.98	22	22.84	-0.84	16.5	16.76	-0.26	19	16.8	2.2	14	14.38	-0.38	7.5	10.92	-3.42	23.5	25.44	-1.94	5	11.42	-6.42	16	15.22	0.78	19.5	19.02	0.48	22	23.9	-1.9	13	14.4	-1.4	5	8.3	-3.3	15	17.62	-2.62	16
2019-03-13 13:01:00	15.5	13.54	1.96	11	10.88	0.12	7.5	16	-8.5	23	22.98	0.02	18	16.7	1.3	19.5	16.96	2.54	14.5	14.38	0.12	7	10.92	-3.92	23.5	25.46	-1.96	6	11.5	-5.5	18	15.2	2.8	20	19.34	0.66	25.5	23.96	1.54	14.5	14.42	0.08	6	8.56	-2.56	18	18.02	-0.02	15.5
2019-03-13 14:01:00	17.5	13.48	4.02	11.5	10.82	0.68	9	15.98	-6.98	24.5	23.1	1.4	19.5	16.68	2.82	20	17.16	2.84	17	14.42	2.58	10	10.98	-0.98	23.5	25.5	-2	6.5	11.54	-5.04	17	15.14	1.86	22	19.68	2.32	29	24.04	4.96	17	14.44	2.56	6	8.78	-2.78	20	18.42	1.58	16
2019-03-13 15:01:00	18	13.46	4.54	12.5	10.98	1.52	12	15.96	-3.96	26	23.2	2.8	19	16.7	2.3	20.5	17.42	3.08	15.5	14.44	1.06	10.5	11.02	-0.52	22.5	25.56	-3.06	7.5	11.58	-4.08	16.5	15.1	1.4	24	20	4	28.5	24.1	4.4	19	14.5	4.5	7.5	8.94	-1.44	20	18.78	1.22	16
2019-03-13 16:01:00	16.5	13.44	3.06	10.5	11.06	-0.56	19	15.98	3.02	27	23.28	3.72	19	16.72	2.28	20	17.76	2.24	15	14.44	0.56	11	11.06	-0.06	28.5	25.6	2.9	8.5	11.6	-3.1	16	15.14	0.86	25.5	20.36	5.14	30	24.12	5.88	21	14.52	6.48	8.5	9.04	-0.54	25	19.06	5.94	17.5
2019-03-13 17:01:00	15.5	13.38	2.12	13	11.08	1.92	17.5	15.96	1.54	28	23.34	4.66	19	16.72	2.28	22	18.18	3.82	16	14.44	1.56	9.5	11.1	-1.6	27.5	25.62	1.88	9	11.62	-2.62	16.5	15.14	1.36	26.5	20.72	5.78	28.5	24.12	4.38	22.5	14.48	8.02	9.5	9.1	0.4	28.5	19.32	9.18	17
2019-03-13 18:01:00	13.5	13.36	0.14	13.5	11.14	2.36	18.5	15.96	2.54	28	23.38	4.62	18	16.74	1.26	20	18.48	1.52	17.5	14.46	3.04	12	11.12	0.88	29.5	25.64	3.86	13	11.68	1.32	16.5	15.24	1.26	26.5	21	5.5	28	24.12	3.88	23	14.32	8.68	12	8.98	3.02	28	19.5	8.5	15.5
2019-03-13 19:01:00	15	13.32	1.68	13	11.2	1.8	20	15.98	4.02	27	23.4	3.6	18	16.74	1.26	21	18.62	2.38	18	14.42	3.58	13.5	11.08	2.42	29	25.64	3.36	16	12	4	16	15.28	0.72	25.5	21.24	4.26	27	24.1	2.9	22.5	14.16	8.34	16	8.96	7.04	27.5	19.68	7.82	15.5
2019-03-13 20:01:00	13.5	13.36	0.14	12.5	11.32	1.18	20	15.94	4.06	26.5	23.4	3.1	17.5	16.7	0.8	20	18.6	1.4	16	14.42	1.58	13.5	11.12	2.38	29	25.62	3.38	17.5	12.06	5.44	15.5	15.34	0.16	24	21.52	2.48	26	24.12	1.88	20	14.02	5.98	17.5	8.96	8.54	26	19.86	6.14	14.5
2019-03-13 21:01:00	12.5	13.4	-0.9	12.5	11.32	1.18	20	15.9	4.1	26	23.38	2.62	17.5	16.66	0.84	20	18.6	1.4	16	14.34	1.66	14	11.14	2.86	28.5	25.6	2.9	18.5	12.06	6.44	15.5	15.48	0.02	23.5	21.68	1.82	25.5	24.14	1.36	17.5	13.94	3.56	16	8.96	7.04	24	20.02	3.98	14
2019-03-13 22:01:00	11.5	13.38	-1.88	14.5	11.3	3.2	19.5	15.9	3.6	25	23.36	1.64	17	16.66	0.34	19.5	18.64	0.86	14.5	14.2	0.3	14	11.22	2.78	27.5	25.54	1.96	18	12.38	5.62	14.5	15.56	-1.06	23.5	21.88	1.62	25	24.18	0.82	16	13.9	2.1	15.5	8.82	6.68	23.5	20.1	3.4	13
2019-03-13 23:01:00	11	13.3	-2.3	14.5	11.02	3.48	20	16.1	3.9	24	23.38	0.62	16	16.72	-0.72	19.5	18.08	1.42	14	14.1	-0.1	13.5	11.4	2.1	27	25.54	1.46	18	12.7	5.3	14.5	15.7	-1.2	22.5	21.76	0.74	24.5	24.22	0.28	14	13.92	0.08	13	8.6	4.4	22	20.28	1.72	12.5
2019-03-14 00:01:00	11	13.14	-2.14	11.5	10.8	0.7	18.5	16.56	1.94	23.5	23.4	0.1	15.5	16.88	-1.38	17	17.48	-0.48	13.5	14.02	-0.52	13	11.64	1.36	26	25.52	0.48	18	12.96	5.04	14	15.78	-1.78	22	21.44	0.56	24	24.18	-0.18	13	13.98	-0.98	11	8.48	2.52	21.5	20.36	1.14	11.5
2019-03-14 01:01:00	11	12.92	-1.92	11.5	10.62	0.88	18.5	17	1.5	23	23.44	-0.44	15	17.06	-2.06	11.5	16.88	-5.38	13	14	-1	14	11.84	2.16	25.5	25.56	-0.06	17	13.22	3.78	14.5	15.84	-1.34	22.5	21.04	1.46	23	24.22	-1.22	12	14.04	-2.04	11	8.34	2.66	20	20.34	-0.34	11
2019-03-14 02:01:00	11	12.78	-1.78	10	10.4	-0.4	17.5	17.46	0.04	22.5	23.46	-0.96	14.5	17.18	-2.68	11	16.26	-5.26	12.5	13.98	-1.48	13.5	12.14	1.36	25.5	25.62	-0.12	16	13.44	2.56	13.5	15.8	-2.3	22.5	20.6	1.9	23	24.14	-1.14	11	14.1	-3.1	10	8.22	1.78	20	20.28	-0.28	11
2019-03-14 03:01:00	11.5	12.56	-1.06	12	10.18	1.82	17.5	17.86	-0.36	22	23.46	-1.46	16	17.24	-1.24	13.5	15.64	-2.14	12	13.9	-1.9	12.5	12.3	0.2	25.5	25.76	-0.26	15	13.66	1.34	13.5	15.78	-2.28	21	20.14	0.86	22	23.92	-1.92	11.5	14.14	-2.64	9	8.16	0.84	18.5	20.16	-1.66	11
2019-03-14 04:01:00	11.5	12.3	-0.8	10.5	9.94	0.56	18	18.18	-0.18	21.5	23.44	-1.94	15.5	17.24	-1.74	17.5	15.04	2.46	12.5	13.9	-1.4	12.5	12.5	0	25	26.04	-1.04	14.5	13.84	0.66	15.5	15.78	-0.28	21.5	19.56	1.94	21.5	23.7	-2.2	10.5	14.16	-3.66	8	8.12	-0.12	17.5	20.12	-2.62	11.5
2019-03-14 05:01:00	11	12.12	-1.12	9.5	9.78	-0.28	17	18.24	-1.24	21	23.4	-2.4	15	17.18	-2.18	19.5	14.5	5	11.5	13.94	-2.44	12	12.7	-0.7	24.5	26.08	-1.58	14	14	0	14	15.78	-1.78	22	18.94	3.06	20.5	23.4	-2.9	8.5	14.14	-5.64	7	8.12	-1.12	17.5	20.04	-2.54	11
2019-03-14 06:01:00	12	11.96	0.04	9	9.5	-0.5	17	18.34	-1.34	20.5	23.32	-2.82	16	17.16	-1.16	18.5	13.92	4.58	12	13.92	-1.92	11.5	12.98	-1.48	24.5	26.2	-1.7	13.5	14.18	-0.68	16.5	15.74	0.76	20.5	18.34	2.16	21	23.1	-2.1	7.5	14.08	-6.58	3	8.12	-5.12	16	19.86	-3.86	11
2019-03-14 07:01:00	11	11.86	-0.86	10.5	9.16	1.34	17	18.42	-1.42	20	23.22	-3.22	16	17.12	-1.12	20	13.36	6.64	12	13.92	-1.92	10.5	13.12	-2.62	24	26.22	-2.22	13	14.28	-1.28	15	15.72	-0.72	20	17.74	2.26	21	22.84	-1.84	8.5	13.96	-5.46	5.5	7.98	-2.48	16.5	19.64	-3.14	11
2019-03-14 08:01:00	13	11.7	1.3	12	9	3	16.5	18.42	-1.92	20	23.14	-3.14	16	17.08	-1.08	19	12.72	6.28	13.5	13.86	-0.36	11.5	13.16	-1.66	24	26.22	-2.22	12.5	14.3	-1.8	15.5	15.74	-0.24	19.5	17.32	2.18	22	22.58	-0.58	7	13.8	-6.8	5.5	7.6	-2.1	16	19.38	-3.38	11
2019-03-14 09:01:00	13	11.58	1.42	9	8.9	0.1	16.5	18.4	-1.9	20	23.08	-3.08	15.5	17.02	-1.52	19	12.32	6.68	12	13.88	-1.88	11	13.2	-2.2	23.5	26.18	-2.68	12	14.28	-2.28	18	15.72	2.28	19.5	16.98	2.52	21.5	22.34	-0.84	9	13.64	-4.64	5.5	7.16	-1.66	16	19.14	-3.14	11.5
2019-03-14 10:01:00	12	11.5	0.5	9	8.82	0.18	15.5	18.34	-2.84	20.5	23.02	-2.52	16	16.92	-0.92	19.5	12.02	7.48	11.5	13.84	-2.34	10.5	13.2	-2.7	23.5	26.12	-2.62	12.5	14.2	-1.7	16.5	15.74	0.76	19.5	16.68	2.82	22	22.1	-0.1	8.5	13.52	-5.02	2	6.76	-4.76	16.5	18.94	-2.44	11.5
2019-03-14 11:01:00	12	11.44	0.56	3	8.64	-5.64	16	18.28	-2.28	21.5	23	-1.5	17.5	16.84	0.66	5.5	11.86	-6.36	13	13.82	-0.82	11	13.2	-2.2	23.5	26.08	-2.58	12	14.14	-2.14	18	15.78	2.22	13	16.44	-3.44	22	21.86	0.14	10.5	13.38	-2.88	0	6.32	-6.32	18.5	18.72	-0.22	11
2019-03-14 12:01:00	11.5	11.42	0.08	3.5	8.52	-5.02	17.5	18.12	-0.62	22	23	-1	18.5	16.82	1.68	4.5	11.8	-7.3	13.5	13.8	-0.3	11.5	13.16	-1.66	23.5	26.04	-2.54	10.5	14.04	-3.54	17.5	15.78	1.72	9.5	16.16	-6.66	21.5	21.64	-0.14	12	13.32	-1.32	2	6.02	-4.02	17	18.52	-1.52	10.5
2019-03-14 13:01:00	11.5	11.4	0.1	5.5	8.48	-2.98	19	18.04	0.96	23	23	0	21	16.76	4.24	4	11.82	-7.82	13.5	13.76	-0.26	12.5	13.1	-0.6	24.5	26.02	-1.52	11.5	13.9	-2.4	17.5	15.78	1.72	9.5	16	-6.5	23	21.44	1.56	14.5	13.22	1.28	1.5	5.82	-4.32	14.5	18.34	-3.84	11
2019-03-14 14:01:00	12	11.36	0.64	5.5	8.54	-3.04	19	17.96	1.04	23.5	23.02	0.48	21	16.7	4.3	4	12.1	-8.1	14	13.76	0.24	14.5	12.96	1.54	25	26.02	-1.02	11.5	13.8	-2.3	17	15.78	1.22	9	15.76	-6.76	23.5	21.3	2.2	16	13.2	2.8	3	5.6	-2.6	16.5	18.2	-1.7	11
2019-03-14 15:01:00	12	11.34	0.66	6	8.64	-2.64	19	17.9	1.1	24.5	23.02	1.48	21	16.66	4.34	4.5	12.44	-7.94	15	13.74	1.26	14	12.82	1.18	27	25.98	1.02	12	13.72	-1.72	16.5	15.92	0.58	10.5	15.56	-5.06	23.5	21.18	2.32	18	13.12	4.88	4.5	5.4	-0.9	17	18.06	-1.06	12
2019-03-14 16:01:00	11.5	11.28	0.22	6.5	8.58	-2.08	20	17.88	2.12	25.5	23.02	2.48	19	16.62	2.38	5.5	12.66	-7.16	15.5	13.76	1.74	15.5	12.72	2.78	29.5	25.96	3.54	12	13.64	-1.64	16.5	16.08	0.42	9.5	15.3	-5.8	23	21.18	1.82	19.5	12.98	6.52	6.5	5.22	1.28	19	18.02	0.98	11
2019-03-14 17:01:00	12	11.22	0.78	6.5	8.64	-2.14	20.5	17.78	2.72	26	23.02	2.98	17.5	16.64	0.86	6.5	12.72	-6.22	16	13.72	2.28	16	12.6	3.4	29.5	25.96	3.54	12.5	13.56	-1.06	16	16.18	-0.18	10	15.08	-5.08	22.5	21.18	1.32	20.5	12.86	7.64	8.5	5.08	3.42	23	18.02	4.98	11
2019-03-14 18:01:00	11.5	11.22	0.28	6	8.72	-2.72	20	17.74	2.26	26	23.02	2.98	18.5	16.64	1.86	7.5	12.72	-5.22	15.5	13.7	1.8	16.5	12.5	4	30.5	25.98	4.52	13.5	13.48	0.02	15.5	16.22	-0.72	11.5	14.8	-3.3	21	21.22	-0.22	21	12.92	8.08	9.5	4.96	4.54	24	18.04	5.96	10.5
2019-03-14 19:01:00	11	11.12	-0.12	5	8.72	-3.72	20.5	17.76	2.74	25.5	23.02	2.48	17	16.62	0.38	6	12.82	-6.82	17.5	13.66	3.84	15.5	12.4	3.1	30	26	4	15.5	13.42	2.08	16	16.2	-0.2	11.5	14.58	-3.08	21.5	21.2	0.3	20	12.88	7.12	8.5	4.98	3.52	22.5	18.12	4.38	11
2019-03-14 20:01:00	11	11.06	-0.06	9	8.64	0.36	20	17.78	2.22	25	23.02	1.98	17	16.58	0.42	5	12.76	-7.76	16.5	13.64	2.86	14.5	12.36	2.14	29	26.04	2.96	16.5	13.36	3.14	16.5	16.18	0.32	15	14.38	0.62	20.5	21.2	-0.7	18.5	12.8	5.7	6.5	4.9	1.6	21	18.24	2.76	11.5
2019-03-14 21:01:00	10.5	10.9	-0.4	10	8.5	1.5	19.5	17.8	1.7	25	23.02	1.98	16	16.52	-0.52	10	12.8	-2.8	16.5	13.54	2.96	14.5	12.3	2.2	28	26.08	1.92	17	13.32	3.68	15	16.14	-1.14	15.5	14.18	1.32	20	21.22	-1.22	16	12.82	3.18	6.5	4.8	1.7	20	18.42	1.58	11.5
2019-03-14 22:01:00	10.5	10.8	-0.3	10.5	8.58	1.92	18.5	17.82	0.68	24.5	23.02	1.48	15	16.52	-1.52	12.5	12.78	-0.28	15	13.5	1.5	14	12.24	1.76	27	26.12	0.88	16.5	13.3	3.2	16	16.04	-0.04	16	14.04	1.96	19.5	21.3	-1.8	14.5	12.74	1.76	6	4.72	1.28	19	18.62	0.38	11
2019-03-14 23:01:00	10	10.72	-0.72	10	8.68	1.32	18	17.86	0.14	24.5	23.02	1.48	15	16.5	-1.5	15.5	12.76	2.74	14	13.52	0.48	14	12.2	1.8	26.5	26.18	0.32	16.5	13.26	3.24	15.5	15.98	-0.48	17.5	13.96	3.54	19	21.32	-2.32	12.5	12.72	-0.22	4.5	4.78	-0.28	18	18.8	-0.8	11
2019-03-15 00:01:00	10.5	10.68	-0.18	11.5	9.12	2.38	16	17.88	-1.88	24	23	1	15.5	16.48	-0.98	18	13.3	4.7	13.5	13.48	0.02	12.5	12.18	0.32	26	26.24	-0.24	15.5	13.26	2.24	14.5	15.96	-1.46	15.5	14.22	1.28	19	21.36	-2.36	12.5	12.64	-0.14	5.5	4.96	0.54	17	18.88	-1.88	11
2019-03-15 01:01:00	10.5	10.66	-0.16	10.5	9.48	1.02	16.5	17.86	-1.36	23.5	23	0.5	14	16.5	-2.5	17.5	13.9	3.6	12.5	13.48	-0.98	11.5	12.16	-0.66	25.5	26.34	-0.84	14.5	13.34	1.16	14	15.98	-1.98	18	14.62	3.38	19	21.4	-2.4	10.5	12.56	-2.06	6	5.1	0.9	17	19	-2	11
2019-03-15 02:01:00	10	10.66	-0.66	13	9.78	3.22	16.5	17.84	-1.34	23.5	23.02	0.48	13.5	16.46	-2.96	18.5	14.56	3.94	13	13.38	-0.38	10.5	12.16	-1.66	25.5	26.34	-0.84	14.5	13.4	1.1	14.5	15.98	-1.48	16.5	15	1.5	19.5	21.36	-1.86	11.5	12.44	-0.94	5.5	5.22	0.28	16.5	19.24	-2.74	10.5
2019-03-15 03:01:00	10.5	10.66	-0.16	12.5	10.08	2.42	16	17.86	-1.86	22.5	23.04	-0.54	13.5	16.42	-2.92	19.5	15.24	4.26	12	13.4	-1.4	10	12.08	-2.08	24.5	26.4	-1.9	14	13.46	0.54	17	16.02	0.98	17.5	15.5	2	20	21.28	-1.28	9	12.34	-3.34	5	5.36	-0.36	16.5	19.48	-2.98	10
2019-03-15 04:01:00	10	10.7	-0.7	10.5	10.4	0.1	17	17.9	-0.9	22	23.04	-1.04	15	16.42	-1.42	19	16.02	2.98	12.5	13.34	-0.84	10	12.06	-2.06	25	26.32	-1.32	13	13.5	-0.5	17.5	16.1	1.4	14.5	15.84	-1.34	22	21.2	0.8	8	12.24	-4.24	4.5	5.56	-1.06	17.5	19.86	-2.36	10
2019-03-15 05:01:00	10	10.78	-0.78	12	10.68	1.32	15.5	17.88	-2.38	21.5	23.02	-1.52	16	16.52	-0.52	19	16.92	2.08	11.5	13.18	-1.68	9.5	12.04	-2.54	25	26.04	-1.04	12.5	13.62	-1.12	18	16.12	1.88	16	16.4	-0.4	21.5	21.12	0.38	7.5	12.08	-4.58	4.5	5.64	-1.14	17.5	20.2	-2.7	9.5
2019-03-15 06:01:00	11	10.84	0.16	11.5	10.96	0.54	16	17.86	-1.86	21	22.96	-1.96	15	16.62	-1.62	19.5	17.82	1.68	11	12.98	-1.98	9.5	12.02	-2.52	25	25.4	-0.4	12	13.72	-1.72	15	16.18	-1.18	15	16.8	-1.8	21.5	21.04	0.46	10	11.82	-1.82	4	5.56	-1.56	18	20.26	-2.26	9
2019-03-15 07:01:00	9.5	10.94	-1.44	9	11.24	-2.24	17.5	17.82	-0.32	20.5	22.9	-2.4	15.5	16.66	-1.16	21	18.74	2.26	11	12.68	-1.68	9	11.92	-2.92	25	24.6	0.4	12	13.74	-1.74	16	16.18	-0.18	15	17.1	-2.1	20.5	20.98	-0.48	6.5	11.46	-4.96	3.5	5.4	-1.9	18	20.16	-2.16	9
2019-03-15 08:01:00	9.5	11	-1.5	8.5	11.56	-3.06	17.5	17.74	-0.24	20	22.84	-2.84	15	16.72	-1.72	18.5	19.7	-1.2	11.5	12.44	-0.94	9.5	11.8	-2.3	25	23.9	1.1	11.5	13.66	-2.16	14.5	16.18	-1.68	15	17.36	-2.36	21	20.88	0.12	6.5	11.12	-4.62	3.5	5.24	-1.74	19.5	20.08	-0.58	8.5
2019-03-15 09:01:00	9	11	-2	8.5	11.74	-3.24	17	17.7	-0.7	20	22.8	-2.8	14.5	16.78	-2.28	20	20.68	-0.68	11	12.26	-1.26	10	11.74	-1.74	25	23.48	1.52	11.5	13.54	-2.04	14.5	16.16	-1.66	14.5	17.46	-2.96	22.5	20.82	1.68	7.5	10.82	-3.32	3	5.08	-2.08	20.5	19.98	0.52	8.5
2019-03-15 10:01:00	10.5	11.02	-0.52	11	11.92	-0.92	17	17.64	-0.64	20	22.74	-2.74	15.5	16.88	-1.38	18.5	21.44	-2.94	11	12.02	-1.02	9.5	11.64	-2.14	24.5	23.12	1.38	11.5	13.38	-1.88	15.5	16.16	-0.66	16	17.5	-1.5	23.5	20.8	2.7	7	10.62	-3.62	3.5	4.98	-1.48	21	19.86	1.14	9
2019-03-15 11:01:00	10	11.02	-1.02	11.5	12.02	-0.52	16.5	17.6	-1.1	20.5	22.68	-2.18	15.5	17	-1.5	19	22.02	-3.02	12	11.84	0.16	9.5	11.54	-2.04	25	22.86	2.14	11.5	13.22	-1.72	15	16.1	-1.1	17.5	17.52	-0.02	22.5	20.78	1.72	8	10.52	-2.52	3.5	4.96	-1.46	21	19.78	1.22	9.5
2019-03-15 12:01:00	11	11.02	-0.02	14	12.06	1.94	16.5	17.58	-1.08	21	22.62	-1.62	17	17.1	-0.1	19	22.42	-3.42	12	11.7	0.3	10.5	11.4	-0.9	25	22.64	2.36	12	13.04	-1.04	17.5	16.04	1.46	19.5	17.48	2.02	23	20.76	2.24	8.5	10.42	-1.92	4.5	4.94	-0.44	20.5	19.72	0.78	10.5
2019-03-15 13:01:00	11	11	0	12.5	12.06	0.44	17	17.58	-0.58	22	22.54	-0.54	19	17.18	1.82	19.5	22.66	-3.16	13.5	11.58	1.92	11	11.28	-0.28	26	22.46	3.54	12.5	12.9	-0.4	18	16.02	1.98	19.5	17.5	2	22.5	20.76	1.74	10	10.26	-0.26	5.5	4.88	0.62	20	19.68	0.32	11.5
2019-03-15 14:01:00	11.5	11	0.5	13	12.04	0.96	18.5	17.58	0.92	23.5	22.48	1.02	20	17.32	2.68	20.5	22.9	-2.4	11	11.48	-0.48	12.5	11.18	1.32	24.5	22.3	2.2	13	12.82	0.18	17.5	16	1.5	19	17.44	1.56	22	20.78	1.22	11.5	10.16	1.34	4.5	4.82	-0.32	20.5	19.64	0.86	12.5
2019-03-15 15:01:00	12	11.06	0.94	13	12.06	0.94	19.5	17.54	1.96	24	22.4	1.6	20	17.48	2.52	21	23.08	-2.08	14.5	11.34	3.16	12.5	11.12	1.38	26.5	22.12	4.38	13	12.74	0.26	18	15.94	2.06	21.5	17.46	4.04	21.5	20.82	0.68	13.5	10.02	3.48	6.5	4.76	1.74	22.5	19.62	2.88	13.5
2019-03-15 16:01:00	13	11.14	1.86	14	12.06	1.94	20	17.54	2.46	24.5	22.34	2.16	21	17.62	3.38	24	23.2	0.8	13.5	11.26	2.24	13.5	11.08	2.42	25	21.96	3.04	13	12.68	0.32	18.5	15.8	2.7	19	17.42	1.58	21.5	20.84	0.66	15.5	10.02	5.48	9.5	4.72	4.78	26.5	19.62	6.88	14.5
2019-03-15 17:01:00	13.5	11.28	2.22	13.5	12.24	1.26	19.5	17.54	1.96	25	22.26	2.74	21.5	17.68	3.82	28	23.34	4.66	11.5	11.16	0.34	15	11.02	3.98	22.5	21.76	0.74	15	12.7	2.3	17	15.74	1.26	23.5	17.5	6	21	20.8	0.2	15.5	10.02	5.48	8.5	4.7	3.8	27.5	19.66	7.84	14.5
2019-03-15 18:01:00	13.5	11.58	1.92	13.5	12.3	1.2	20	17.56	2.44	24.5	22.18	2.32	20	17.66	2.34	29	23.46	5.54	11	11.1	-0.1	15.5	10.98	4.52	13.5	21.54	-8.04	15	12.74	2.26	17.5	15.66	1.84	20	17.54	2.46	20.5	20.78	-0.28	14	10.04	3.96	6.5	4.66	1.84	24.5	19.7	4.8	15.5
2019-03-15 19:01:00	14	12.18	1.82	13	12.34	0.66	19	17.54	1.46	24.5	22.12	2.38	19.5	17.66	1.84	30.5	23.56	6.94	8	11.1	-3.1	14	10.94	3.06	10.5	21.34	-10.84	14	12.74	1.26	15.5	15.72	-0.22	19	17.56	1.44	19.5	20.74	-1.24	12	9.94	2.06	5.5	4.64	0.86	21.5	19.7	1.8	14.5
2019-03-15 20:01:00	12.5	12.98	-0.48	13	12.4	0.6	18.5	17.52	0.98	24	22.08	1.92	18.5	17.64	0.86	30	23.58	6.42	11.5	11.14	0.36	12.5	10.92	1.58	12.5	21.16	-8.66	13.5	12.72	0.78	16	15.72	0.28	18	17.68	0.32	19	20.74	-1.74	11.5	9.92	1.58	4.5	4.62	-0.12	20.5	19.72	0.78	13.5
2019-03-15 21:01:00	11	13.78	-2.78	13.5	12.44	1.06	19	17.44	1.56	24	22.08	1.92	18.5	17.62	0.88	29.5	23.7	5.8	12	11.08	0.92	13	10.86	2.14	18.5	20.96	-2.46	13.5	12.7	0.8	16	15.74	0.26	17.5	17.7	-0.2	19	20.74	-1.74	11	9.9	1.1	2.5	4.6	-2.1	18.5	19.76	-1.26	13
2019-03-15 22:01:00	11	14.56	-3.56	14.5	12.5	2	18	17.42	0.58	23.5	22.08	1.42	18.5	17.64	0.86	29	23.76	5.24	10.5	11.2	-0.7	12	10.8	1.2	19	20.34	-1.34	13	12.66	0.34	15	15.78	-0.78	16.5	17.8	-1.3	19.5	20.66	-1.16	11	9.88	1.12	4	4.42	-0.42	17	19.74	-2.74	12
2019-03-15 23:01:00	10.5	15.28	-4.78	13	12.44	0.56	17.5	17.42	0.08	23	22.08	0.92	18	17.66	0.34	27	23.46	3.54	10.5	11.12	-0.62	11.5	10.76	0.74	20.5	19.74	0.76	12.5	12.62	-0.12	14.5	15.76	-1.26	16.5	17.82	-1.32	19	20.52	-1.52	12	9.96	2.04	5.5	4.18	1.32	17	19.34	-2.34	11
2019-03-16 00:01:00	10	15.94	-5.94	11	12.34	-1.34	17.5	17.46	0.04	23	22.06	0.94	17.5	17.72	-0.22	25.5	23.04	2.46	10.5	10.88	-0.38	10.5	10.74	-0.24	21	19.18	1.82	12	12.58	-0.58	14	15.76	-1.76	16.5	17.68	-1.18	18.5	20.4	-1.9	10	10.08	-0.08	4	4	0	16.5	18.82	-2.32	11
2019-03-16 01:01:00	10	16.54	-6.54	11.5	12.14	-0.64	16	17.52	-1.52	22	22.06	-0.06	17.5	17.78	-0.28	24	22.62	1.38	10.5	10.64	-0.14	9.5	10.68	-1.18	21.5	18.48	3.02	12	12.54	-0.54	14	15.68	-1.68	16	17.34	-1.34	19	20.3	-1.3	8.5	10.24	-1.74	4	3.82	0.18	16	18.32	-2.32	10.5
2019-03-16 02:01:00	10.5	17.12	-6.62	10	11.96	-1.96	16.5	17.52	-1.02	22	22.06	-0.06	17.5	17.78	-0.28	23.5	22.06	1.44	10	10.36	-0.36	9	10.6	-1.6	21.5	17.88	3.62	12.5	12.48	0.02	13.5	15.6	-2.1	16.5	17.02	-0.52	19.5	20.22	-0.72	8	10.36	-2.36	4.5	3.64	0.86	16	17.82	-1.82	10
2019-03-16 03:01:00	11.5	17.64	-6.14	13.5	11.78	1.72	15.5	17.5	-2	21.5	22.04	-0.54	17.5	17.74	-0.24	23	21.46	1.54	9.5	10.3	-0.8	9	10.48	-1.48	21	17.52	3.48	12.5	12.42	0.08	13	15.6	-2.6	17	16.66	0.34	20.5	20.16	0.34	8	10.5	-2.5	4	3.56	0.44	16	17.28	-1.28	10
2019-03-16 04:01:00	12.5	18.12	-5.62	12.5	11.5	1	16	17.48	-1.48	21	22.04	-1.04	17	17.68	-0.68	22.5	20.86	1.64	10	10.14	-0.14	9	10.4	-1.4	20.5	17.38	3.12	12.5	12.4	0.1	13.5	15.6	-2.1	16.5	16.2	0.3	20.5	20.12	0.38	9	10.56	-1.56	4	3.48	0.52	16.5	16.76	-0.26	9.5
2019-03-16 05:01:00	13.5	18.56	-5.06	15	11.22	3.78	17	17.44	-0.44	20	22.04	-2.04	16.5	17.56	-1.06	22.5	20.16	2.34	10	10.1	-0.1	8.5	10.32	-1.82	20	17.42	2.58	13.5	12.42	1.08	16	15.56	0.44	16.5	16.04	0.46	21	20.06	0.94	8	10.56	-2.56	4	3.34	0.66	18.5	16.2	2.3	9
2019-03-16 06:01:00	17.5	18.98	-1.48	13.5	10.98	2.52	16	17.46	-1.46	19.5	21.98	-2.48	15.5	17.36	-1.86	22	19.3	2.7	10	10.16	-0.16	8.5	10.2	-1.7	19.5	17.72	1.78	13.5	12.4	1.1	16	15.54	0.46	17	15.54	1.46	21	19.98	1.02	8	10.56	-2.56	3.5	3.26	0.24	18.5	15.76	2.74	9
2019-03-16 07:01:00	26	19.36	6.64	12.5	10.86	1.64	15.5	17.44	-1.94	19.5	21.94	-2.44	15	17.18	-2.18	22	18.46	3.54	11	10.32	0.68	8.5	10.08	-1.58	20	18.36	1.64	12	12.4	-0.4	16.5	15.52	0.98	15.5	15.26	0.24	20.5	19.92	0.58	7.5	10.58	-3.08	3.5	3.28	0.22	18	15.48	2.52	9
2019-03-16 08:01:00	29.5	19.7	9.8	10.5	10.84	-0.34	17	17.44	-0.44	19.5	21.88	-2.38	15	17.02	-2.02	21.5	17.78	3.72	12	10.56	1.44	8.5	10	-1.5	20.5	19.1	1.4	11.5	12.42	-0.92	16	15.52	0.48	18	15.08	2.92	20.5	19.88	0.62	6	10.62	-4.62	3	3.38	-0.38	18.5	15.32	3.18	9
2019-03-16 09:01:00	29.5	20.04	9.46	9.5	10.88	-1.38	15.5	17.42	-1.92	20	21.82	-1.82	14.5	16.92	-2.42	21.5	17.2	4.3	10	10.62	-0.62	8	9.96	-1.96	20	19.74	0.26	11	12.44	-1.44	15	15.5	-0.5	15.5	14.98	0.52	21	19.86	1.14	6	10.62	-4.62	3	3.5	-0.5	20.5	15.14	5.36	9.5
2019-03-16 10:01:00	28.5	20.42	8.08	10	10.9	-0.9	16.5	17.36	-0.86	20	21.76	-1.76	15	16.8	-1.8	21.5	16.6	4.9	14	10.64	3.36	8.5	9.88	-1.38	9.5	20.1	-10.6	10.5	12.42	-1.92	15.5	15.46	0.04	17	14.92	2.08	20.5	19.84	0.66	7	10.6	-3.6	-1.5	3.68	-5.18	20	15.04	4.96	9.5
2019-03-16 11:01:00	28.5	20.76	7.74	9.5	10.78	-1.28	17	17.32	-0.32	20	21.72	-1.72	16	16.66	-0.66	11	16.08	-5.08	9	10.68	-1.68	8.5	9.8	-1.3	9.5	20.42	-10.92	10.5	12.4	-1.9	15	15.5	-0.5	16.5	14.88	1.62	20	19.84	0.16	9	10.54	-1.54	-2.5	3.8	-6.3	11	14.98	-3.98	10
2019-03-16 12:01:00	26.5	21.06	5.44	9	10.8	-1.8	17.5	17.28	0.22	20	21.68	-1.68	17	16.52	0.48	8.5	15.68	-7.18	6	10.68	-4.68	9	9.74	-0.74	11	20.66	-9.66	10.5	12.38	-1.88	15	15.52	-0.52	14	14.86	-0.86	19.5	19.86	-0.36	11	10.38	0.62	-1	3.76	-4.76	8	14.88	-6.88	11
2019-03-16 13:01:00	26	21.36	4.64	9	10.92	-1.92	18	17.2	0.8	21	21.6	-0.6	18.5	16.4	2.1	8.5	15.34	-6.84	6	10.68	-4.68	9	9.7	-0.7	7.5	20.86	-13.36	11	12.36	-1.36	15.5	15.58	-0.08	11	14.88	-3.88	20.5	19.94	0.56	12.5	10.3	2.2	0	3.82	-3.82	8	14.84	-6.84	11
2019-03-16 14:01:00	25.5	21.64	3.86	8	11.02	-3.02	17	17.16	-0.16	22	21.54	0.46	19	16.32	2.68	5.5	15.12	-9.62	6.5	10.7	-4.2	9	9.68	-0.68	11	21.02	-10.02	11	12.34	-1.34	16	15.62	0.38	11.5	14.9	-3.4	20.5	20.02	0.48	13	10.26	2.74	1	3.84	-2.84	7.5	14.84	-7.34	11.5
2019-03-16 15:01:00	24.5	21.84	2.66	8.5	11.08	-2.58	18	17.12	0.88	23	21.46	1.54	19	16.2	2.8	5.5	14.92	-9.42	9.5	10.72	-1.22	9.5	9.66	-0.16	15.5	21.18	-5.68	11.5	12.3	-0.8	17.5	15.68	1.82	10	14.96	-4.96	20.5	20.06	0.44	15	10.22	4.78	2.5	3.84	-1.34	7	14.82	-7.82	12
2019-03-16 16:01:00	24	22	2	6	11.04	-5.04	19	17.1	1.9	24	21.38	2.62	18.5	16.1	2.4	6	14.72	-8.72	10.5	10.74	-0.24	10.5	9.66	0.84	23	21.36	1.64	12.5	12.26	0.24	18	15.88	2.12	10	14.94	-4.94	20.5	20.06	0.44	15	10.12	4.88	4.5	3.84	0.66	9.5	14.9	-5.4	12
2019-03-16 17:01:00	24	22.12	1.88	7	10.96	-3.96	19	17.08	1.92	24.5	21.32	3.18	18	15.98	2.02	6.5	14.58	-8.08	12.5	10.72	1.78	11.5	9.64	1.86	26	21.56	4.44	13.5	12.24	1.26	17.5	16.02	1.48	15	14.94	0.06	20	20.06	-0.06	15.5	10.02	5.48	6	3.84	2.16	12.5	14.94	-2.44	12.5
2019-03-16 18:01:00	24	22.22	1.78	7.5	10.8	-3.3	20	17.04	2.96	23.5	21.28	2.22	16.5	15.88	0.62	6.5	14.4	-7.9	13	10.66	2.34	12	9.64	2.36	30	21.76	8.24	14.5	12.18	2.32	16.5	16.02	0.48	11	14.94	-3.94	19	20.1	-1.1	15.5	9.92	5.58	6.5	3.78	2.72	16.5	14.96	1.54	12.5
2019-03-16 19:01:00	23	22.14	0.86	10.5	10.64	-0.14	19.5	17	2.5	23.5	21.24	2.26	15.5	15.9	-0.4	8	14.24	-6.24	15	10.64	4.36	12.5	9.64	2.86	29.5	22.02	7.48	15	12.14	2.86	17	16	1	13	14.92	-1.92	19	20.16	-1.16	14.5	9.8	4.7	7	3.76	3.24	17.5	14.9	2.6	12.5
2019-03-16 20:01:00	22.5	21.74	0.76	12.5	10.62	1.88	19	17.06	1.94	23	21.24	1.76	15.5	16.08	-0.58	13.5	14.16	-0.66	14	10.58	3.42	12	9.62	2.38	29	22.24	6.76	14.5	12.16	2.34	15.5	16	-0.5	14.5	14.98	-0.48	18.5	20.2	-1.7	13	9.74	3.26	8	3.72	4.28	17.5	14.84	2.66	12
2019-03-16 21:01:00	21	21.24	-0.24	14	10.68	3.32	18	17	1	22.5	21.22	1.28	16	16.24	-0.24	15.5	14.02	1.48	13	10.44	2.56	11.5	9.6	1.9	28.5	22.4	6.1	14	12.16	1.84	15.5	15.96	-0.46	15.5	14.98	0.52	18.5	20.24	-1.74	11.5	9.72	1.78	7.5	3.7	3.8	16	14.82	1.18	12
2019-03-16 22:01:00	20.5	20.76	-0.26	14	10.76	3.24	17.5	17	0.5	22.5	21.22	1.28	15.5	16.42	-0.92	14.5	13.92	0.58	12.5	10.38	2.12	11	9.6	1.4	27.5	22.54	4.96	13	12.18	0.82	15	15.94	-0.94	16	15.04	0.96	18.5	20.28	-1.78	10.5	9.74	0.76	7	3.6	3.4	16	14.76	1.24	11.5
2019-03-16 23:01:00	19.5	20.24	-0.74	11.5	10.74	0.76	17	16.96	0.04	22.5	21.22	1.28	15	16.62	-1.62	16	13.84	2.16	11.5	10.08	1.42	10	9.58	0.42	27	22.92	4.08	12.5	12.2	0.3	16	15.94	0.06	15.5	15	0.5	19.5	20.34	-0.84	9.5	9.84	-0.34	7	3.64	3.36	15.5	14.72	0.78	11
2019-03-17 00:01:00	18	19.74	-1.74	13.5	10.76	2.74	16.5	16.9	-0.4	22	21.26	0.74	14.5	16.76	-2.26	17	14.18	2.82	10.5	9.96	0.54	10	9.58	0.42	26.5	23.14	3.36	12	12.24	-0.24	15	15.98	-0.98	16	15.06	0.94	19.5	20.4	-0.9	8	9.98	-1.98	4.5	3.76	0.74	14.5	15	-0.5	10.5
2019-03-17 01:01:00	17.5	19.34	-1.84	14	10.78	3.22	15.5	16.8	-1.3	21	21.34	-0.34	14.5	16.92	-2.42	17	14.66	2.34	10.5	9.92	0.58	9.5	9.58	-0.08	26	23.08	2.92	11.5	12.34	-0.84	15.5	15.94	-0.44	17	15.18	1.82	20.5	20.46	0.04	8	10.06	-2.06	5.5	3.86	1.64	15.5	15.1	0.4	10
2019-03-17 02:01:00	17	18.94	-1.94	14	10.84	3.16	15	16.74	-1.74	20.5	21.4	-0.9	15.5	17.04	-1.54	18.5	15.08	3.42	11	9.92	1.08	9	9.6	-0.6	25.5	23.16	2.34	11.5	12.44	-0.94	15	15.9	-0.9	16.5	15.42	1.08	21	20.48	0.52	7.5	10.1	-2.6	4.5	3.98	0.52	16	15.16	0.84	10
2019-03-17 03:01:00	15.5	18.6	-3.1	11.5	10.9	0.6	15.5	16.74	-1.24	20	21.46	-1.46	14.5	17.12	-2.62	18.5	15.68	2.82	10.5	9.9	0.6	8.5	9.64	-1.14	25.5	23.14	2.36	11.5	12.52	-1.02	15	15.96	-0.96	18	15.64	2.36	20.5	20.48	0.02	7	10.12	-3.12	4.5	4.14	0.36	15.5	15.24	0.26	9.5
2019-03-17 04:01:00	15.5	18.3	-2.8	12.5	11	1.5	15	16.72	-1.72	19.5	21.52	-2.02	15	17.22	-2.22	18	16.3	1.7	10	9.8	0.2	9	9.68	-0.68	25.5	23.04	2.46	11.5	12.58	-1.08	18	15.96	2.04	16.5	15.98	0.52	20.5	20.46	0.04	5.5	10.08	-4.58	4	4.32	-0.32	18	15.38	2.62	9
2019-03-17 05:01:00	15.5	17.94	-2.44	10.5	11.18	-0.68	15.5	16.64	-1.14	19.5	21.56	-2.06	14	17.3	-3.3	19	16.92	2.08	9.5	9.64	-0.14	8.5	9.7	-1.2	25.5	22.62	2.88	12	12.58	-0.58	17	15.96	1.04	16.5	16.34	0.16	20.5	20.42	0.08	6.5	10.02	-3.52	4	4.46	-0.46	17.5	15.42	2.08	9
2019-03-17 06:01:00	16	17.56	-1.56	11	11.38	-0.38	16	16.56	-0.56	19	21.56	-2.56	14	17.4	-3.4	18	17.5	0.5	8.5	9.46	-0.96	8.5	9.7	-1.2	25	22.14	2.86	12	12.54	-0.54	16	15.94	0.06	16.5	16.54	-0.04	22	20.4	1.6	5.5	9.9	-4.4	2.5	4.58	-2.08	19	15.42	3.58	8.5
2019-03-17 07:01:00	15.5	17.2	-1.7	9.5	11.56	-2.06	15	16.42	-1.42	18.5	21.58	-3.08	16	17.54	-1.54	18	18.08	-0.08	9.5	9.2	0.3	8.5	9.68	-1.18	26	21.52	4.48	12.5	12.48	0.02	15.5	15.9	-0.4	16.5	16.86	-0.36	22.5	20.42	2.08	5	9.76	-4.76	3	4.66	-1.66	17	15.3	1.7	8
2019-03-17 08:01:00	16	16.84	-0.84	12	11.68	0.32	17	16.36	0.64	19.5	21.6	-2.1	19.5	17.72	1.78	20	18.62	1.38	9.5	8.88	0.62	8	9.62	-1.62	25.5	20.96	4.54	12.5	12.44	0.06	16.5	15.82	0.68	17	17.06	-0.06	21.5	20.44	1.06	6	9.62	-3.62	2.5	4.68	-2.18	16.5	15.24	1.26	8
2019-03-17 09:01:00	17	16.48	0.52	12	11.68	0.32	15.5	16.26	-0.76	19	21.64	-2.64	19	17.86	1.14	18	18.96	-0.96	8.5	8.54	-0.04	8	9.56	-1.56	24.5	20.32	4.18	11.5	12.38	-0.88	15	15.82	-0.82	18	17.2	0.8	21.5	20.52	0.98	5.5	9.5	-4	2.5	4.62	-2.12	18	15.14	2.86	8.5
2019-03-17 10:01:00	17.5	16.18	1.32	11.5	11.6	-0.1	15.5	16.2	-0.7	20	21.68	-1.68	19	17.94	1.06	19	19.2	-0.2	8.5	8.32	0.18	8	9.52	-1.52	23.5	19.8	3.7	11.5	12.34	-0.84	14.5	15.82	-1.32	17	17.26	-0.26	22	20.62	1.38	6.5	9.44	-2.94	0.5	4.56	-4.06	19	15.08	3.92	9.5
2019-03-17 11:01:00	15.5	15.88	-0.38	9.5	11.46	-1.96	15.5	16.2	-0.7	20	21.72	-1.72	20	18.02	1.98	19.5	19.48	0.02	6.5	8.18	-1.68	8	9.5	-1.5	19	19.4	-0.4	11	12.32	-1.32	15.5	15.78	-0.28	16	17.34	-1.34	22	20.74	1.26	9.5	9.46	0.04	-0.5	4.56	-5.06	19	14.98	4.02	10
2019-03-17 12:01:00	16	15.66	0.34	10	11.42	-1.42	15.5	16.14	-0.64	21	21.76	-0.76	19.5	18.14	1.36	19.5	19.68	-0.18	6	7.98	-1.98	8.5	9.5	-1	15	18.96	-3.96	11.5	12.28	-0.78	16	15.72	0.28	18	17.46	0.54	21.5	20.78	0.72	12.5	9.44	3.06	0.5	4.56	-4.06	18	14.94	3.06	10.5
2019-03-17 13:01:00	16.5	15.48	1.02	9.5	11.3	-1.8	15	16.08	-1.08	22	21.8	0.2	21	18.26	2.74	20.5	19.82	0.68	5	7.88	-2.88	9	9.5	-0.5	9.5	18.58	-9.08	13	12.3	0.7	14	15.68	-1.68	17	17.5	-0.5	21	20.84	0.16	13	9.48	3.52	1.5	4.52	-3.02	10.5	14.88	-4.38	10.5
2019-03-17 14:01:00	16	15.32	0.68	10.5	11.2	-0.7	16.5	16.06	0.44	22.5	21.86	0.64	21.5	18.34	3.16	19	19.94	-0.94	6	7.8	-1.8	9.5	9.52	-0.02	9.5	18.24	-8.74	13.5	12.28	1.22	14.5	15.6	-1.1	17	17.52	-0.52	21	20.82	0.18	13.5	9.48	4.02	3	4.4	-1.4	9.5	14.88	-5.38	11.5
2019-03-17 15:01:00	17	15.16	1.84	9.5	11.18	-1.68	17	16.04	0.96	23.5	21.92	1.58	21	18.4	2.6	20.5	20	0.5	6	7.68	-1.68	10	9.56	0.44	10.5	17.86	-7.36	13	12.26	0.74	17.5	15.52	1.98	17	17.54	-0.54	20.5	20.78	-0.28	13.5	9.52	3.98	5	4.4	0.6	9.5	14.82	-5.32	11.5
2019-03-17 16:01:00	17	15.16	1.84	11	11.2	-0.2	17.5	16	1.5	24.5	21.98	2.52	21.5	18.48	3.02	21	20.12	0.88	7	7.54	-0.54	10.5	9.6	0.9	13	17.38	-4.38	13	12.22	0.78	17.5	15.5	2	18.5	17.52	0.98	20	20.78	-0.78	14	9.54	4.46	7	4.28	2.72	10.5	14.74	-4.24	12
2019-03-17 17:01:00	15	15.14	-0.14	10.5	11.12	-0.62	17	15.98	1.02	25	22.06	2.94	20.5	18.52	1.98	21.5	20.24	1.26	6.5	7.44	-0.94	11	9.62	1.38	12.5	17	-4.5	12.5	12.2	0.3	18	15.46	2.54	19	17.52	1.48	19.5	20.78	-1.28	13.5	9.64	3.86	8	4.26	3.74	10.5	14.56	-4.06	12.5
2019-03-17 18:01:00	14.5	15.1	-0.6	12	11.24	0.76	17	16.04	0.96	24.5	22.12	2.38	20.5	18.58	1.92	21	20.38	0.62	8	7.36	0.64	11.5	9.66	1.84	14	16.6	-2.6	12.5	12.14	0.36	17	15.4	1.6	20	17.56	2.44	19.5	20.76	-1.26	12.5	9.7	2.8	9	4.28	4.72	12.5	14.4	-1.9	13
2019-03-17 19:01:00	15	15.02	-0.02	12	11.22	0.78	16.5	16.02	0.48	24	22.18	1.82	20	18.72	1.28	21	20.54	0.46	6.5	7.36	-0.86	11.5	9.7	1.8	14.5	16.3	-1.8	13	12.1	0.9	15.5	15.34	0.16	19	17.62	1.38	19.5	20.68	-1.18	12	9.78	2.22	8.5	4.36	4.14	13.5	14.2	-0.7	13.5
2019-03-17 20:01:00	14	15.04	-1.04	13.5	11.24	2.26	18	16	2	24	22.26	1.74	20	18.78	1.22	21.5	20.64	0.86	7	7.32	-0.32	11	9.72	1.28	15.5	16.06	-0.56	14	12.04	1.96	15	15.34	-0.34	18	17.64	0.36	19.5	20.6	-1.1	11	9.94	1.06	7.5	4.42	3.08	16	14.1	1.9	13.5
2019-03-17 21:01:00	13.5	15	-1.5	12.5	11.12	1.38	16.5	15.88	0.62	24	22.3	1.7	19	18.66	0.34	22	20.4	1.6	5.5	7.3	-1.8	10.5	9.76	0.74	13	15.88	-2.88	13	11.94	1.06	15.5	15.24	0.26	18	17.68	0.32	20.5	20.56	-0.06	10	10.02	-0.02	6.5	4.44	2.06	15	14.08	0.92	12.5
2019-03-17 22:01:00	13.5	14.96	-1.46	12	10.9	1.1	16.5	15.82	0.68	23.5	22.4	1.1	18	18.6	-0.6	21.5	20.08	1.42	7.5	7.34	0.16	10.5	9.78	0.72	15.5	15.74	-0.24	13	11.94	1.06	15.5	15.24	0.26	17	17.6	-0.6	21	20.56	0.44	10	10.24	-0.24	6	4.48	1.52	14.5	14.06	0.44	12.5
2019-03-17 23:01:00	13	14.88	-1.88	10.5	10.74	-0.24	17.5	15.76	1.74	23.5	22.46	1.04	17.5	18.58	-1.08	21.5	19.76	1.74	9	7.4	1.6	10.5	9.8	0.7	17.5	15.66	1.84	12.5	11.9	0.6	14	15.26	-1.26	18	17.62	0.38	21.5	20.5	1	11	10.58	0.42	7	4.62	2.38	13.5	14	-0.5	12.5
2019-03-18 00:01:00	14	14.94	-0.94	10.5	10.7	-0.2	15.5	15.58	-0.08	23.5	22.54	0.96	18	18.58	-0.58	21	19.48	1.52	6.5	7.58	-1.08	10	9.82	0.18	16	15.78	0.22	11.5	11.82	-0.32	14.5	15.26	-0.76	18.5	17.68	0.82	20.5	20.42	0.08	9	10.86	-1.86	7	4.84	2.16	14.5	13.92	0.58	12
2019-03-18 01:01:00	13.5	14.92	-1.42	10.5	10.7	-0.2	15	15.4	-0.4	23	22.6	0.4	17.5	18.58	-1.08	20.5	19.24	1.26	8	7.88	0.12	10	9.8	0.2	17	16.16	0.84	12.5	11.72	0.78	14	15.26	-1.26	17	17.74	-0.74	21	20.4	0.6	9	11.08	-2.08	3.5	5.04	-1.54	13	13.92	-0.92	12
2019-03-18 02:01:00	13.5	14.96	-1.46	11.5	10.72	0.78	15	15.42	-0.42	22.5	22.66	-0.16	16.5	18.52	-2.02	20	18.92	1.08	8.5	8.24	0.26	10	9.86	0.14	17.5	16.78	0.72	11	11.62	-0.62	13.5	15.34	-1.84	17.5	17.84	-0.34	20	20.48	-0.48	8	11.38	-3.38	2.5	5.24	-2.74	15.5	14.22	1.28	11
2019-03-18 03:01:00	13	14.98	-1.98	13.5	10.68	2.82	14.5	15.4	-0.9	22	22.74	-0.74	17	18.42	-1.42	20	18.76	1.24	8	8.64	-0.64	10	9.98	0.02	16	17.56	-1.56	11	11.48	-0.48	13	15.48	-2.48	17	18.12	-1.12	20	20.76	-0.76	8.5	11.7	-3.2	4.5	5.42	-0.92	14.5	14.68	-0.18	10.5
2019-03-18 04:01:00	15.5	15	0.5	12	10.7	1.3	14.5	15.38	-0.88	21.5	22.84	-1.34	16.5	18.32	-1.82	21.5	18.56	2.94	7	9	-2	9.5	10.1	-0.6	13.5	18.4	-4.9	10.5	11.36	-0.86	14.5	15.48	-0.98	17.5	18.4	-0.9	20.5	21.04	-0.54	7.5	12.12	-4.62	1.5	5.56	-4.06	13.5	15.32	-1.82	10.5
2019-03-18 05:01:00	15	14.98	0.02	10.5	10.64	-0.14	14.5	15.42	-0.92	21.5	22.9	-1.4	16	18.2	-2.2	21	18.32	2.68	7.5	9.4	-1.9	9.5	10.22	-0.72	16	19.16	-3.16	11	11.26	-0.26	17	15.48	1.52	16.5	18.6	-2.1	20.5	21.32	-0.82	8	12.58	-4.58	3.5	5.68	-2.18	13.5	15.98	-2.48	10
2019-03-18 06:01:00	14.5	15	-0.5	13.5	10.56	2.94	17	15.7	1.3	21	22.96	-1.96	15.5	18.06	-2.56	22.5	18.1	4.4	7.5	9.84	-2.34	9.5	10.34	-0.84	15.5	19.94	-4.44	10.5	11.18	-0.68	15.5	15.5	0	17.5	18.74	-1.24	20	21.58	-1.58	8	13.06	-5.06	4.5	5.78	-1.28	13.5	16.68	-3.18	10
2019-03-18 07:01:00	14	14.98	-0.98	10.5	10.52	-0.02	15.5	15.92	-0.42	20.5	23.02	-2.52	17.5	17.94	-0.44	22	17.98	4.02	8.5	10.22	-1.72	9.5	10.48	-0.98	17.5	20.62	-3.12	11	11.2	-0.2	14.5	15.48	-0.98	18	18.9	-0.9	20	21.82	-1.82	7.5	13.52	-6.02	4.5	5.86	-1.36	14	17.34	-3.34	9.5
2019-03-18 08:01:00	16	14.92	1.08	10	10.5	-0.5	14.5	16.14	-1.64	20.5	23.08	-2.58	17.5	17.82	-0.32	20.5	18.12	2.38	8.5	10.68	-2.18	9	10.62	-1.62	20	21.24	-1.24	11	11.22	-0.22	15.5	15.52	-0.02	17	19.06	-2.06	20.5	22.04	-1.54	9	13.94	-4.94	4.5	5.88	-1.38	14.5	17.9	-3.4	10
2019-03-18 09:01:00	15	14.9	0.1	9	10.48	-1.48	14	16.26	-2.26	20.5	23.14	-2.64	16.5	17.72	-1.22	14	18.14	-4.14	9	11.06	-2.06	9	10.8	-1.8	21	21.8	-0.8	10	11.2	-1.2	14	15.58	-1.58	18	19.26	-1.26	20.5	22.22	-1.72	8	14.32	-6.32	3	5.92	-2.92	16	18.3	-2.3	9.5
2019-03-18 10:01:00	16	14.86	1.14	6.5	10.46	-3.96	14	16.44	-2.44	21.5	23.18	-1.68	17.5	17.62	-0.12	10	18.14	-8.14	9.5	11.44	-1.94	8.5	11	-2.5	21	22.42	-1.42	11.5	11.2	0.3	15	15.62	-0.62	16	19.42	-3.42	21.5	22.32	-0.82	11	14.68	-3.68	3.5	5.98	-2.48	17.5	18.74	-1.24	10
2019-03-18 11:01:00	15.5	14.86	0.64	7.5	10.52	-3.02	14	16.6	-2.6	21.5	23.26	-1.76	18.5	17.58	0.92	11	18.14	-7.14	10	11.72	-1.72	8.5	11.14	-2.64	21.5	22.92	-1.42	10.5	11.18	-0.68	15	15.6	-0.6	17.5	19.6	-2.1	20.5	22.38	-1.88	15	15	0	4	6.06	-2.06	17.5	19.12	-1.62	10
2019-03-18 12:01:00	17	14.84	2.16	8.5	10.62	-2.12	11	16.7	-5.7	22	23.32	-1.32	20	17.58	2.42	12.5	18.16	-5.66	11	11.9	-0.9	8.5	11.26	-2.76	22	23.3	-1.3	9	11.16	-2.16	15.5	15.62	-0.12	17.5	19.72	-2.22	20	22.38	-2.38	16.5	15.24	1.26	5	6.1	-1.1	17	19.54	-2.54	10.5
2019-03-18 13:01:00	15.5	14.78	0.72	10	10.74	-0.74	11	16.88	-5.88	22.5	23.36	-0.86	19.5	17.54	1.96	13.5	18.2	-4.7	13.5	12.16	1.34	8	11.34	-3.34	24.5	23.74	0.76	9	11.16	-2.16	16	15.6	0.4	19.5	19.8	-0.3	21	22.44	-1.44	18	15.52	2.48	5.5	6.12	-0.62	18	19.9	-1.9	11
2019-03-18 14:01:00	17.5	14.76	2.74	10	10.86	-0.86	15.5	17.04	-1.54	23.5	23.42	0.08	19.5	17.5	2	12.5	18.22	-5.72	14	12.34	1.66	10.5	11.4	-0.9	25	24.12	0.88	10.5	11.1	-0.6	16	15.58	0.42	19.5	19.92	-0.42	23	22.4	0.6	20.5	15.76	4.74	6.5	6.26	0.24	18	20.26	-2.26	11
2019-03-18 15:01:00	16.5	14.76	1.74	9.5	10.96	-1.46	16	17.22	-1.22	24.5	23.48	1.02	19	17.5	1.5	15	18.24	-3.24	16	12.48	3.52	12.5	11.44	1.06	29	24.44	4.56	10	11.1	-1.1	18	15.56	2.44	24	20	4	28	22.4	5.6	21.5	16	5.5	7.5	6.44	1.06	21	20.52	0.48	11.5
2019-03-18 16:01:00	17.5	14.74	2.76	10	11	-1	16.5	17.4	-0.9	26	23.58	2.42	18.5	17.48	1.02	15.5	18.34	-2.84	15	12.48	2.52	13	11.48	1.52	31.5	24.46	7.04	10	11.1	-1.1	17.5	15.54	1.96	24	20.08	3.92	27.5	22.38	5.12	24	16.18	7.82	8.5	6.44	2.06	25.5	20.72	4.78	11.5
2019-03-18 17:01:00	16.5	14.64	1.86	9.5	10.98	-1.48	18.5	17.56	0.94	26	23.68	2.32	18.5	17.44	1.06	15	18.34	-3.34	17	12.6	4.4	13.5	11.52	1.98	32	24.78	7.22	10.5	11.12	-0.62	17.5	15.46	2.04	23.5	20.1	3.4	27	22.36	4.64	25.5	16.4	9.1	10	6.62	3.38	27	20.94	6.06	11.5
2019-03-18 18:01:00	15.5	14.54	0.96	8.5	10.98	-2.48	24	17.74	6.26	26.5	23.78	2.72	17	17.44	-0.44	16	18.4	-2.4	17.5	12.66	4.84	14	11.56	2.44	32	24.78	7.22	10.5	11.12	-0.62	18.5	15.32	3.18	22.5	20.14	2.36	26	22.3	3.7	25.5	16.56	8.94	10.5	6.64	3.86	28	21.14	6.86	12
2019-03-18 19:01:00	14	14.46	-0.46	11	10.84	0.16	22.5	17.78	4.72	26	23.88	2.12	17.5	17.46	0.04	18	18.36	-0.36	17.5	12.74	4.76	15	11.58	3.42	31	24.8	6.2	13	11.14	1.86	16.5	15.2	1.3	24	20.1	3.9	25.5	22.24	3.26	24	16.74	7.26	11	6.68	4.32	29	21.34	7.66	13
2019-03-18 20:01:00	13.5	14.46	-0.96	11.5	10.84	0.66	22	17.88	4.12	25.5	24	1.5	17	17.42	-0.42	24.5	18.3	6.2	18	12.6	5.4	15	11.6	3.4	30	24.42	5.58	13.5	11.16	2.34	16.5	15.12	1.38	23	20.06	2.94	25	22.18	2.82	22.5	16.9	5.6	9	6.6	2.4	27.5	21.5	6	13
2019-03-18 21:01:00	13.5	14.5	-1	13	10.84	2.16	21	18	3	25.5	24.1	1.4	17.5	17.38	0.12	22	18.3	3.7	16.5	12.42	4.08	15.5	11.64	3.86	29.5	23.82	5.68	13.5	11.14	2.36	16.5	14.94	1.56	23	20.02	2.98	24	22.08	1.92	20.5	17	3.5	8.5	6.46	2.04	26	21.54	4.46	13.5
2019-03-18 22:01:00	12.5	14.44	-1.94	12	10.86	1.14	21	18.16	2.84	25	24.22	0.78	16.5	17.42	-0.92	22	18.32	3.68	15	12.26	2.74	15.5	11.68	3.82	28.5	23.28	5.22	13	11.16	1.84	16.5	14.8	1.7	22	19.92	2.08	23	22	1	19	17.08	1.92	8	6.4	1.6	26	21.34	4.66	12.5
2019-03-18 23:01:00	13.5	14.42	-0.92	13.5	11.08	2.42	20.5	18.3	2.2	25.5	24.32	1.18	17	17.48	-0.48	21.5	18.28	3.22	14.5	12.14	2.36	14	11.74	2.26	28	22.84	5.16	12.5	11.16	1.34	15	14.8	0.2	21.5	19.88	1.62	22.5	21.9	0.6	18	17.18	0.82	8	6.38	1.62	24	21.14	2.86	12
2019-03-19 00:01:00	12.5	14.56	-2.06	13	11.24	1.76	20	18.48	1.52	25	24.44	0.56	17.5	17.58	-0.08	22	18.18	3.82	13.5	12.04	1.46	13.5	11.82	1.68	27	22.48	4.52	12	11.24	0.76	14.5	14.74	-0.24	21	19.82	1.18	21.5	21.88	-0.38	17	17.16	-0.16	8	6.38	1.62	24	20.94	3.06	13.5
2019-03-19 01:01:00	12.5	14.84	-2.34	13.5	11.44	2.06	20	18.8	1.2	24.5	24.56	-0.06	17	17.64	-0.64	22	18.14	3.86	13	12.1	0.9	12	11.92	0.08	27	22.64	4.36	11.5	11.42	0.08	14	14.7	-0.7	20.5	19.74	0.76	22	21.86	0.14	16	17.16	-1.16	7.5	6.4	1.1	23.5	20.98	2.52	13
2019-03-19 02:01:00	13	15.26	-2.26	13.5	11.54	1.96	19	19.08	-0.08	24.5	24.72	-0.22	16.5	17.78	-1.28	21	18.02	2.98	12.5	12.18	0.32	11.5	12.08	-0.58	26.5	22.88	3.62	11	11.66	-0.66	13.5	14.72	-1.22	20	19.74	0.26	20	21.82	-1.82	15	17.18	-2.18	7	6.46	0.54	22	21.12	0.88	12
2019-03-19 03:01:00	13.5	15.58	-2.08	14	11.7	2.3	19.5	19.4	0.1	24	24.88	-0.88	16.5	17.92	-1.42	20.5	17.92	2.58	12	12.2	-0.2	11	12.52	-1.52	25.5	23.12	2.38	11	12.16	-1.16	13	14.76	-1.76	19.5	19.88	-0.38	20	21.74	-1.74	14	17.1	-3.1	7	6.52	0.48	22	21.14	0.86	11
2019-03-19 04:01:00	12.5	15.98	-3.48	14.5	11.86	2.64	19	19.76	-0.76	24.5	25.08	-0.58	16.5	18.08	-1.58	22.5	17.72	4.78	8	12.18	-4.18	11	13.12	-2.12	16.5	23.2	-6.7	11	12.7	-1.7	12.5	14.74	-2.24	19	19.92	-0.92	19.5	21.52	-2.02	13	17.02	-4.02	4.5	6.64	-2.14	19.5	21.38	-1.88	10.5
2019-03-19 05:01:00	13	16.38	-3.38	11.5	12	-0.5	18.5	20.14	-1.64	24	25.22	-1.22	15.5	18.22	-2.72	21.5	17.54	3.96	10	12.3	-2.3	10.5	13.76	-3.26	21.5	23.18	-1.68	11	13.26	-2.26	12.5	14.74	-2.24	18	19.92	-1.92	20	21.38	-1.38	13	16.92	-3.92	6	6.78	-0.78	19	21.4	-2.4	10.5
2019-03-19 06:01:00	12.5	16.88	-4.38	10.5	12.24	-1.74	19	20.46	-1.46	24	25.34	-1.34	16	18.36	-2.36	22.5	17.42	5.08	9	12.36	-3.36	10.5	14.34	-3.84	16	23.16	-7.16	11	13.84	-2.84	13.5	14.74	-1.24	17.5	19.94	-2.44	19	21.28	-2.28	12	16.8	-4.8	4	6.94	-2.94	18.5	21.54	-3.04	10.5
2019-03-19 07:01:00	12.5	17.38	-4.88	10	12.52	-2.52	18	20.58	-2.58	23.5	25.42	-1.92	16	18.52	-2.52	21.5	17.3	4.2	9.5	12.48	-2.98	10	14.9	-4.9	16	23.12	-7.12	11	14.42	-3.42	12.5	14.72	-2.22	16.5	20.02	-3.52	18.5	21.24	-2.74	12.5	16.68	-4.18	5.5	7.02	-1.52	18.5	21.58	-3.08	10.5
2019-03-19 08:01:00	14	17.92	-3.92	10.5	12.7	-2.2	18	20.74	-2.74	23.5	25.52	-2.02	16.5	18.66	-2.16	20.5	17	3.5	5	12.62	-7.62	10	15.4	-5.4	8	23.1	-15.1	11.5	14.9	-3.4	12.5	14.78	-2.28	17	20.06	-3.06	18.5	21.16	-2.66	11.5	16.56	-5.06	2.5	6.96	-4.46	18	21.52	-3.52	10.5
2019-03-19 09:01:00	17	18.46	-1.46	10	12.86	-2.86	17.5	20.92	-3.42	23	25.64	-2.64	16.5	18.78	-2.28	20.5	16.5	4	4	12.7	-8.7	10	15.88	-5.88	5	23.08	-18.08	10.5	15.34	-4.84	11	14.82	-3.82	16	20.12	-4.12	18	21.08	-3.08	11.5	16.46	-4.96	1	7.04	-6.04	15.5	21.48	-5.98	10.5
2019-03-19 10:01:00	13.5	18.96	-5.46	9.5	12.96	-3.46	18	21.12	-3.12	23.5	25.74	-2.24	17.5	18.88	-1.38	14.5	16.4	-1.9	5	12.8	-7.8	10	16.28	-6.28	7.5	23.06	-15.56	10.5	15.78	-5.28	10.5	14.84	-4.34	15.5	20.18	-4.68	18.5	21.02	-2.52	10	16.38	-6.38	1.5	7.16	-5.66	11	21.46	-10.46	11
2019-03-19 11:01:00	15.5	19.44	-3.94	12	13.06	-1.06	17.5	21.3	-3.8	24	25.84	-1.84	19	19	0	9	16.32	-7.32	6.5	12.9	-6.4	10	16.64	-6.64	10	23.06	-13.06	11.5	16.22	-4.72	15	14.82	0.18	15	20.22	-5.22	19	20.96	-1.96	13.5	16.32	-2.82	3	7.26	-4.26	12.5	21.44	-8.94	11.5
2019-03-19 12:01:00	19	19.86	-0.86	11.5	13.1	-1.6	18.5	21.52	-3.02	24.5	25.92	-1.42	21	19.08	1.92	8.5	16.28	-7.78	7.5	13	-5.5	10.5	17.04	-6.54	12.5	23.08	-10.58	12.5	16.66	-4.16	13.5	14.84	-1.34	16	20.26	-4.26	20	20.9	-0.9	14.5	16.28	-1.78	4	7.36	-3.36	12.5	21.48	-8.98	12.5
2019-03-19 13:01:00	24	20.32	3.68	13.5	13.14	0.36	19	21.74	-2.74	25	26.02	-1.02	21.5	19.1	2.4	11.5	16.22	-4.72	12.5	13.1	-0.6	11	17.46	-6.46	26	23.12	2.88	13.5	17.1	-3.6	14.5	14.84	-0.34	15.5	20.28	-4.78	19.5	20.84	-1.34	16.5	16.24	0.26	5.5	7.46	-1.96	18	21.48	-3.48	15
2019-03-19 14:01:00	26	20.74	5.26	12.5	13.12	-0.62	18	21.94	-3.94	26.5	26.14	0.36	23	19.14	3.86	10.5	16.14	-5.64	15.5	13.2	2.3	12	17.92	-5.92	30.5	23.14	7.36	15	17.56	-2.56	16.5	14.86	1.64	19.5	20.32	-0.82	20	20.74	-0.74	18.5	16.2	2.3	7	7.56	-0.56	21.5	21.48	0.02	17
2019-03-19 15:01:00	25.5	21.1	4.4	14	13.08	0.92	23.5	22.18	1.32	27.5	26.24	1.26	23	19.22	3.78	10	16.12	-6.12	14.5	13.3	1.2	21.5	18.36	3.14	31	23.18	7.82	23	18.02	4.98	17	14.86	2.14	23	20.34	2.66	21	20.68	0.32	18.5	16.18	2.32	8	7.66	0.34	18.5	21.52	-3.02	17.5
2019-03-19 16:01:00	26.5	21.42	5.08	13.5	13	0.5	25	22.4	2.6	29.5	26.34	3.16	23	19.3	3.7	10	16.2	-6.2	15.5	13.4	2.1	27.5	18.8	8.7	31	23.24	7.76	23.5	18.44	5.06	17.5	14.88	2.62	25	20.4	4.6	22.5	20.6	1.9	19.5	16.18	3.32	10.5	7.74	2.76	27	21.52	5.48	18
2019-03-19 17:01:00	27.5	21.76	5.74	13.5	12.88	0.62	26	22.62	3.38	29.5	26.42	3.08	22	19.36	2.64	11	16.12	-5.12	18	13.62	4.38	29	19.26	9.74	31	23.66	7.34	24	18.84	5.16	17.5	14.96	2.54	24	20.46	3.54	24	20.52	3.48	21.5	16.2	5.3	12	7.92	4.08	26	21.6	4.4	18.5
2019-03-19 18:01:00	29	22.06	6.94	15.5	12.86	2.64	26.5	22.88	3.62	29	26.5	2.5	22	19.44	2.56	12	16.1	-4.1	18.5	13.74	4.76	28	19.74	8.26	31.5	23.88	7.62	25	19.22	5.78	17.5	14.98	2.52	24	20.56	3.44	24.5	20.4	4.1	22.5	16.18	6.32	14	8.02	5.98	30.5	21.68	8.82	18
2019-03-19 19:01:00	28	22.38	5.62	15.5	12.86	2.64	27	23.12	3.88	28.5	26.56	1.94	21	19.48	1.52	13	16.02	-3.02	20.5	13.9	6.6	28	20.2	7.8	31	24.32	6.68	25	19.56	5.44	18	14.96	3.04	24.5	20.62	3.88	25	20.32	4.68	22.5	16.22	6.28	12.5	8.18	4.32	29	21.76	7.24	17.5
2019-03-19 20:01:00	27.5	22.68	4.82	15.5	12.88	2.62	26.5	23.4	3.1	28.5	26.62	1.88	21	19.56	1.44	10.5	15.96	-5.46	21	14.02	6.98	27.5	20.62	6.88	30.5	24.74	5.76	25	19.86	5.14	18	14.98	3.02	25	20.74	4.26	23.5	20.28	3.22	21	16.16	4.84	9.5	8.26	1.24	27.5	21.84	5.66	16
2019-03-19 21:01:00	27	22.96	4.04	15.5	12.88	2.62	26.5	23.7	2.8	28.5	26.66	1.84	20	19.62	0.38	12	15.92	-3.92	20	14.32	5.68	27	21.04	5.96	29.5	25.48	4.02	24.5	20.12	4.38	17.5	15	2.5	24.5	20.84	3.66	23	20.26	2.74	20	16.14	3.86	11	8.44	2.56	26.5	21.9	4.6	17.5
2019-03-19 22:01:00	26	23.14	2.86	15.5	12.92	2.58	26	24	2	28	26.74	1.26	20	19.7	0.3	19.5	15.9	3.6	19	14.58	4.42	25.5	21.52	3.98	29	26.18	2.82	24.5	20.42	4.08	17	15.14	1.86	24.5	20.94	3.56	22.5	20.26	2.24	18.5	16.16	2.34	11.5	8.6	2.9	25.5	22.06	3.44	16.5
2019-03-19 23:01:00	24.5	23.44	1.06	14.5	13	1.5	25.5	24.28	1.22	27.5	26.82	0.68	19.5	19.86	-0.36	20	16.12	3.88	17.5	14.76	2.74	24.5	22	2.5	28.5	26.58	1.92	24	20.7	3.3	16	15.24	0.76	23	21.12	1.88	21.5	20.26	1.24	17.5	16.32	1.18	10.5	8.76	1.74	25.5	22.48	3.02	16
2019-03-20 00:01:00	24	23.76	0.24	14.5	13.04	1.46	26	24.6	1.4	27.5	26.94	0.56	19	20.18	-1.18	20.5	16.58	3.92	17	14.86	2.14	24	22.52	1.48	28.5	26.84	1.66	23.5	20.92	2.58	15.5	15.2	0.3	22.5	21.34	1.16	21	20.28	0.72	17	16.42	0.58	10.5	8.92	1.58	25	22.92	2.08	15.5
2019-03-20 01:01:00	24	24.04	-0.04	14	13.12	0.88	25.5	24.9	0.6	27.5	27.1	0.4	18	20.5	-2.5	20.5	17.16	3.34	16	14.94	1.06	24	23.06	0.94	28	27.14	0.86	23	21.08	1.92	14.5	15.28	-0.78	21.5	21.58	-0.08	20	20.3	-0.3	16	16.52	-0.52	10.5	9.08	1.42	24	23.44	0.56	15.5
2019-03-20 02:01:00	23	24.08	-1.08	13	13.16	-0.16	25	25.22	-0.22	27.5	27.3	0.2	18	20.84	-2.84	20	17.7	2.3	15.5	14.86	0.64	23.5	23.62	-0.12	27.5	26.84	0.66	23	21.12	1.88	14.5	15.28	-0.78	21.5	21.92	-0.42	19.5	20.42	-0.92	15	16.6	-1.6	10	9.22	0.78	23.5	23.8	-0.3	14.5
2019-03-20 03:01:00	22	24.08	-2.08	12.5	13.26	-0.76	25	25.62	-0.62	27	27.48	-0.48	18.5	21.2	-2.7	20.5	18.36	2.14	15	14.82	0.18	22.5	24.22	-1.72	27.5	26.84	0.66	22.5	21.2	1.3	13.5	15.24	-1.74	20.5	22.1	-1.6	18.5	20.72	-2.22	14.5	16.66	-2.16	9.5	9.4	0.1	23	24.14	-1.14	14.5
2019-03-20 04:01:00	21.5	24.18	-2.68	12	13.76	-1.76	25	25.86	-0.86	26.5	27.66	-1.16	18.5	21.54	-3.04	22.5	19.08	3.42	14.5	14.96	-0.46	22	24.5	-2.5	27	26.8	0.2	21.5	21.22	0.28	13.5	15.36	-1.86	21	22.2	-1.2	18	21	-3	14	16.8	-2.8	9	9.74	-0.74	22	24.68	-2.68	13.5
2019-03-20 05:01:00	21	24.3	-3.3	11.5	14.16	-2.66	24.5	26.04	-1.54	26.5	27.76	-1.26	18	21.88	-3.88	20.5	19.8	0.7	13.5	15.18	-1.68	22.5	24.58	-2.08	27	26.72	0.28	21	21.34	-0.34	14.5	15.52	-1.02	20.5	22.3	-1.8	17.5	21.2	-3.7	13.5	16.96	-3.46	9	10.12	-1.12	21.5	24.9	-3.4	12.5
2019-03-20 06:01:00	20.5	24.26	-3.76	11	14.52	-3.52	25	26.16	-1.16	26	27.84	-1.84	17.5	22.22	-4.72	21	20.46	0.54	13	15.32	-2.32	22.5	24.56	-2.06	27	26.5	0.5	20.5	21.5	-1	13	15.76	-2.76	20.5	22.38	-1.88	17	21.34	-4.34	12.5	17.04	-4.54	8.5	10.56	-2.06	21	25.14	-4.14	12
2019-03-20 07:01:00	20.5	24.08	-3.58	10.5	14.78	-4.28	25	26.22	-1.22	25.5	27.92	-2.42	17	22.54	-5.54	20.5	21.08	-0.58	13	15.72	-2.72	22	24.54	-2.54	27	26.36	0.64	19.5	21.62	-2.12	13	16.06	-3.06	19	22.46	-3.46	17	21.44	-4.44	13	17.08	-4.08	8	10.98	-2.98	20.5	25.2	-4.7	12
2019-03-20 08:01:00	20	23.86	-3.86	10.5	15.1	-4.6	25	26.26	-1.26	25	28	-3	18	22.9	-4.9	20	21.6	-1.6	12.5	16.02	-3.52	20.5	24.5	-4	26.5	26.26	0.24	18.5	21.72	-3.22	13	16.34	-3.34	19.5	22.48	-2.98	17.5	21.52	-4.02	11	17.08	-6.08	7.5	11.46	-3.96	20.5	25.26	-4.76	12
2019-03-20 09:01:00	21	23.64	-2.64	10.5	15.4	-4.9	25.5	26.28	-0.78	24.5	28.06	-3.56	18	23.2	-5.2	19.5	22.22	-2.72	12.5	16.3	-3.8	20.5	24.46	-3.96	26.5	26.16	0.34	18	21.76	-3.76	13	16.6	-3.6	19.5	22.46	-2.96	18	21.62	-3.62	11	17.08	-6.08	7	12.04	-5.04	19.5	25.36	-5.86	12
2019-03-20 10:01:00	21.5	23.38	-1.88	11	15.66	-4.66	25	26.26	-1.26	25	28.08	-3.08	18.5	23.54	-5.04	20	22.76	-2.76	10.5	16.52	-6.02	22	24.38	-2.38	22.5	26.08	-3.58	18	21.78	-3.78	14.5	16.84	-2.34	18.5	22.46	-3.96	18	21.7	-3.7	12	17.08	-5.08	5	12.5	-7.5	19.5	25.46	-5.96	12.5
2019-03-20 11:01:00	21	23.12	-2.12	11.5	15.9	-4.4	25	26.26	-1.26	25.5	28.1	-2.6	21.5	23.86	-2.36	20	22.98	-2.98	9.5	16.78	-7.28	22	24.34	-2.34	17.5	26.04	-8.54	17.5	21.76	-4.26	13	17.1	-4.1	20	22.46	-2.46	18.5	21.78	-3.28	14	17.1	-3.1	5.5	12.9	-7.4	21.5	25.56	-4.06	13.5
2019-03-20 12:01:00	23.5	22.9	0.6	13	16.2	-3.2	25.5	26.28	-0.78	27	28.14	-1.14	27	24.2	2.8	20.5	23.16	-2.66	9	17.06	-8.06	23	24.34	-1.34	16.5	26	-9.5	17	21.76	-4.76	14	17.38	-3.38	20.5	22.52	-2.02	19.5	21.88	-2.38	16	17.12	-1.12	7	13.28	-6.28	23.5	25.62	-2.12	14
2019-03-20 13:01:00	26	22.66	3.34	13.5	16.46	-2.96	26	26.24	-0.24	28.5	28.14	0.36	29	24.54	4.46	23	23.32	-0.32	9.5	17.34	-7.84	24	24.3	-0.3	20	25.96	-5.96	16.5	21.74	-5.24	15.5	17.68	-2.18	22	22.6	-0.6	20.5	21.96	-1.46	17	17.12	-0.12	8	13.64	-5.64	25.5	25.66	-0.16	15
2019-03-20 14:01:00	25	22.4	2.6	14.5	16.74	-2.24	27	26.22	0.78	30	28.14	1.86	30	24.92	5.08	25	23.48	1.52	10.5	17.64	-7.14	25	24.28	0.72	18.5	25.92	-7.42	14.5	21.7	-7.2	14.5	17.98	-3.48	24	22.72	1.28	22.5	22.06	0.44	18.5	17.14	1.36	9	13.94	-4.94	27	25.72	1.28	16
2019-03-20 15:01:00	26	22.14	3.86	15	17.04	-2.04	28	26.22	1.78	31	28.16	2.84	32	25.3	6.7	27	23.66	3.34	14.5	17.96	-3.46	27	24.26	2.74	30.5	25.88	4.62	17	21.62	-4.62	15.5	18.28	-2.78	24	22.84	1.16	27.5	22.16	5.34	20	17.18	2.82	11.5	14.24	-2.74	30	25.78	4.22	18
2019-03-20 16:01:00	28	21.88	6.12	26.5	17.34	9.16	29.5	26.2	3.3	32	28.18	3.82	31.5	25.68	5.82	28	23.78	4.22	18	18.26	-0.26	28.5	24.26	4.24	30	25.84	4.16	23.5	21.56	1.94	20	18.62	1.38	25.5	22.98	2.52	28	22.26	5.74	22	17.2	4.8	16.5	14.54	1.96	32	25.82	6.18	19
2019-03-20 17:01:00	29.5	21.62	7.88	23.5	17.64	5.86	29.5	26.18	3.32	32	28.2	3.8	31.5	26.06	5.44	28	23.82	4.18	21	18.6	2.4	29.5	24.26	5.24	29	25.82	3.18	26.5	21.5	5	21.5	18.94	2.56	27.5	23.1	4.4	27.5	22.38	5.12	23.5	17.22	6.28	20	14.84	5.16	32.5	25.9	6.6	20
2019-03-20 18:01:00	26.5	21.38	5.12	22.5	17.94	4.56	29	26.14	2.86	31.5	28.22	3.28	30.5	26.48	4.02	27.5	23.94	3.56	21.5	18.96	2.54	28.5	24.24	4.26	25.5	25.78	-0.28	28	21.42	6.58	23.5	19.24	4.26	26	23.22	2.78	27.5	22.5	5	23.5	17.26	6.24	23	15.12	7.88	32	26	6	20.5
2019-03-20 19:01:00	24.5	21.16	3.34	22	18.24	3.76	28	26.08	1.92	31	28.24	2.76	30	26.9	3.1	27.5	24.02	3.48	28.5	19.34	9.16	27.5	24.2	3.3	28	25.74	2.26	28	21.34	6.66	25	19.58	5.42	26	23.34	2.66	27	22.62	4.38	23.5	17.28	6.22	24.5	15.4	9.1	32	26.1	5.9	20.5
2019-03-20 20:01:00	22.5	20.96	1.54	23.5	18.54	4.96	28	26	2	30.5	28.3	2.2	30	27.34	2.66	26	24.1	1.9	28	19.68	8.32	27	24.16	2.84	28.5	25.68	2.82	27.5	21.26	6.24	25	19.88	5.12	25	23.5	1.5	27	22.74	4.26	22.5	17.26	5.24	24.5	15.66	8.84	30.5	26.22	4.28	20.5
2019-03-20 21:01:00	22	20.76	1.24	23	18.82	4.18	27	25.92	1.08	30	28.18	1.82	28.5	27.34	1.16	26	24.24	1.76	28	20.02	7.98	26.5	24.22	2.28	28	25.62	2.38	26	21.2	4.8	24.5	20.18	4.32	24.5	23.64	0.86	26	22.82	3.18	21	17.2	3.8	24	15.94	8.06	30	26.36	3.64	19
2019-03-20 22:01:00	20.5	20.4	0.1	22	19.1	2.9	26	25.76	0.24	29	27.84	1.16	28.5	27.06	1.44	25.5	24.4	1.1	25.5	20.38	5.12	25	24.3	0.7	27.5	25.58	1.92	25	21.16	3.84	23.5	20.48	3.02	24.5	23.8	0.7	25	22.88	2.12	20	17.22	2.78	22.5	16.18	6.32	29	26.58	2.42	18.5
2019-03-20 23:01:00	19.5	19.98	-0.48	21.5	19.34	2.16	26	25.58	0.42	28.5	27.44	1.06	28	26.78	1.22	25	24.56	0.44	25.5	20.82	4.68	24.5	24.34	0.16	28	25.76	2.24	24	21.14	2.86	23.5	20.7	2.8	24.5	24.02	0.48	24.5	23	1.5	19	17.24	1.76	21.5	16.48	5.02	28	26.84	1.16	17
2019-03-21 00:01:00	19	19.68	-0.68	22	19.56	2.44	26	25.32	0.68	28.5	27.02	1.48	28	26.36	1.64	24.5	24.72	-0.22	24.5	21.28	3.22	24.5	24.34	0.16	27.5	26.2	1.3	24	21.2	2.8	23	21	2	24.5	24.22	0.28	24	23.1	0.9	18	17.3	0.7	20	16.78	3.22	27	27.12	-0.12	16
2019-03-21 01:01:00	18	19.24	-1.24	21	19.72	1.28	25	25.26	-0.26	27.5	26.56	0.94	27.5	25.72	1.78	24.5	24.88	-0.38	24	21.84	2.16	23	24.3	-1.3	27.5	26.74	0.76	23	21.4	1.6	23	21.3	1.7	24.5	24.4	0.1	23	23.22	-0.22	17	17.26	-0.26	19.5	17.08	2.42	26	27.38	-1.38	15.5
2019-03-21 02:01:00	17.5	18.78	-1.28	21	19.88	1.12	25	25.28	-0.28	27.5	26.06	1.44	27.5	25.02	2.48	24.5	24.98	-0.48	23.5	22.5	1	23.5	24.18	-0.68	27	27.16	-0.16	22	21.74	0.26	22	21.6	0.4	24.5	24.56	-0.06	22.5	23.34	-0.84	16.5	17.24	-0.74	18	17.42	0.58	25.5	27.62	-2.12	14.5
2019-03-21 03:01:00	16.5	18.36	-1.86	20.5	20.04	0.46	25	25.32	-0.32	28	25.54	2.46	27.5	24.3	3.2	24.5	25.02	-0.52	23.5	23.18	0.32	23	23.96	-0.96	26.5	27.7	-1.2	21	22.26	-1.26	22	22.02	-0.02	24.5	24.7	-0.2	22	23.52	-1.52	16	17.4	-1.4	17.5	18.04	-0.54	25	27.78	-2.78	14
2019-03-21 04:01:00	15.5	17.94	-2.44	20	20.16	-0.16	24.5	25.34	-0.84	27.5	24.92	2.58	28	23.48	4.52	23.5	25.06	-1.56	22.5	23.84	-1.34	22.5	23.74	-1.24	26.5	27.8	-1.3	21	22.76	-1.76	22	22.46	-0.46	24	24.92	-0.92	21	23.66	-2.66	15	17.56	-2.56	17	18.66	-1.66	24	27.88	-3.88	13.5
2019-03-21 05:01:00	15	17.42	-2.42	19.5	19.86	-0.36	24.5	25.38	-0.88	27	24.26	2.74	28	22.66	5.34	23.5	25.04	-1.54	23	24.42	-1.42	22	23.64	-1.64	26.5	27.96	-1.46	20	22.98	-2.98	21.5	22.76	-1.26	24	25.12	-1.12	21	23.78	-2.78	14.5	17.68	-3.18	16.5	19.08	-2.58	24	27.88	-3.88	13
2019-03-21 06:01:00	15	16.9	-1.9	19	19.66	-0.66	23.5	25.4	-1.9	27	23.62	3.38	28.5	21.8	6.7	23.5	25	-1.5	22.5	24.88	-2.38	22	23.48	-1.48	26	28.16	-2.16	19	23.08	-4.08	22	23.02	-1.02	23.5	25.24	-1.74	20.5	23.9	-3.4	14.5	17.64	-3.14	16	19.36	-3.36	24	27.86	-3.86	13
2019-03-21 07:01:00	15	16.46	-1.46	18.5	19.48	-0.98	23.5	25.42	-1.92	26.5	23.04	3.46	28	20.92	7.08	23	25	-2	22.5	25.3	-2.8	21.5	23.36	-1.86	26	28.48	-2.48	18.5	23.08	-4.58	21.5	23.18	-1.68	23.5	25.4	-1.9	20	23.98	-3.98	13	17.56	-4.56	15.5	19.46	-3.96	23.5	27.82	-4.32	12.5
2019-03-21 08:01:00	15.5	16.1	-0.6	18	19.34	-1.34	23	25.42	-2.42	27	22.56	4.44	28	20.06	7.94	22.5	24.96	-2.46	21.5	25.42	-3.92	21	23.24	-2.24	25.5	28.64	-3.14	17.5	23.06	-5.56	20.5	23.26	-2.76	23	25.56	-2.56	20	24.04	-4.04	12.5	17.54	-5.04	14.5	19.42	-4.92	23.5	27.72	-4.22	13
2019-03-21 09:01:00	15	15.76	-0.76	17.5	19.1	-1.6	23	25.38	-2.38	22	22.14	-0.14	18	19.18	-1.18	23.5	24.96	-1.46	21	25.56	-4.56	22	23.1	-1.1	25	28.72	-3.72	17	23.04	-6.04	20.5	23.32	-2.82	23	25.74	-2.74	19.5	24.08	-4.58	9.5	17.54	-8.04	14.5	19.32	-4.82	24	27.66	-3.66	13
2019-03-21 10:01:00	12	15.44	-3.44	17.5	18.84	-1.34	21.5	25.38	-3.88	16	21.88	-5.88	11	18.6	-7.6	23.5	24.94	-1.44	21.5	25.68	-4.18	22.5	22.94	-0.44	25.5	28.78	-3.28	17	23.04	-6.04	20.5	23.38	-2.88	23.5	25.9	-2.4	19.5	24.16	-4.66	11.5	17.58	-6.08	13	19.2	-6.2	25	27.58	-2.58	12
2019-03-21 11:01:00	11	15.08	-4.08	17	18.6	-1.6	20.5	25.4	-4.9	15	21.66	-6.66	11.5	17.8	-6.3	24	24.94	-0.94	21.5	25.86	-4.36	23	22.84	0.16	27	28.84	-1.84	17.5	23.06	-5.56	20	23.44	-3.44	24	26.04	-2.04	21	24.26	-3.26	12.5	17.62	-5.12	12.5	19.08	-6.58	26	27.52	-1.52	11.5
2019-03-21 12:01:00	13.5	14.7	-1.2	17	18.34	-1.34	18.5	25.42	-6.92	15	21.32	-6.32	11	16.94	-5.94	24	24.94	-0.94	21	26.04	-5.04	22	22.74	-0.74	28.5	28.88	-0.38	19	23.1	-4.1	20.5	23.48	-2.98	25	26.16	-1.16	21	24.36	-3.36	15.5	17.66	-2.16	13	18.96	-5.96	28.5	27.48	1.02	11.5
2019-03-21 13:01:00	12.5	14.34	-1.84	17	18.04	-1.04	24	25.42	-1.42	15.5	20.82	-5.32	11	15.96	-4.96	24.5	24.94	-0.44	23	26.22	-3.22	22	22.66	-0.66	30	28.92	1.08	22	23.1	-1.1	21.5	23.52	-2.02	25	26.28	-1.28	22.5	24.46	-1.96	15	17.56	-2.56	14.5	18.88	-4.38	30	27.46	2.54	12
2019-03-21 14:01:00	14.5	14.02	0.48	17.5	17.76	-0.26	26.5	25.44	1.06	16	20.5	-4.5	11.5	15.08	-3.58	25.5	24.94	0.56	26	26.4	-0.4	21	22.6	-1.6	30.5	28.96	1.54	25	23.1	1.9	23	23.56	-0.56	26	26.42	-0.42	23.5	24.58	-1.08	16.5	17.6	-1.1	16.5	18.76	-2.26	31.5	27.48	4.02	12
2019-03-21 15:01:00	14.5	13.74	0.76	18.5	17.46	1.04	28	25.44	2.56	17	20.3	-3.3	12	14.36	-2.36	26	24.94	1.06	27.5	26.56	0.94	19.5	22.5	-3	32	29.02	2.98	27.5	23.12	4.38	25	23.62	1.38	27.5	26.54	0.96	27	24.72	2.28	22.5	17.6	4.9	24.5	18.68	5.82	31	27.5	3.5	12.5
2019-03-21 16:01:00	15.5	13.52	1.98	18	17.16	0.84	28.5	25.42	3.08	15.5	20.1	-4.6	11.5	13.64	-2.14	28	24.92	3.08	31	26.74	4.26	21.5	22.4	-0.9	33	29.08	3.92	29.5	23.16	6.34	26.5	23.66	2.84	29.5	26.64	2.86	31	24.88	6.12	24	17.64	6.36	27	18.6	8.4	32.5	27.52	4.98	13
2019-03-21 17:01:00	15	13.34	1.66	19	16.88	2.12	30.5	25.42	5.08	15.5	19.94	-4.44	11	12.96	-1.96	27.5	24.94	2.56	32.5	26.96	5.54	26	22.32	3.68	34	29.14	4.86	29	23.16	5.84	27.5	23.7	3.8	30.5	26.76	3.74	31	25.06	5.94	25	17.7	7.3	27	18.5	8.5	32	27.58	4.42	13
2019-03-21 18:01:00	16.5	13.18	3.32	18.5	16.6	1.9	30	25.4	4.6	16	19.78	-3.78	10	12.16	-2.16	27	24.98	2.02	32.5	27.12	5.38	25.5	22.24	3.26	34	29.2	4.8	29	23.16	5.84	28	23.74	4.26	30.5	26.88	3.62	30.5	25.24	5.26	22.5	17.8	4.7	27	18.42	8.58	32	27.64	4.36	12.5
2019-03-21 19:01:00	15.5	13.8	1.7	18	16.92	1.08	29.5	25.8	3.7	17	19.82	-2.82	8.5	12.32	-3.82	27.5	25.38	2.12	32	27.54	4.46	25.5	22.52	2.98	33.5	29.52	3.98	28	23.62	4.38	27.5	23.98	3.52	30	27.28	2.72	29.5	25.64	3.86	21.5	18.38	3.12	25.5	18.72	6.78	31	28	3	12.5
2019-03-21 20:01:00	15.5	14.42	1.08	18.5	17.24	1.26	28	26.2	1.8	19	19.92	-0.92	8.5	12.48	-3.98	26.5	25.78	0.72	31.5	27.94	3.56	24.5	22.78	1.72	32	29.82	2.18	27.5	24.08	3.42	27	24.22	2.78	30	27.66	2.34	28.5	26.04	2.46	23	19	4	23.5	19.04	4.46	29.5	28.34	1.16	12.5
2019-03-21 21:01:00	14	15	-1	17.5	17.58	-0.08	27	26.58	0.42	20	19.98	0.02	8	12.6	-4.6	26	26.14	-0.14	31.5	28.36	3.14	23.5	23.04	0.46	30.5	30.12	0.38	27	24.56	2.44	26.5	24.48	2.02	29.5	28.06	1.44	28	26.42	1.58	22.5	19.6	2.9	22	19.36	2.64	29	28.64	0.36	12
2019-03-21 22:01:00	14	15.58	-1.58	16.5	17.92	-1.42	27	26.94	0.06	23.5	20.24	3.26	14	13.1	0.9	25.5	26.4	-0.9	31	28.8	2.2	22.5	23.22	-0.72	29.5	30.42	-0.92	26	25.08	0.92	26	24.72	1.28	28.5	28.44	0.06	28	26.78	1.22	22	20.3	1.7	21	19.64	1.36	28	28.88	-0.88	11.5
2019-03-21 23:01:00	11.5	16.26	-4.76	16	18.24	-2.24	26.5	27.34	-0.84	23.5	20.76	2.74	8.5	13.84	-5.34	25.5	26.62	-1.12	30	29.2	0.8	22.5	23.36	-0.86	29	30.68	-1.68	25.5	25.58	-0.08	25	24.94	0.06	28	28.78	-0.78	27.5	27.12	0.38	21	20.92	0.08	19.5	19.92	-0.42	27.5	29.06	-1.56	11.5
2019-03-22 00:01:00	10	16.96	-6.96	15	18.56	-3.56	26.5	27.74	-1.24	20	21.3	-1.3	6.5	14.56	-8.06	25	26.78	-1.78	30	29.6	0.4	22	23.48	-1.48	29	30.84	-1.84	25	26.04	-1.04	24.5	25.16	-0.66	27.5	29.08	-1.58	27	27.36	-0.36	20	21.5	-1.5	18.5	20.18	-1.68	27	29.18	-2.18	11
2019-03-22 01:01:00	10	17.52	-7.52	14.5	18.86	-4.36	26	28.2	-2.2	16	21.84	-5.84	3.5	15.26	-11.76	24.5	26.92	-2.42	29	29.98	-0.98	22.5	23.62	-1.12	28.5	30.92	-2.42	24	26.42	-2.42	24	25.36	-1.36	27.5	29.34	-1.84	26.5	27.6	-1.1	15.5	21.94	-6.44	18	20.38	-2.38	26.5	29.18	-2.68	10.5
2019-03-22 02:01:00	10	18.1	-8.1	14	19.12	-5.12	25.5	28.42	-2.92	19.5	22.34	-2.84	5.5	15.94	-10.44	24.5	27.04	-2.54	28.5	30.26	-1.76	21.5	23.76	-2.26	28.5	30.94	-2.44	23	26.68	-3.68	24	25.5	-1.5	28	29.58	-1.58	26	27.76	-1.76	18	22.38	-4.38	16.5	20.48	-3.98	26.5	29.1	-2.6	10.5
2019-03-22 03:01:00	10.5	18.58	-8.08	13.5	19.36	-5.86	25	28.52	-3.52	22.5	22.82	-0.32	9.5	16.56	-7.06	24.5	27.1	-2.6	27.5	30.42	-2.92	21	23.92	-2.92	28.5	30.92	-2.42	22.5	26.82	-4.32	23.5	25.54	-2.04	27.5	29.8	-2.3	26	27.88	-1.88	16.5	22.74	-6.24	16	20.46	-4.46	26	28.96	-2.96	10.5
2019-03-22 04:01:00	11	19.04	-8.04	13	19.56	-6.56	24.5	28.56	-4.06	23	23.24	-0.24	9.5	17.14	-7.64	24	27.12	-3.12	28	30.52	-2.52	20.5	24.14	-3.64	28	30.84	-2.84	22	26.86	-4.86	23	25.5	-2.5	27	29.94	-2.94	26	27.84	-1.84	17	22.82	-5.82	15.5	20.1	-4.6	25.5	28.84	-3.34	10.5
2019-03-22 05:01:00	11	19.44	-8.44	13	19.76	-6.76	24.5	28.58	-4.08	23.5	23.72	-0.22	11	17.76	-6.76	24	27.06	-3.06	28	30.48	-2.48	20.5	24.34	-3.84	28	30.72	-2.72	21	26.8	-5.8	23	25.36	-2.36	27	30	-3	25.5	27.62	-2.12	16.5	22.82	-6.32	14.5	19.6	-5.1	25.5	28.66	-3.16	10.5
2019-03-22 06:01:00	11	19.84	-8.84	12.5	19.92	-7.42	24	28.5	-4.5	23	24.2	-1.2	8	18.42	-10.42	24.5	27	-2.5	27	30.38	-3.38	20	24.28	-4.28	28	30.58	-2.58	20	26.76	-6.76	22.5	25.16	-2.66	27	30	-3	25.5	27.44	-1.94	17	22.78	-5.78	14.5	19.08	-4.58	25.5	28.5	-3	10.5
2019-03-22 18:01:00	30.5	20.18	10.32	27	20.1	6.9	33.5	28.46	5.04	28	24.64	3.36	32.5	19.12	13.38	33.5	26.96	6.54	33	30.26	2.74	29	24.26	4.74	34	30.44	3.56	30.5	26.7	3.8	28	24.94	3.06	33.5	29.98	3.52	30.5	27.24	3.26	29	22.84	6.16	23.5	18.54	4.96	33	28.32	4.68	29.5
2019-03-22 19:01:00	30.5	20.54	9.96	26.5	20.28	6.22	33.5	28.44	5.06	29	25.04	3.96	32	19.86	12.14	33	26.9	6.1	32.5	30.16	2.34	28	24.22	3.78	33.5	30.32	3.18	30	26.68	3.32	27.5	24.7	2.8	33	29.98	3.02	30	27.1	2.9	28.5	22.94	5.56	23.5	18.02	5.48	32	28.18	3.82	28.5
2019-03-22 20:01:00	30	20.9	9.1	26.5	20.42	6.08	32.5	28.48	4.02	28.5	25.36	3.14	31	20.6	10.4	31.5	26.84	4.66	32	30.06	1.94	27.5	24.22	3.28	33	30.26	2.74	29.5	26.68	2.82	27	24.46	2.54	33	29.98	3.02	29.5	26.98	2.52	27.5	22.98	4.52	22.5	17.56	4.94	31	28.12	2.88	28
2019-03-22 21:01:00	29.5	21.32	8.18	26	20.58	5.42	32	28.56	3.44	28.5	25.64	2.86	30.5	21.38	9.12	30	26.84	3.16	32	29.96	2.04	26.5	24.32	2.18	32.5	30.24	2.26	30	26.7	3.3	26.5	24.24	2.26	32.5	30	2.5	28.5	26.88	1.62	27	23.08	3.92	21.5	17.16	4.34	30	28.08	1.92	26.5
2019-03-22 22:01:00	29	21.76	7.24	25.5	20.8	4.7	31.5	28.66	2.84	29	25.78	3.22	29.5	21.98	7.52	29	26.86	2.14	31.5	29.9	1.6	26	24.5	1.5	32	30.3	1.7	29.5	26.78	2.72	26	24.04	1.96	32	30.08	1.92	28	26.78	1.22	27	23.26	3.74	20	16.8	3.2	29.5	28.12	1.38	26
2019-03-22 23:01:00	28.5	22.3	6.2	25	21.04	3.96	30.5	28.82	1.68	28.5	25.96	2.54	29.5	22.82	6.68	28	26.94	1.06	31.5	29.9	1.6	26	24.62	1.38	31	30.36	0.64	29	26.9	2.1	25.5	23.9	1.6	31.5	30.18	1.32	27	26.7	0.3	27	23.52	3.48	19	16.56	2.44	29	28.2	0.8	25
2019-03-23 00:01:00	27.5	22.86	4.64	24.5	21.32	3.18	30	28.78	1.22	28.5	26.3	2.2	28.5	23.76	4.74	27.5	27.08	0.42	30.5	29.9	0.6	25.5	24.56	0.94	30.5	30.46	0.04	28.5	26.84	1.66	25.5	23.8	1.7	31.5	30.32	1.18	27	26.64	0.36	26.5	23.86	2.64	18	16.4	1.6	28.5	28.36	0.14	24.5
2019-03-23 01:01:00	27	23.1	3.9	23.5	21.64	1.86	29.5	28.54	0.96	28	26.38	1.62	28	24.46	3.54	27.5	27.28	0.22	30	29.96	0.04	25.5	24.4	1.1	30.5	30.6	-0.1	28.5	27.04	1.46	25	23.66	1.34	31	30.5	0.5	26.5	26.6	-0.1	26	24.44	1.56	17	16.4	0.6	28	28.6	-0.6	24
2019-03-23 02:01:00	26.5	23.34	3.16	23.5	21.96	1.54	29	28.18	0.82	28	26.38	1.62	27	25.28	1.72	27	27.52	-0.52	30	30.06	-0.06	25	24.12	0.88	30	30.76	-0.76	28.5	26.98	1.52	24	23.46	0.54	31.5	30.68	0.82	26.5	26.56	-0.06	25.5	24.96	0.54	16	16.56	-0.56	28	28.86	-0.86	23.5
2019-03-23 03:01:00	26	23.44	2.56	23.5	22.32	1.18	29	27.66	1.34	27.5	26.16	1.34	26.5	25.58	0.92	26.5	27.74	-1.24	30	30.2	-0.2	25	23.72	1.28	30	30.84	-0.84	28.5	26.92	1.58	24	23.08	0.92	31	30.88	0.12	26	26.46	-0.46	24.5	25.58	-1.08	15.5	16.76	-1.26	28	29.12	-1.12	23
2019-03-23 04:01:00	25.5	23.48	2.02	23	22.66	0.34	29	27.1	1.9	27.5	25.88	1.62	27	25.68	1.32	26.5	27.94	-1.44	30	30.26	-0.26	26.5	23.3	3.2	30	30.64	-0.64	28	27	1	23	22.66	0.34	31	31.08	-0.08	25.5	26.34	-0.84	24	26.18	-2.18	14.5	16.98	-2.48	28	29.34	-1.34	22.5
2019-03-23 05:01:00	25	23.48	1.52	23	22.9	0.1	28.5	26.5	2	27.5	25.6	1.9	27.5	25.68	1.82	26	28.02	-2.02	30	30.28	-0.28	24.5	22.84	1.66	30.5	30.34	0.16	28	27.02	0.98	22.5	22.18	0.32	30.5	31.3	-0.8	26.5	26.22	0.28	24	26.82	-2.82	14	17.22	-3.22	28	29.5	-1.5	22.5
2019-03-23 06:01:00	25	23.42	1.58	23	23.04	-0.04	29	25.86	3.14	27	25.3	1.7	27.5	25.74	1.76	26	28.04	-2.04	29.5	30.28	-0.78	25	22.34	2.66	30.5	29.96	0.54	27.5	26.96	0.54	22.5	21.64	0.86	30	31.5	-1.5	25.5	26.02	-0.52	24	27.42	-3.42	13.5	17.46	-3.96	27.5	29.64	-2.14	22.5
2019-03-23 07:01:00	24.5	22.52	1.98	22.5	22.54	-0.04	29	24.78	4.22	27	24.76	2.24	27	24.8	2.2	26	27.64	-1.64	29.5	30.02	-0.52	24.5	21.42	3.08	30.5	29.28	1.22	27.5	26.54	0.96	21.5	20.82	0.68	30	31.42	-1.42	26	25.6	0.4	24	27.52	-3.52	12.5	17.32	-4.82	27.5	29.48	-1.98	22.5
2019-03-23 08:01:00	24.5	21.5	3	22	21.94	0.06	29	23.6	5.4	27	24.12	2.88	27	23.74	3.26	25	27.24	-2.24	29	29.74	-0.74	24.5	20.46	4.04	30.5	28.46	2.04	27.5	26.08	1.42	21	19.88	1.12	30	31.3	-1.3	25.5	25.08	0.42	24	27.58	-3.58	12	17.1	-5.1	28	29.32	-1.32	22.5
2019-03-23 09:01:00	24.5	20.5	4	21.5	21.3	0.2	29	22.42	6.58	27	23.48	3.52	27.5	22.66	4.84	26	26.84	-0.84	29	29.44	-0.44	26	19.46	6.54	30	27.62	2.38	27.5	25.62	1.88	21	18.92	2.08	30	31.14	-1.14	25.5	24.56	0.94	25	27.62	-2.62	12	16.84	-4.84	28	29.16	-1.16	23.5
2019-03-23 10:01:00	25	19.5	5.5	22	20.62	1.38	29.5	21.24	8.26	27	22.72	4.28	29	21.58	7.42	26	26.44	-0.44	29.5	29.14	0.36	27	18.5	8.5	31	26.8	4.2	28	25.14	2.86	21	18	3	30.5	30.96	-0.46	25.5	24.12	1.38	26.5	27.64	-1.14	12	16.56	-4.56	29	29.06	-0.06	24
2019-03-23 11:01:00	25	18.52	6.48	22	19.96	2.04	30.5	20.12	10.38	28	21.92	6.08	29.5	20.52	8.98	27.5	26.06	1.44	30	28.88	1.12	25.5	17.62	7.88	30.5	26.12	4.38	28.5	24.78	3.72	21.5	17.14	4.36	30.5	30.8	-0.3	25.5	23.76	1.74	27.5	27.64	-0.14	13.5	16.3	-2.8	29.5	28.94	0.56	24.5
2019-03-23 12:01:00	24	17.6	6.4	22	19.32	2.68	25.5	19.16	6.34	28.5	21.06	7.44	30	19.46	10.54	28.5	25.7	2.8	30	28.6	1.4	20.5	16.86	3.64	31.5	25.58	5.92	23.5	24.48	-0.98	22	16.42	5.58	31	30.66	0.34	25.5	23.44	2.06	28.5	27.54	0.96	14.5	16.04	-1.54	31	28.86	2.14	24.5
2019-03-23 13:01:00	16	16.72	-0.72	22.5	18.7	3.8	20	18.26	1.74	18	20.18	-2.18	21	18.42	2.58	29.5	25.32	4.18	30.5	28.36	2.14	18.5	16.16	2.34	32	25.16	6.84	29	24.18	4.82	20.5	15.76	4.74	32	30.52	1.48	25.5	23.16	2.34	30	27.3	2.7	18	15.8	2.2	32.5	28.8	3.7	19.5
2019-03-23 14:01:00	16	15.84	0.16	22	18.18	3.82	16.5	17.46	-0.96	19.5	19.3	0.2	26	17.38	8.62	30.5	24.96	5.54	31	28.14	2.86	14.5	15.6	-1.1	32.5	24.92	7.58	21.5	23.9	-2.4	19	15.22	3.78	32.5	30.4	2.1	25	22.92	2.08	31	26.92	4.08	20.5	15.58	4.92	33	28.76	4.24	20.5
2019-03-23 15:01:00	13	14.92	-1.92	22.5	17.62	4.88	12	16.42	-4.42	17	18.42	-1.42	17	16.42	0.58	30	24.6	5.4	31	27.94	3.06	11	14.74	-3.74	30.5	24.62	5.88	21	23.62	-2.62	14	14.66	-0.66	32.5	30.26	2.24	23.5	22.66	0.84	32	26.68	5.32	21	15.4	5.6	32.5	28.7	3.8	16.5
2019-03-23 16:01:00	12	14.04	-2.04	21.5	17.06	4.44	10.5	15.4	-4.9	16	17.56	-1.56	12	15.46	-3.46	29	24.26	4.74	29.5	27.76	1.74	10	13.92	-3.92	23	24.32	-1.32	24	23.34	0.66	12.5	14.18	-1.68	32	30.16	1.84	23	22.44	0.56	32	26.56	5.44	21	15.22	5.78	31	28.66	2.34	14
2019-03-23 17:01:00	11	13.2	-2.2	19	16.56	2.44	9.5	14.52	-5.02	16.5	16.66	-0.16	11	14.46	-3.46	26	23.94	2.06	28.5	27.56	0.94	9	13.28	-4.28	20.5	24.1	-3.6	21.5	23.08	-1.58	11	13.82	-2.82	32.5	30.04	2.46	22.5	22.22	0.28	32.5	26.44	6.06	20.5	15.06	5.44	29.5	28.6	0.9	12
2019-03-23 18:01:00	9.5	12.46	-2.96	16	16.08	-0.08	8	14.04	-6.04	15.5	15.88	-0.38	9.5	13.44	-3.94	25	23.66	1.34	27	27.36	-0.36	7.5	12.88	-5.38	18.5	23.96	-5.46	18.5	22.84	-4.34	9	13.5	-4.5	32	29.94	2.06	20.5	21.96	-1.46	32	26.18	5.82	20.5	14.9	5.6	29	28.56	0.44	12.5
2019-03-23 19:01:00	8	11.62	-3.62	14.5	15.56	-1.06	6.5	13.06	-6.56	14.5	15.1	-0.6	9	12.42	-3.42	23.5	23.36	0.14	26.5	27.18	-0.68	6	12.16	-6.16	17	23.84	-6.84	20	22.62	-2.62	7.5	13.14	-5.64	31.5	29.86	1.64	20	21.76	-1.76	31.5	25.96	5.54	20	14.74	5.26	29	28.54	0.46	9.5
2019-03-23 20:01:00	5	10.8	-5.8	11.5	15.06	-3.56	4	12.16	-8.16	13	14.26	-1.26	5.5	11.4	-5.9	23	23.12	-0.12	25.5	27.02	-1.52	4	11.56	-7.56	13	23.7	-10.7	18.5	22.44	-3.94	4	12.86	-8.86	30	29.78	0.22	17	21.54	-4.54	30	25.82	4.18	18	14.62	3.38	28	28.5	-0.5	8.5
2019-03-23 21:01:00	5	10.04	-5.04	10.5	14.58	-4.08	3	11.56	-8.56	12.5	13.46	-0.96	4	10.34	-6.34	21.5	22.92	-1.42	24.5	26.9	-2.4	2.5	11.24	-8.74	12	23.58	-11.58	18	22.28	-4.28	3	12.6	-9.6	29	29.7	-0.7	16.5	21.34	-4.84	28.5	25.36	3.14	16	14.5	1.5	27	28.44	-1.44	8
2019-03-23 22:01:00	4.5	9.24	-4.74	9	14.1	-5.1	2.5	10.9	-8.4	9.5	12.6	-3.1	3.5	9.34	-5.84	20	22.68	-2.68	24.5	26.76	-2.26	2.5	10.78	-8.28	12	23.52	-11.52	18	22.12	-4.12	3.5	12.34	-8.84	28	29.56	-1.56	17.5	21.1	-3.6	27.5	24.86	2.64	14.5	14.38	0.12	27.5	28.4	-0.9	7
2019-03-23 23:01:00	4.5	8.42	-3.92	9	13.6	-4.6	3.5	10.1	-6.6	9	11.74	-2.74	3	8.3	-5.3	19.5	22.44	-2.94	25	26.62	-1.62	4	10.32	-6.32	15	23.42	-8.42	20.5	21.96	-1.46	4.5	12.04	-7.54	28	29.5	-1.5	19	20.88	-1.88	27	24.42	2.58	13.5	14.28	-0.78	26.5	28.3	-1.8	7
2019-03-24 00:01:00	5.5	7.62	-2.12	9	13.12	-4.12	6.5	9.28	-2.78	7	10.88	-3.88	3	7.26	-4.26	19	22.2	-3.2	24.5	26.46	-1.96	7	9.86	-2.86	17.5	23.38	-5.88	21.5	21.82	-0.32	7.5	11.74	-4.24	28	29.4	-1.4	19	20.68	-1.68	24.5	24	0.5	12.5	14.14	-1.64	27	28.18	-1.18	7.5
2019-03-24 01:01:00	5.5	6.88	-1.38	9	12.64	-3.64	7.5	8.58	-1.08	6.5	10.04	-3.54	2.5	6.22	-3.72	18	21.92	-3.92	24.5	26.34	-1.84	8	9.56	-1.56	20	23.3	-3.3	21	21.88	-0.88	9	11.42	-2.42	28	29.3	-1.3	20	20.46	-0.46	20.5	23.62	-3.12	12	13.96	-1.96	27	28.02	-1.02	7
2019-03-24 02:01:00	5	6.5	-1.5	10.5	12.16	-1.66	9.5	8.26	1.24	6	9.64	-3.64	2	5.54	-3.54	18.5	21.58	-3.08	24.5	26.22	-1.72	11.5	9.4	2.1	24.5	23.2	1.3	21.5	21.74	-0.24	11.5	11.18	0.32	28	29.18	-1.18	20.5	20.26	0.24	16.5	23.1	-6.6	11.5	13.66	-2.16	27	27.82	-0.82	5.5
2019-03-24 03:01:00	3.5	6.1	-2.6	9.5	11.72	-2.22	3	8.06	-5.06	6	9.18	-3.18	3	4.66	-1.66	18	21.2	-3.2	25	26.08	-1.08	3.5	9.38	-5.88	22.5	23.1	-0.6	21.5	21.88	-0.38	10	11.06	-1.06	28	29.04	-1.04	20	20.1	-0.1	19.5	22.54	-3.04	11.5	13.32	-1.82	26.5	27.6	-1.1	6.5
2019-03-24 04:01:00	4	5.86	-1.86	9.5	11.26	-1.76	3.5	8.12	-4.62	6	8.82	-2.82	2.5	4.14	-1.64	18	20.86	-2.86	25.5	25.94	-0.44	4.5	9.58	-5.08	22.5	23.06	-0.56	21.5	22.02	-0.52	12	11.18	0.82	28.5	28.9	-0.4	20.5	19.98	0.52	21.5	21.96	-0.46	11	13.04	-2.04	27	27.42	-0.42	5.5
2019-03-24 05:01:00	4.5	5.68	-1.18	10.5	10.86	-0.36	7	8.32	-1.32	5	8.54	-3.54	2	3.82	-1.82	18.5	20.52	-2.02	25	25.82	-0.82	10.5	9.8	0.7	24.5	23.34	1.16	21.5	22.02	-0.52	14	11.36	2.64	28	28.78	-0.78	20	19.92	0.08	21	21.44	-0.44	10.5	12.8	-2.3	26.5	27.28	-0.78	6.5
2019-03-24 06:01:00	6.5	5.5	1	11	10.58	0.42	16.5	8.54	7.96	8	8.28	-0.28	2	3.5	-1.5	19	20.3	-1.3	25	25.72	-0.72	14.5	10.08	4.42	27	23.7	3.3	22	22.14	-0.14	14.5	11.62	2.88	28	28.64	-0.64	20	19.88	0.12	17.5	20.94	-3.44	10	12.62	-2.62	27	27.2	-0.2	8.5
2019-03-24 07:01:00	4	5.4	-1.4	10	10.42	-0.42	4.5	9.08	-4.58	7.5	8.04	-0.54	2	3.2	-1.2	18.5	20.12	-1.62	25	25.68	-0.68	7	10.52	-3.52	27.5	24.12	3.38	22	22.36	-0.36	13.5	11.94	1.56	28	28.5	-0.5	20.5	19.88	0.62	18.5	20.46	-1.96	9.5	12.44	-2.94	27	27.12	-0.12	8
2019-03-24 08:01:00	4	5.58	-1.58	10	10.32	-0.32	6.5	9.76	-3.26	6	7.96	-1.96	1.5	2.94	-1.44	20	20	0	25.5	25.64	-0.14	9.5	11.08	-1.58	27	24.6	2.4	23	22.52	0.48	14.5	12.34	2.16	28	28.36	-0.36	20.5	19.92	0.58	20.5	20	0.5	9.5	12.22	-2.72	26.5	27.04	-0.54	6
2019-03-24 09:01:00	5.5	5.66	-0.16	10	10.34	-0.34	14	10.56	3.44	7	7.8	-0.8	0.5	2.74	-2.24	20	19.88	0.12	26	25.64	0.36	16.5	11.7	4.8	27.5	25.22	2.28	23.5	22.72	0.78	14.5	12.92	1.58	28	28.28	-0.28	20.5	20.1	0.4	12.5	19.62	-7.12	9	12.02	-3.02	26.5	27	-0.5	6.5
2019-03-24 10:01:00	4.5	5.96	-1.46	9.5	10.38	-0.88	12.5	11.4	1.1	5.5	7.86	-2.36	2.5	2.82	-0.32	20	19.84	0.16	25.5	25.66	-0.16	14.5	12.42	2.08	28.5	25.88	2.62	23.5	22.92	0.58	14.5	13.52	0.98	26.5	28.24	-1.74	19.5	20.28	-0.78	12.5	19.28	-6.78	9	11.86	-2.86	27	26.98	0.02	6
2019-03-24 11:01:00	4.5	6.42	-1.92	9.5	10.5	-1	9.5	12.26	-2.76	5.5	8.14	-2.64	3	3.06	-0.06	20	19.84	0.16	26	25.66	0.34	15.5	13.12	2.38	28.5	26.54	1.96	24	23.08	0.92	13.5	14.08	-0.58	29	28.24	0.76	20	20.4	-0.4	15.5	19	-3.5	9.5	11.72	-2.22	26.5	26.94	-0.44	6.5
2019-03-24 12:01:00	5	7.04	-2.04	10	10.62	-0.62	10	13.1	-3.1	6.5	8.52	-2.02	3.5	3.4	0.1	21.5	19.86	1.64	26	25.64	0.36	14	13.72	0.28	29.5	27.06	2.44	25	23.18	1.82	14	14.58	-0.58	28	28.2	-0.2	20.5	20.46	0.04	17	18.72	-1.72	10	11.6	-1.6	26.5	26.9	-0.4	8.5
2019-03-24 13:01:00	5.5	7.68	-2.18	10	10.78	-0.78	8	13.78	-5.78	7.5	8.98	-1.48	4	3.78	0.22	21.5	19.88	1.62	27	25.64	1.36	13	14.18	-1.18	29.5	27.46	2.04	25	23.32	1.68	14	14.94	-0.94	28.5	28.14	0.36	20	20.52	-0.52	19	18.54	0.46	10	11.48	-1.48	27	26.84	0.16	8.5
2019-03-24 14:01:00	6.5	8.28	-1.78	10.5	10.88	-0.38	12	14.44	-2.44	8	9.46	-1.46	4	4.22	-0.22	21	19.94	1.06	27.5	25.64	1.86	14.5	14.6	-0.1	29.5	27.76	1.74	25.5	23.48	2.02	14.5	15.22	-0.72	29	28.06	0.94	20.5	20.54	-0.04	17	18.48	-1.48	10.5	11.36	-0.86	27.5	26.78	0.72	9
2019-03-24 15:01:00	6	8.86	-2.86	11	10.94	0.06	11.5	15	-3.5	8	10	-2	4	4.7	-0.7	21	20	1	27.5	25.66	1.84	14	14.86	-0.86	30	27.86	2.14	25	23.6	1.4	16	15.36	0.64	29	27.98	1.02	21	20.54	0.46	17	18.58	-1.58	12	11.24	0.76	27.5	26.72	0.78	9.5
2019-03-24 16:01:00	7	9.48	-2.48	11	11.04	-0.04	13.5	15.8	-2.3	8	10.54	-2.54	4	5.1	-1.1	21.5	20.06	1.44	27.5	25.64	1.86	16	15.4	0.6	29.5	28.04	1.46	24.5	23.72	0.78	17	15.56	1.44	29	27.86	1.14	20.5	20.54	-0.04	17.5	18.54	-1.04	14	11.1	2.9	28	26.64	1.36	10
2019-03-24 17:01:00	7.5	10.12	-2.62	11.5	11.14	0.36	15.5	16.58	-1.08	9	11.08	-2.08	4	5.56	-1.56	20.5	20.1	0.4	26.5	25.6	0.9	15.5	15.88	-0.38	30	28.22	1.78	24	23.78	0.22	17	15.64	1.36	29	27.7	1.3	21.5	20.54	0.96	19	18.44	0.56	15	10.96	4.04	27.5	26.52	0.98	11
2019-03-24 18:01:00	6.5	10.72	-4.22	12	11.2	0.8	15	17.22	-2.22	10	11.68	-1.68	3	6.06	-3.06	20.5	20.12	0.38	26	25.56	0.44	16	16.12	-0.12	29.5	28.3	1.2	24.5	23.86	0.64	17.5	15.58	1.92	29	27.54	1.46	21.5	20.58	0.92	20	18.38	1.62	16	10.82	5.18	27.5	26.42	1.08	9.5
2019-03-24 19:01:00	7	11.24	-4.24	12	11.24	0.76	21.5	17.44	4.06	9.5	12.14	-2.64	2	6.54	-4.54	20.5	20.1	0.4	26	25.52	0.48	18.5	16.24	2.26	29	28.28	0.72	24	23.9	0.1	17	15.48	1.52	28.5	27.44	1.06	20.5	20.56	-0.06	20	18.46	1.54	16	10.68	5.32	27	26.28	0.72	12.5
2019-03-24 20:01:00	12.5	11.86	0.64	12	11.32	0.68	23.5	18.16	5.34	12.5	12.64	-0.14	2.5	7.02	-4.52	20.5	20.08	0.42	25.5	25.46	0.04	20	16.62	3.38	29	28.26	0.74	24	23.92	0.08	17.5	15.42	2.08	28	27.3	0.7	21	20.54	0.46	20	18.5	1.5	14.5	10.56	3.94	27	26.12	0.88	13.5
2019-03-24 21:01:00	7	12.48	-5.48	12	11.4	0.6	24	18.84	5.16	9	13.16	-4.16	0.5	7.48	-6.98	20	20.04	-0.04	25.5	25.4	0.1	19.5	16.98	2.52	28.5	28.3	0.2	23.5	23.9	-0.4	18.5	15.32	3.18	28	27.18	0.82	21.5	20.52	0.98	20.5	18.48	2.02	13	10.44	2.56	27	26	1	11
2019-03-24 22:01:00	12.5	13.04	-0.54	11.5	11.48	0.02	24	19.22	4.78	14	13.72	0.28	6	8.06	-2.06	20.5	20.02	0.48	25	25.36	-0.36	20.5	17.1	3.4	28.5	28.32	0.18	23	23.86	-0.86	18	15.26	2.74	28	27.1	0.9	21	20.5	0.5	20	18.84	1.16	12	10.34	1.66	26.5	25.9	0.6	13
2019-03-24 23:01:00	16	13.68	2.32	12	11.6	0.4	24	19.66	4.34	16.5	14.3	2.2	9.5	8.64	0.86	20	20.06	-0.06	24.5	25.36	-0.86	20	17.28	2.72	28.5	28.28	0.22	22	23.86	-1.86	17.5	15.22	2.28	28	27.12	0.88	20.5	20.52	-0.02	20.5	19.26	1.24	11	10.26	0.74	26.5	25.8	0.7	13.5
2019-03-25 00:01:00	20	14.34	5.66	12	11.78	0.22	24.5	20.24	4.26	18.5	14.92	3.58	11.5	9.28	2.22	20	20.12	-0.12	24.5	25.32	-0.82	19	17.44	1.56	28	28.28	-0.28	23	23.88	-0.88	17	15.26	1.74	27	26.98	0.02	20.5	20.56	-0.06	20	19.46	0.54	10.5	10.18	0.32	25.5	25.74	-0.24	13
2019-03-25 01:01:00	21.5	15	6.5	13	11.92	1.08	23.5	20.82	2.68	18.5	15.54	2.96	12.5	9.94	2.56	19.5	20.16	-0.66	24.5	25.32	-0.82	18.5	17.74	0.76	27.5	28.26	-0.76	25	23.84	1.16	16.5	15.34	1.16	26.5	26.88	-0.38	20.5	20.6	-0.1	20	19.64	0.36	9.5	10.1	-0.6	25.5	25.68	-0.18	17
2019-03-25 02:01:00	20.5	15.62	4.88	11.5	12.1	-0.6	24	21.48	2.52	18.5	16.1	2.4	13.5	10.6	2.9	19.5	20.22	-0.72	24.5	25.28	-0.78	18.5	18.06	0.44	27.5	28.32	-0.82	25	23.84	1.16	16	15.44	0.56	26	26.84	-0.84	20.5	20.7	-0.2	19	19.64	-0.64	9	10.06	-1.06	25.5	25.64	-0.14	15
2019-03-25 03:01:00	19.5	16.24	3.26	12	12.3	-0.3	23.5	22.04	1.46	19.5	16.64	2.86	14	11.34	2.66	20	20.36	-0.36	25	25.32	-0.32	18	18.32	-0.32	27	28.4	-1.4	24.5	23.86	0.64	15	15.54	-0.54	26	26.78	-0.78	20.5	20.76	-0.26	19	19.74	-0.74	8.5	10.06	-1.56	25.5	25.58	-0.08	20
2019-03-25 04:01:00	19	16.86	2.14	12	12.5	-0.5	23	22.64	0.36	19.5	17.18	2.32	13	12.1	0.9	19.5	20.52	-1.02	24.5	25.34	-0.84	17	18.62	-1.62	27	28.44	-1.44	24.5	23.86	0.64	15	15.56	-0.56	25	26.74	-1.74	20	20.82	-0.82	18.5	19.82	-1.32	8	10.04	-2.04	24.5	25.52	-1.02	22
2019-03-25 05:01:00	20	17.44	2.56	12	12.74	-0.74	23	23.12	-0.12	19.5	17.74	1.76	14	12.86	1.14	19	20.64	-1.64	24.5	25.3	-0.8	16.5	18.76	-2.26	27	28.36	-1.36	23	23.86	-0.86	14	15.58	-1.58	24.5	26.68	-2.18	20.5	20.86	-0.36	19	19.88	-0.88	7.5	9.94	-2.44	24	25.44	-1.44	21.5
2019-03-25 06:01:00	19.5	18.04	1.46	12	12.94	-0.94	23	23.48	-0.48	20	18.22	1.78	14.5	13.64	0.86	19	20.8	-1.8	24	25.28	-1.28	16.5	18.92	-2.42	26.5	28.26	-1.76	23.5	23.88	-0.38	12.5	15.56	-3.06	24	26.6	-2.6	21	20.92	0.08	19.5	19.88	-0.38	7	9.78	-2.78	24	25.34	-1.34	20.5
2019-03-25 07:01:00	19.5	18.7	0.8	12	13.1	-1.1	22	23.86	-1.86	19.5	18.64	0.86	14	14.46	-0.46	18.5	20.96	-2.46	24	25.2	-1.2	17.5	19.08	-1.58	26.5	28.16	-1.66	23	23.82	-0.82	12	15.58	-3.58	25.5	26.48	-0.98	19.5	20.92	-1.42	19.5	19.74	-0.24	6.5	9.58	-3.08	23.5	25.2	-1.7	19.5
2019-03-25 08:01:00	19.5	19.3	0.2	12	13.26	-1.26	22.5	23.98	-1.48	20	19.08	0.92	14	15.3	-1.3	18	21.1	-3.1	23.5	25.14	-1.64	16.5	19.12	-2.62	27	28.1	-1.1	22.5	23.76	-1.26	12	15.56	-3.56	24.5	26.36	-1.86	20	20.98	-0.98	19.5	19.66	-0.16	6.5	9.34	-2.84	23	25.1	-2.1	17.5
2019-03-25 09:01:00	19.5	19.68	-0.18	12	13.42	-1.42	23.5	24.02	-0.52	19	19.42	-0.42	13	16.12	-3.12	19	21.22	-2.22	24	25.1	-1.1	18.5	19.06	-0.56	28	28.04	-0.04	22.5	23.7	-1.2	12	15.52	-3.52	25	26.32	-1.32	20	20.94	-0.94	20	19.58	0.42	6.5	9.14	-2.64	23.5	25	-1.5	19
2019-03-25 10:01:00	19.5	20.26	-0.76	12	13.56	-1.56	23.5	24.04	-0.54	21	19.88	1.12	15	17	-2	19.5	21.34	-1.84	25	25.04	-0.04	19.5	19.04	0.46	28	28	0	22.5	23.66	-1.16	13	15.44	-2.44	26	26.26	-0.26	20	20.88	-0.88	21.5	19.42	2.08	6.5	9	-2.5	24	24.92	-0.92	21
2019-03-25 11:01:00	20.5	20.6	-0.1	12.5	13.74	-1.24	23.5	24.08	-0.58	20	20.16	-0.16	17	17.64	-0.64	21	21.44	-0.44	25.5	24.98	0.52	19	18.96	0.04	27.5	27.98	-0.48	23.5	23.64	-0.14	13.5	15.38	-1.88	27	26.18	0.82	20	20.86	-0.86	23	19.26	3.74	7	8.88	-1.88	24.5	24.82	-0.32	19.5
2019-03-25 12:01:00	21	20.78	0.22	14	13.9	0.1	24	24.12	-0.12	21	20.34	0.66	19	18.1	0.9	21.5	21.54	-0.04	25	24.98	0.02	19.5	18.92	0.58	28.5	27.96	0.54	24.5	23.64	0.86	14.5	15.34	-0.84	25.5	26.12	-0.62	21	20.88	0.12	20.5	19.16	1.34	7.5	8.8	-1.3	25	24.74	0.26	19.5
2019-03-25 13:01:00	21.5	20.78	0.72	13.5	14.06	-0.56	24.5	24.12	0.38	22	20.44	1.56	20	18.48	1.52	22.5	21.64	0.86	26	24.96	1.04	21.5	18.9	2.6	29	27.94	1.06	24	23.62	0.38	16	15.34	0.66	25.5	26.08	-0.58	21.5	20.86	0.64	21.5	19.1	2.4	8	8.74	-0.74	25	24.7	0.3	19.5
2019-03-25 14:01:00	21	20.72	0.28	14.5	14.16	0.34	24.5	24.14	0.36	21.5	20.54	0.96	20.5	18.8	1.7	23	21.74	1.26	26	24.94	1.06	21	18.88	2.12	31	27.94	3.06	25	23.52	1.48	16.5	15.32	1.18	27.5	26.04	1.46	22.5	20.86	1.64	19	19.06	-0.06	9	8.7	0.3	26	24.66	1.34	20
2019-03-25 15:01:00	22	20.7	1.3	15.5	14.3	1.2	26	24.14	1.86	21.5	20.64	0.86	22.5	19.04	3.46	24.5	21.82	2.68	28.5	24.9	3.6	21	18.84	2.16	31.5	27.94	3.56	26	23.42	2.58	17	15.36	1.64	27.5	26.04	1.46	22	20.86	1.14	19.5	19.08	0.42	10.5	8.68	1.82	26	24.62	1.38	20.5
2019-03-25 16:01:00	21.5	20.7	0.8	16	14.4	1.6	26.5	24.16	2.34	21.5	20.68	0.82	23	19.24	3.76	25	21.88	3.12	28	24.84	3.16	21.5	18.84	2.66	31	27.94	3.06	25	23.32	1.68	16.5	15.42	1.08	28	26.04	1.96	22.5	20.86	1.64	19	19.12	-0.12	11.5	8.68	2.82	26	24.54	1.46	20.5
2019-03-25 17:01:00	21.5	20.72	0.78	17	14.5	2.5	25.5	24.2	1.3	22	20.72	1.28	23	19.44	3.56	24.5	21.96	2.54	26.5	24.8	1.7	19.5	18.86	0.64	27.5	27.94	-0.44	24.5	23.24	1.26	17.5	15.48	2.02	27.5	26.08	1.42	21.5	20.88	0.62	19	19.16	-0.16	11.5	8.68	2.82	26	24.54	1.46	20
2019-03-25 18:01:00	22.5	20.7	1.8	16.5	14.58	1.92	24.5	24.22	0.28	21	20.78	0.22	23.5	19.6	3.9	24.5	22.06	2.44	26	24.74	1.26	19.5	18.9	0.6	27.5	27.96	-0.46	24.5	23.22	1.28	16.5	15.56	0.94	27	26.14	0.86	23	20.88	2.12	19	19.22	-0.22	11	8.7	2.3	25	24.54	0.46	20
2019-03-25 19:01:00	23	20.7	2.3	16	14.64	1.36	24.5	24.22	0.28	20.5	20.78	-0.28	23.5	19.78	3.72	24.5	22.14	2.36	24	24.7	-0.7	20	18.94	1.06	27	28.02	-1.02	23	23.18	-0.18	18	15.68	2.32	26	26.18	-0.18	21.5	20.84	0.66	16.5	19.18	-2.68	11	8.72	2.28	24	24.56	-0.56	20
2019-03-25 20:01:00	22	20.7	1.3	16	14.68	1.32	24.5	24.26	0.24	20.5	20.76	-0.26	23	19.98	3.02	24	22.22	1.78	24.5	24.66	-0.16	19.5	18.96	0.54	27.5	28.06	-0.56	22.5	23.16	-0.66	16.5	15.8	0.7	25.5	26.14	-0.64	22	20.84	1.16	18	19	-1	10	8.78	1.22	24.5	24.58	-0.08	19
2019-03-25 21:01:00	22	20.7	1.3	16	14.74	1.26	24.5	24.28	0.22	21	20.7	0.3	23	20.18	2.82	23.5	22.34	1.16	24.5	24.68	-0.18	18.5	19.1	-0.6	27.5	28.08	-0.58	22.5	23.16	-0.66	16.5	15.92	0.58	27	26.16	0.84	20	20.82	-0.82	18	18.8	-0.8	9.5	8.84	0.66	24.5	24.64	-0.14	21
2019-03-25 22:01:00	21.5	20.72	0.78	15.5	14.84	0.66	24.5	24.28	0.22	20.5	20.7	-0.2	22.5	20.44	2.06	23	22.44	0.56	24	24.68	-0.68	19	19.14	-0.14	27.5	28.08	-0.58	22.5	23.18	-0.68	16.5	16.08	0.42	26.5	26.12	0.38	20	20.84	-0.84	16.5	18.62	-2.12	9.5	8.9	0.6	25	24.7	0.3	21
2019-03-25 23:01:00	21	20.74	0.26	16	14.98	1.02	25	24.28	0.72	21	20.62	0.38	22	20.64	1.36	23	22.52	0.48	23.5	24.64	-1.14	18.5	19.2	-0.7	28	28.08	-0.08	22.5	23.22	-0.72	16.5	16.22	0.28	26	26.08	-0.08	20.5	20.86	-0.36	16	18.48	-2.48	9	8.96	0.04	24	24.76	-0.76	21.5
2019-03-26 00:01:00	20.5	20.74	-0.24	16	15.12	0.88	25	24.34	0.66	21	20.6	0.4	21	20.8	0.2	22.5	22.54	-0.04	24.5	24.64	-0.14	19	19.26	-0.26	28	28.08	-0.08	22	23.24	-1.24	16.5	16.38	0.12	26.5	26.06	0.44	21	20.88	0.12	18	18.38	-0.38	9	9.04	-0.04	24.5	24.84	-0.34	20.5
2019-03-26 01:01:00	20	20.74	-0.74	16	15.26	0.74	24.5	24.46	0.04	21	20.58	0.42	21	21.02	-0.02	22.5	22.68	-0.18	24	24.8	-0.8	18.5	19.44	-0.94	27.5	28.2	-0.7	22.5	23.32	-0.82	17	16.6	0.4	26	26.2	-0.2	20	20.98	-0.98	18.5	18.54	-0.04	9	9.22	-0.22	24.5	25.02	-0.52	20
2019-03-26 02:01:00	20	20.82	-0.82	15.5	15.48	0.02	24	24.68	-0.68	21	20.58	0.42	20.5	21.4	-0.9	22	22.94	-0.94	24	25.02	-1.02	18	19.62	-1.62	27.5	28.34	-0.84	22.5	23.52	-1.02	16	16.82	-0.82	25.5	26.42	-0.92	20.5	21.12	-0.62	19	18.72	0.28	8.5	9.56	-1.06	24.5	25.26	-0.76	21.5
2019-03-26 03:01:00	20	20.96	-0.96	15	15.84	-0.84	24	25	-1	21	20.68	0.32	19.5	21.86	-2.36	21.5	23.24	-1.74	23.5	25.2	-1.7	17.5	19.84	-2.34	27.5	28.42	-0.92	22.5	23.72	-1.22	17	17.1	-0.1	26	26.6	-0.6	20.5	21.3	-0.8	19.5	19.1	0.4	8.5	10.02	-1.52	24.5	25.5	-1	21
2019-03-26 04:01:00	19.5	21.16	-1.66	14.5	16.28	-1.78	24	25.28	-1.28	20.5	20.94	-0.44	19	22.26	-3.26	21.5	23.54	-2.04	23.5	25.14	-1.64	18	20	-2	27	28.4	-1.4	22	23.9	-1.9	16.5	17.4	-0.9	26	26.78	-0.78	20.5	21.52	-1.02	20	19.48	0.52	8.5	10.44	-1.94	23.5	25.76	-2.26	21
2019-03-26 05:01:00	19.5	21.46	-1.96	14.5	16.76	-2.26	24	25.56	-1.56	20.5	21.24	-0.74	18	22.66	-4.66	21.5	23.84	-2.34	23.5	25.28	-1.78	17.5	20.18	-2.68	27	28.5	-1.5	22.5	24.12	-1.62	16.5	17.76	-1.26	26	26.96	-0.96	20.5	21.74	-1.24	19.5	19.92	-0.42	8	10.88	-2.88	24.5	26.04	-1.54	20
2019-03-26 06:01:00	19.5	21.78	-2.28	14	17.18	-3.18	23.5	25.88	-2.38	21	21.54	-0.54	18	23.04	-5.04	21.5	24.16	-2.66	23	25.5	-2.5	17.5	20.42	-2.92	27.5	28.74	-1.24	22.5	24.38	-1.88	16	18.12	-2.12	26	27.14	-1.14	20.5	22.02	-1.52	20.5	20.36	0.14	8	11.3	-3.3	24	26.32	-2.32	19.5
2019-03-26 07:01:00	19.5	22.06	-2.56	13.5	17.58	-4.08	23	26.16	-3.16	20	21.86	-1.86	19	23.38	-4.38	21	24.5	-3.5	23	25.7	-2.7	17.5	20.34	-2.84	28	28.96	-0.96	22.5	24.06	-1.56	15.5	18.52	-3.02	25	27.34	-2.34	20	22.18	-2.18	18.5	20.78	-2.28	7.5	11.76	-4.26	24.5	26.62	-2.12	18.5
2019-03-26 08:01:00	19.5	22.22	-2.72	13	17.9	-4.9	23	25.7	-2.7	19	22.18	-3.18	19	23.68	-4.68	20.5	24.76	-4.26	23	25.92	-2.92	18	20.04	-2.04	27.5	29.12	-1.62	22.5	23.66	-1.16	15	18.76	-3.76	24.5	27.5	-3	19.5	22.32	-2.82	15	21.26	-6.26	8	12.08	-4.08	24	26.88	-2.88	18.5
2019-03-26 09:01:00	19.5	22.34	-2.84	13.5	18.18	-4.68	23	25.1	-2.1	18.5	22.42	-3.92	19	23.98	-4.98	21	24.98	-3.98	24	26.08	-2.08	20	19.62	0.38	27.5	29.2	-1.7	22.5	23.34	-0.84	15	18.9	-3.9	25	27.64	-2.64	19.5	22.38	-2.88	14.5	21.66	-7.16	8	12.38	-4.38	24.5	27.08	-2.58	19.5
2019-03-26 10:01:00	20	22.1	-2.1	14.5	18.42	-3.92	23.5	24.42	-0.92	19	22.34	-3.34	19.5	24.16	-4.66	21.5	25.22	-3.72	24	26.22	-2.22	19.5	19.18	0.32	28	29.24	-1.24	23	23.12	-0.12	16	18.96	-2.96	24	27.7	-3.7	20.5	22.48	-1.98	15.5	22.02	-6.52	8	12.68	-4.68	25	27.26	-2.26	19
2019-03-26 11:01:00	20	22.04	-2.04	15.5	18.64	-3.14	23.5	23.98	-0.48	19	22.48	-3.48	20	24.38	-4.38	21.5	25.32	-3.82	24	26.38	-2.38	21	18.78	2.22	28	29.26	-1.26	23.5	22.66	0.84	16.5	19.08	-2.58	25	27.78	-2.78	20.5	22.54	-2.04	18	22.42	-4.42	8	12.92	-4.92	25.5	27.38	-1.88	18.5
2019-03-26 12:01:00	20.5	22.04	-1.54	16	18.76	-2.76	25	23.28	1.72	19.5	22.62	-3.12	21	24.62	-3.62	21.5	25.48	-3.98	25.5	26.52	-1.02	20.5	18.3	2.2	27.5	29.18	-1.68	24	22.14	1.86	17.5	19.08	-1.58	26.5	27.86	-1.36	20.5	22.56	-2.06	20.5	22.82	-2.32	9	13.1	-4.1	26.5	27.52	-1.02	18.5
2019-03-26 13:01:00	21	21.96	-0.96	17.5	18.88	-1.38	27	22.64	4.36	20.5	22.78	-2.28	24.5	24.84	-0.34	25	25.66	-0.66	29	26.6	2.4	24	17.82	6.18	31.5	29.12	2.38	26.5	21.68	4.82	20	19.1	0.9	29	27.86	1.14	23.5	22.58	0.92	24.5	23.14	1.36	12	13.28	-1.28	29.5	27.62	1.88	21.5
2019-03-26 14:01:00	23.5	21.98	1.52	19	18.82	0.18	30	22.4	7.6	22	22.96	-0.96	29.5	25.08	4.42	29	25.54	3.46	31.5	26.7	4.8	26	17.5	8.5	32.5	29.1	3.4	29	21.26	7.74	21.5	19.1	2.4	31	27.86	3.14	25	22.66	2.34	26	23.42	2.58	16.5	13.4	3.1	31	27.72	3.28	23
2019-03-26 15:01:00	24.5	21.96	2.54	23.5	18.6	4.9	32.5	22.28	10.22	24	23.14	0.86	32	25.36	6.64	30.5	25.22	5.28	30.5	26.8	3.7	26.5	17.5	9	33	29.1	3.9	30	20.92	9.08	23.5	19.14	4.36	32	27.9	4.1	27	22.74	4.26	28.5	23.68	4.82	20.5	13.5	7	32	27.82	4.18	25
2019-03-26 16:01:00	27	21.92	5.08	26.5	18.34	8.16	33	22.1	10.9	28	23.32	4.68	32.5	25.64	6.86	32	24.94	7.06	27	26.9	0.1	25	17.22	7.78	31	29.12	1.88	30.5	20.4	10.1	24.5	18.98	5.52	32	27.86	4.14	27.5	22.82	4.68	29	23.86	5.14	21	13.58	7.42	32.5	27.92	4.58	25.5
2019-03-26 17:01:00	29	21.86	7.14	28	18.12	9.88	33.5	21.88	11.62	29	23.48	5.52	33	25.98	7.02	32.5	24.64	7.86	31.5	26.96	4.54	26	16.84	9.16	33.5	29.14	4.36	30.5	19.82	10.68	25.5	18.74	6.76	32.5	27.78	4.72	28	22.84	5.16	30	24	6	22.5	13.62	8.88	33	28.04	4.96	27.5
2019-03-26 18:01:00	29.5	21.84	7.66	27.5	17.98	9.52	33.5	21.74	11.76	29.5	23.64	5.86	32.5	26.32	6.18	32.5	24.44	8.06	32	26.98	5.02	25.5	16.56	8.94	33.5	29.16	4.34	31	19.36	11.64	26.5	18.54	7.96	32	27.74	4.26	28.5	22.88	5.62	30	24.16	5.84	22	13.68	8.32	33	28.1	4.9	27.5
2019-03-26 19:01:00	29.5	21.78	7.72	26.5	17.86	8.64	31.5	21.78	9.72	29	23.78	5.22	32	26.68	5.32	33	24.16	8.84	31	27.04	3.96	17.5	16.5	1	33	29.2	3.8	16.5	19.08	-2.58	26.5	18.4	8.1	32	27.78	4.22	27	22.94	4.06	29.5	24.32	5.18	22.5	13.72	8.78	32.5	28.18	4.32	27
2019-03-26 20:01:00	27	21.74	5.26	24	17.72	6.28	13	21.92	-8.92	28.5	23.96	4.54	31	27	4	31	23.76	7.24	29.5	27.16	2.34	12.5	16.58	-4.08	31	29.24	1.76	13	19	-6	24	18.32	5.68	30	27.8	2.2	25	23.04	1.96	28.5	24.54	3.96	19	13.74	5.26	30.5	28.24	2.26	26.5
2019-03-26 21:01:00	25	21.72	3.28	23	17.62	5.38	9.5	22.1	-12.6	26.5	24.16	2.34	30.5	27.32	3.18	29.5	23.36	6.14	28.5	27.3	1.2	9	16.72	-7.72	29.5	29.32	0.18	14.5	19	-4.5	20	18.34	1.66	29	27.86	1.14	23.5	23.18	0.32	28	24.92	3.08	17.5	13.7	3.8	29.5	28.34	1.16	23.5
2019-03-26 22:01:00	16	21.64	-5.64	22	17.44	4.56	7.5	22.3	-14.8	19	24.38	-5.38	27.5	27.66	-0.16	29.5	22.96	6.54	28	27.42	0.58	7.5	16.82	-9.32	28.5	29.42	-0.92	17	18.9	-1.9	18	18.34	-0.34	28.5	27.94	0.56	22.5	23.34	-0.84	27	25.36	1.64	17	13.72	3.28	29	28.42	0.58	22
2019-03-26 23:01:00	20	21.56	-1.56	21	17.2	3.8	13.5	22.5	-9	24	24.56	-0.56	28	27.96	0.04	25.5	22.64	2.86	28	27.58	0.42	9	16.92	-7.92	28	29.48	-1.48	11	18.58	-7.58	19.5	18.28	1.22	28.5	28.06	0.44	21.5	23.44	-1.94	26.5	25.76	0.74	15.5	13.78	1.72	28	28.5	-0.5	22
2019-03-27 00:01:00	21	21.46	-0.46	19	16.94	2.06	7.5	22.7	-15.2	24.5	24.74	-0.24	28	28.2	-0.2	27	22.3	4.7	27	27.7	-0.7	6.5	16.82	-10.32	26	29.54	-3.54	9.5	18.2	-8.7	16.5	18.14	-1.64	28	28.12	-0.12	21	23.52	-2.52	26	26.02	-0.02	13.5	13.84	-0.34	27.5	28.52	-1.02	21.5
2019-03-27 01:01:00	18.5	21.42	-2.92	19	16.68	2.32	9	22.82	-13.82	25	24.88	0.12	26.5	28.38	-1.88	27	21.98	5.02	26.5	27.76	-1.26	7	16.72	-9.72	26.5	29.62	-3.12	10.5	17.8	-7.3	17	17.94	-0.94	26.5	28.1	-1.6	21.5	23.6	-2.1	26	26.2	-0.2	13.5	13.88	-0.38	27	28.5	-1.5	22
2019-03-27 02:01:00	20.5	21.36	-0.86	14.5	16.34	-1.84	18.5	22.86	-4.36	25.5	24.98	0.52	27	28.38	-1.38	19.5	21.5	-2	26.5	27.66	-1.16	10.5	16.52	-6.02	27	29.52	-2.52	12	17.34	-5.34	17	17.66	-0.66	26	27.98	-1.98	22	23.54	-1.54	25.5	26.22	-0.72	12	13.82	-1.82	27	28.36	-1.36	21
2019-03-27 03:01:00	19.5	21.2	-1.7	10	15.86	-5.86	21	22.76	-1.76	25.5	25.02	0.48	27.5	28.18	-0.68	14	20.74	-6.74	26.5	27.44	-0.94	18	16.28	1.72	27.5	29.4	-1.9	14	16.74	-2.74	17	17.3	-0.3	26.5	27.78	-1.28	22.5	23.44	-0.94	25.5	26.16	-0.66	11	13.52	-2.52	27	28.1	-1.1	19.5
2019-03-27 04:01:00	19	20.94	-1.94	8.5	15.18	-6.68	19.5	22.54	-3.04	25.5	24.96	0.54	26.5	27.82	-1.32	14.5	19.96	-5.46	26	27.24	-1.24	10.5	16.08	-5.58	28	29.2	-1.2	9.5	16.16	-6.66	13	16.84	-3.84	25	27.56	-2.56	22.5	23.24	-0.74	24	25.98	-1.98	10.5	13	-2.5	27	27.78	-0.78	19
2019-03-27 05:01:00	18	20.58	-2.58	9	14.42	-5.42	18.5	22.28	-3.78	24.5	24.72	-0.22	27.5	27.44	0.06	14	19.14	-5.14	25	27.16	-2.16	8.5	15.76	-7.26	27.5	29.08	-1.58	7.5	15.5	-8	10.5	16.32	-5.82	24	27.26	-3.26	21	23	-2	23.5	25.8	-2.3	9.5	12.52	-3.02	26.5	27.44	-0.94	17
2019-03-27 06:01:00	19	20.14	-1.14	11	13.58	-2.58	20.5	21.98	-1.48	24.5	24.44	0.06	26.5	27.04	-0.54	16.5	18.26	-1.76	24	26.86	-2.86	10.5	15.46	-4.96	27.5	28.86	-1.36	11	14.88	-3.88	11.5	15.8	-4.3	25	26.9	-1.9	21.5	22.76	-1.26	23.5	25.58	-2.08	9.5	11.94	-2.44	26	27.06	-1.06	17.5
2019-03-27 07:01:00	18	19.7	-1.7	11	12.76	-1.76	24.5	21.66	2.84	24.5	24.14	0.36	27	26.64	0.36	14.5	17.44	-2.94	24.5	26.54	-2.04	16	15.2	0.8	28.5	28.66	-0.16	15.5	14.2	1.3	12.5	15.28	-2.78	27	26.58	0.42	22	22.48	-0.48	24.5	25.36	-0.86	9	11.38	-2.38	26	26.68	-0.68	18.5
2019-03-27 08:01:00	18.5	19.26	-0.76	10	12.04	-2.04	26.5	21.4	5.1	24.5	23.84	0.66	27	26.28	0.72	11	16.66	-5.66	26	26.26	-0.26	19.5	15.28	4.22	29	28.46	0.54	20.5	14.16	6.34	13.5	14.8	-1.3	25.5	26.26	-0.76	22.5	22.28	0.22	24	25.2	-1.2	8	10.84	-2.84	26	26.34	-0.34	19
2019-03-27 09:01:00	19	18.96	0.04	10.5	11.6	-1.1	27.5	21.9	5.6	24	23.58	0.42	27	25.98	1.02	10.5	16.1	-5.6	26.5	26.06	0.44	21.5	15.58	5.92	29.5	28.38	1.12	22.5	14.44	8.06	15.5	14.44	1.06	26	26.02	-0.02	23	22.16	0.84	24.5	25.08	-0.58	7	10.42	-3.42	26.5	26.12	0.38	19.5
2019-03-27 10:01:00	17.5	18.72	-1.22	9	11.3	-2.3	28	22.54	5.46	24	23.4	0.6	27.5	25.72	1.78	11	15.44	-4.44	27	25.88	1.12	22.5	15.98	6.52	30	28.32	1.68	20	14.74	5.26	15	14.24	0.76	27	25.86	1.14	23.5	22.14	1.36	25.5	24.96	0.54	8.5	9.98	-1.48	26.5	25.96	0.54	19.5
2019-03-27 11:01:00	18	18.84	-0.84	8.5	11.04	-2.54	28.5	23.26	5.24	23.5	23.5	0	27	25.56	1.44	13.5	14.68	-1.18	28	25.72	2.28	22	16.44	5.56	29.5	28.3	1.2	15	14.98	0.02	14.5	14.12	0.38	27	25.72	1.28	23	22.12	0.88	25.5	24.88	0.62	9.5	9.58	-0.08	27	25.84	1.16	19
2019-03-27 12:01:00	17.5	18.8	-1.3	9	10.76	-1.76	28.5	23.72	4.78	23.5	23.4	0.1	26	25.38	0.62	13	14.3	-1.3	27	25.6	1.4	18.5	16.84	1.66	29.5	28.28	1.22	14	15.5	-1.5	13	13.92	-0.92	26.5	25.58	0.92	22.5	22.16	0.34	24.5	24.8	-0.3	9.5	9.3	0.2	26	25.74	0.26	18
2019-03-27 13:01:00	19.5	18.72	0.78	9.5	10.58	-1.08	28	24.4	3.6	23	23.28	-0.28	25.5	25.2	0.3	13.5	13.94	-0.44	27	25.46	1.54	18	17.32	0.68	29.5	28.34	1.16	14	16.06	-2.06	12.5	13.86	-1.36	26	25.44	0.56	22.5	22.2	0.3	25	24.72	0.28	10	9.08	0.92	26	25.64	0.36	17.5
2019-03-27 14:01:00	19.5	18.72	0.78	9	10.4	-1.4	28	25.02	2.98	23	23.14	-0.14	24.5	25.06	-0.56	13	13.64	-0.64	26.5	25.36	1.14	19	17.74	1.26	29	28.38	0.62	15	16.58	-1.58	13	13.78	-0.78	26	25.36	0.64	22	22.22	-0.22	25	24.64	0.36	10.5	8.88	1.62	26	25.58	0.42	17.5
2019-03-27 15:01:00	19.5	18.64	0.86	7	10.4	-3.4	27.5	25.26	2.24	23	22.96	0.04	24.5	24.9	-0.4	10	13.66	-3.66	26	25.26	0.74	20	18.04	1.96	29.5	28.38	1.12	14	17.08	-3.08	12.5	13.68	-1.18	26	25.3	0.7	22.5	22.2	0.3	24.5	24.56	-0.06	9	8.74	0.26	24.5	25.52	-1.02	17
2019-03-27 16:01:00	18	18.6	-0.6	6.5	10.54	-4.04	27	25.38	1.62	22.5	22.76	-0.26	23	24.7	-1.7	11	13.88	-2.88	25.5	25.16	0.34	21.5	18.04	3.46	28	28.36	-0.36	15.5	17.5	-2	12	13.56	-1.56	26.5	25.22	1.28	22	22.12	-0.12	24	24.46	-0.46	7.5	8.62	-1.12	24	25.44	-1.44	17
2019-03-27 17:01:00	18	18.6	-0.6	7.5	10.76	-3.26	26.5	25.56	0.94	22	22.54	-0.54	23	24.52	-1.52	11.5	14.1	-2.6	25	25.06	-0.06	17	18.32	-1.32	28	28.32	-0.32	14	18.08	-4.08	11.5	13.58	-2.08	24.5	25.18	-0.68	21.5	22.04	-0.54	24.5	24.4	0.1	9	8.5	0.5	24	25.36	-1.36	16.5
2019-03-27 18:01:00	18	18.64	-0.64	7	10.94	-3.94	26	25.78	0.22	22	22.34	-0.34	23	24.3	-1.3	10.5	14.34	-3.84	24	25	-1	18.5	18.66	-0.16	28	28.28	-0.28	15	18.7	-3.7	12.5	13.7	-1.2	23.5	25.18	-1.68	22	22.04	-0.04	24.5	24.36	0.14	8	8.42	-0.42	23.5	25.28	-1.78	15.5
2019-03-27 19:01:00	18.5	18.64	-0.14	7	11.02	-4.02	25.5	25.92	-0.42	22	22.14	-0.14	22.5	24.12	-1.62	12	14.48	-2.48	24	25.02	-1.02	19	18.94	0.06	28.5	28.24	0.26	14	19.2	-5.2	13.5	13.76	-0.26	24	25.12	-1.12	21.5	21.96	-0.46	24.5	24.28	0.22	8	8.34	-0.34	23.5	25.22	-1.72	16
2019-03-27 20:01:00	18.5	18.72	-0.22	8.5	11.12	-2.62	25	25.9	-0.9	21.5	21.92	-0.42	23	23.9	-0.9	13.5	14.66	-1.16	24	25	-1	19.5	19	0.5	28	28.18	-0.18	15.5	19.48	-3.98	14.5	13.78	0.72	24	24.98	-0.98	22	21.86	0.14	25.5	24.18	1.32	9	8.28	0.72	24	25.16	-1.16	16.5
2019-03-27 21:01:00	19.5	18.8	0.7	13	11.26	1.74	25.5	25.8	-0.3	22	21.7	0.3	23.5	23.72	-0.22	17	14.98	2.02	24.5	24.94	-0.44	20	18.96	1.04	29	28.12	0.88	20	19.4	0.6	15	13.76	1.24	24	24.92	-0.92	22	21.74	0.26	25.5	24.2	1.3	8.5	8.2	0.3	25	25.08	-0.08	20
2019-03-27 22:01:00	19	18.88	0.12	15.5	11.34	4.16	25.5	25.66	-0.16	22	21.54	0.46	24	23.56	0.44	13	15.18	-2.18	24	24.88	-0.88	19	18.86	0.14	28	28.02	-0.02	22	19.36	2.64	15	13.66	1.34	25	24.86	0.14	23	21.6	1.4	25	24.22	0.78	6.5	8.12	-1.62	25.5	24.98	0.52	18.5
2019-03-27 23:01:00	19	18.98	0.02	15.5	11.42	4.08	25.5	25.52	-0.02	21.5	21.42	0.08	23.5	23.38	0.12	10.5	15.12	-4.62	24	24.84	-0.84	19	18.74	0.26	28	27.9	0.1	23	19.38	3.62	15	13.58	1.42	25	24.78	0.22	22	21.46	0.54	25	24.2	0.8	7	7.98	-0.98	26	24.72	1.28	18.5
2019-03-28 00:01:00	19	19.06	-0.06	14	11.56	2.44	25	25.34	-0.34	21.5	21.34	0.16	23.5	23.24	0.26	16	14.94	1.06	25	24.62	0.38	19	18.64	0.36	27.5	27.72	-0.22	24	19.76	4.24	14.5	13.52	0.98	25	24.7	0.3	22.5	21.42	1.08	24.5	24.16	0.34	8.5	7.82	0.68	25.5	24.36	1.14	18
2019-03-28 01:01:00	19	19.14	-0.14	14.5	11.54	2.96	24.5	25.2	-0.7	21.5	21.32	0.18	23.5	23.14	0.36	18	14.76	3.24	23.5	24.42	-0.92	18.5	18.7	-0.2	27.5	27.28	0.22	23.5	20.16	3.34	15	13.48	1.52	24.5	24.66	-0.16	22	21.38	0.62	24	24.18	-0.18	8	7.7	0.3	25	23.94	1.06	18
2019-03-28 02:01:00	18.5	19.2	-0.7	14.5	11.56	2.94	24.5	25.1	-0.6	21.5	21.38	0.12	23	23.08	-0.08	19.5	14.56	4.94	24	24.26	-0.26	17.5	18.86	-1.36	27.5	27.14	0.36	23.5	20.54	2.96	15	13.46	1.54	24.5	24.7	-0.2	22	21.34	0.66	24	24.16	-0.16	8.5	7.6	0.9	25.5	23.54	1.96	20
2019-03-28 03:01:00	18.5	19.2	-0.7	14.5	11.62	2.88	24.5	25	-0.5	21	21.5	-0.5	23	23.04	-0.04	20	14.4	5.6	24	24.26	-0.26	18	19.02	-1.02	27	27.12	-0.12	24.5	20.9	3.6	14.5	13.42	1.08	24.5	24.72	-0.22	21.5	21.32	0.18	23.5	24.12	-0.62	8.5	7.54	0.96	25.5	23.14	2.36	18.5
2019-03-28 04:01:00	18.5	19.2	-0.7	13.5	11.82	1.68	24	24.94	-0.94	20.5	21.66	-1.16	22.5	23.02	-0.52	19.5	14.38	5.12	24	24.24	-0.24	18	19.1	-1.1	27	26.98	0.02	24.5	21.3	3.2	14	13.48	0.52	24.5	24.72	-0.22	20.5	21.3	-0.8	23	24.1	-1.1	8	7.52	0.48	25	22.78	2.22	18.5
2019-03-28 05:01:00	19	19.24	-0.24	14	11.96	2.04	24	24.86	-0.86	20	21.82	-1.82	22	23	-1	20	14.32	5.68	23.5	24.22	-0.72	17.5	19.14	-1.64	27	26.92	0.08	24	21.6	2.4	13.5	13.52	-0.02	24	24.62	-0.62	20.5	21.32	-0.82	22.5	24.1	-1.6	7.5	7.6	-0.1	25	22.5	2.5	18
2019-03-28 06:01:00	19	19.28	-0.28	13.5	12.04	1.46	24	24.76	-0.76	19.5	22.02	-2.52	22	22.98	-0.98	20	14.24	5.76	23.5	24.12	-0.62	17	19.32	-2.32	26.5	26.84	-0.34	23	22	1	13.5	13.6	-0.1	24	24.58	-0.58	21	21.32	-0.32	22.5	24.04	-1.54	7.5	7.58	-0.08	24.5	22.14	2.36	17
2019-03-28 07:01:00	19	19.34	-0.34	13	12.22	0.78	24	24.68	-0.68	19.5	22.18	-2.68	22	22.96	-0.96	20	14.2	5.8	24.5	24.04	0.46	17.5	19.44	-1.94	26.5	26.8	-0.3	23.5	22.34	1.16	13	13.7	-0.7	23.5	24.64	-1.14	19.5	21.3	-1.8	21.5	24	-2.5	7.5	7.56	-0.06	24.5	21.78	2.72	17
2019-03-28 08:01:00	20	19.38	0.62	13.5	12.52	0.98	24	24.64	-0.64	19	22.34	-3.34	21.5	22.98	-1.48	19	14.16	4.84	24	24.02	-0.02	17.5	19.48	-1.98	27	26.76	0.24	22.5	22.74	-0.24	13	13.78	-0.78	23.5	24.68	-1.18	19.5	21.28	-1.78	22	23.96	-1.96	7.5	7.48	0.02	24.5	21.58	2.92	16.5
2019-03-28 09:01:00	20.5	19.4	1.1	13.5	12.84	0.66	24	24.62	-0.62	19	22.48	-3.48	22.5	23	-0.5	19	14.24	4.76	24.5	23.96	0.54	18.5	19.5	-1	27.5	26.72	0.78	18.5	23.08	-4.58	13	13.82	-0.82	24	24.72	-0.72	19.5	21.26	-1.76	24.5	23.9	0.6	6	7.34	-1.34	24	21.44	2.56	16.5
2019-03-28 10:01:00	21	19.36	1.64	12.5	12.96	-0.46	24	24.56	-0.56	20	22.58	-2.58	23	23	0	15.5	14.28	1.22	25	23.78	1.22	19	19.46	-0.46	27	26.6	0.4	21.5	23.22	-1.72	13	13.82	-0.82	24.5	24.74	-0.24	19.5	21.22	-1.72	25	23.82	1.18	5	7.18	-2.18	24	21.02	2.98	18
2019-03-28 11:01:00	20	19.34	0.66	11	12.96	-1.96	24.5	24.5	0	21	22.68	-1.68	23	22.96	0.04	9.5	14.4	-4.9	26	23.58	2.42	19.5	19.42	0.08	27	26.22	0.78	20.5	23.26	-2.76	13	13.78	-0.78	25	24.68	0.32	20	21.12	-1.12	25	23.76	1.24	5	7.1	-2.1	20	20.5	-0.5	18
2019-03-28 12:01:00	20	19.3	0.7	12	12.96	-0.96	24	24.42	-0.42	21.5	22.78	-1.28	23.5	22.94	0.56	9	14.5	-5.5	22.5	23.22	-0.72	19.5	19.36	0.14	25	25.7	-0.7	24.5	23.24	1.26	13	13.74	-0.74	25	24.62	0.38	22	21.08	0.92	24.5	23.7	0.8	5.5	7	-1.5	18	19.92	-1.92	19
2019-03-28 13:01:00	19.5	19.26	0.24	8.5	12.86	-4.36	25	24.36	0.64	23	22.86	0.14	23.5	22.92	0.58	8.5	14.2	-5.7	22	22.94	-0.94	20	19.32	0.68	18.5	25.44	-6.94	24	23.18	0.82	12	13.74	-1.74	25.5	24.54	0.96	21.5	21	0.5	25	23.66	1.34	6.5	6.82	-0.32	15.5	19.34	-3.84	19
2019-03-28 14:01:00	21	19.22	1.78	10	12.58	-2.58	25.5	24.32	1.18	24.5	22.94	1.56	24	22.88	1.12	8.5	13.76	-5.26	23	22.74	0.26	22	19.28	2.72	26	25.16	0.84	23.5	23.14	0.36	12	13.72	-1.72	27	24.48	2.52	21.5	20.94	0.56	24.5	23.6	0.9	7.5	6.66	0.84	16	18.8	-2.8	20
2019-03-28 15:01:00	19.5	19.18	0.32	10.5	12.3	-1.8	25.5	24.26	1.24	26	22.98	3.02	23.5	22.84	0.66	9	13.28	-4.28	26.5	22.54	3.96	23	19.28	3.72	28.5	25	3.5	24	23.14	0.86	12	13.7	-1.7	26.5	24.42	2.08	21.5	20.88	0.62	24	23.56	0.44	9	6.5	2.5	16	18.28	-2.28	20
2019-03-28 16:01:00	19.5	19.16	0.34	12	12.06	-0.06	26	24.22	1.78	27	23.04	3.96	24	22.78	1.22	9.5	12.86	-3.36	25.5	22.38	3.12	22	19.24	2.76	26	24.92	1.08	24	22.82	1.18	14	13.7	0.3	26	24.38	1.62	22	20.82	1.18	24	23.56	0.44	8.5	6.4	2.1	15.5	18.04	-2.54	20.5
2019-03-28 17:01:00	19	19.14	-0.14	10	12	-2	25	24.2	0.8	26.5	23.1	3.4	22.5	22.74	-0.24	9.5	12.6	-3.1	25	22.24	2.76	22.5	19.06	3.44	26.5	24.88	1.62	23	22.18	0.82	13	13.68	-0.68	24	24.3	-0.3	22.5	20.78	1.72	24	23.56	0.44	9.5	6.36	3.14	17	17.9	-0.9	18.5
2019-03-28 18:01:00	19	19.12	-0.12	9.5	11.92	-2.42	24	24.18	-0.18	27	23.16	3.84	22.5	22.72	-0.22	9.5	12.42	-2.92	22.5	22.18	0.32	21.5	18.88	2.62	26	24.86	1.14	24	21.54	2.46	13.5	13.64	-0.14	23.5	24.28	-0.78	21.5	20.74	0.76	23	23.6	-0.6	8.5	6.34	2.16	15	17.78	-2.78	18.5
2019-03-28 19:01:00	19.5	19.12	0.38	11.5	11.86	-0.36	24	24.16	-0.16	26	23.24	2.76	22.5	22.7	-0.2	9.5	12.26	-2.76	22	22.08	-0.08	21.5	18.72	2.78	27	24.84	2.16	23.5	20.92	2.58	15	13.6	1.4	25	24.26	0.74	21.5	20.68	0.82	23.5	23.62	-0.12	7.5	6.3	1.2	14.5	17.72	-3.22	17.5
2019-03-28 20:01:00	19.5	19.12	0.38	14.5	11.82	2.68	24.5	23.76	0.74	26	23.3	2.7	23	22.66	0.34	11	12.1	-1.1	23.5	21.98	1.52	20	18.24	1.76	27.5	24.8	2.7	24	20.14	3.86	15.5	13.44	2.06	25	24.26	0.74	21	20.62	0.38	23.5	23.66	-0.16	6	6.24	-0.24	18.5	17.72	0.78	17.5
2019-03-28 21:01:00	19	19.04	-0.04	16.5	11.74	4.76	24.5	23.1	1.4	25	23.28	1.72	23.5	22.6	0.9	15.5	11.9	3.6	22.5	21.88	0.62	20	17.74	2.26	27	24.38	2.62	24	19.4	4.6	15.5	13.16	2.34	25	24.22	0.78	21.5	20.38	1.12	24	23.64	0.36	5.5	6.14	-0.64	20.5	17.66	2.84	17.5
2019-03-28 22:01:00	18.5	18.98	-0.48	16	11.66	4.34	24	22.42	1.58	24.5	23.3	1.2	23.5	22.5	1	18	11.66	6.34	20	21.78	-1.78	19	17.22	1.78	26	23.8	2.2	23.5	18.84	4.66	15	12.86	2.14	24.5	24.18	0.32	21	20.08	0.92	23.5	23.52	-0.02	4.5	6.1	-1.6	14.5	17.64	-3.14	18
2019-03-28 23:01:00	18.5	18.9	-0.4	15.5	11.62	3.88	24	21.7	2.3	24.5	23.24	1.26	23	22.4	0.6	16	11.62	4.38	19	21.68	-2.68	18	16.68	1.32	18.5	23.24	-4.74	23	18.2	4.8	14	12.58	1.42	23.5	24.08	-0.58	20.5	19.72	0.78	23.5	23.36	0.14	4.5	6.14	-1.64	12.5	17.66	-5.16	18
2019-03-29 00:01:00	18	18.88	-0.88	15.5	11.72	3.78	23.5	21.02	2.48	24	23.2	0.8	23	22.3	0.7	13	11.84	1.16	15	21.56	-6.56	17.5	16.14	1.36	15	22.76	-7.76	22.5	17.6	4.9	14	12.32	1.68	23.5	23.98	-0.48	21	19.38	1.62	23.5	23.22	0.28	4.5	6.18	-1.68	11.5	17.86	-6.36	18
2019-03-29 01:01:00	18	18.86	-0.86	11.5	11.8	-0.3	23.5	20.42	3.08	23.5	23.16	0.34	23	22.2	0.8	8.5	12.14	-3.64	18	21.62	-3.62	18	15.62	2.38	21	22.38	-1.38	22.5	16.86	5.64	14.5	12.04	2.46	23	23.9	-0.9	20.5	19	1.5	23.5	23.1	0.4	4	6.22	-2.22	11	18.1	-7.1	18
2019-03-29 02:01:00	18	18.8	-0.8	7.5	12.1	-4.6	23.5	19.8	3.7	23.5	23.08	0.42	22.5	22.12	0.38	7	12.52	-5.52	18.5	21.68	-3.18	17.5	15.1	2.4	20.5	22.28	-1.78	22.5	16.18	6.32	14.5	11.82	2.68	23	23.8	-0.8	20.5	18.74	1.76	22.5	22.98	-0.48	4	6.22	-2.22	11.5	18.46	-6.96	19
2019-03-29 03:01:00	17.5	18.74	-1.24	7.5	12.28	-4.78	23	19.06	3.94	22.5	22.94	-0.44	22	22.02	-0.02	7.5	12.96	-5.46	19	21.68	-2.68	17.5	14.44	3.06	23.5	21.96	1.54	23.5	15.54	7.96	14.5	11.62	2.88	23	23.62	-0.62	20.5	18.42	2.08	23	22.88	0.12	4.5	6.2	-1.7	12.5	18.76	-6.26	17.5
2019-03-29 04:01:00	18	18.72	-0.72	8.5	12.38	-3.88	23.5	18.34	5.16	22.5	22.74	-0.24	21.5	21.94	-0.44	9.5	13.42	-3.92	20	21.52	-1.52	17	13.76	3.24	25	21.46	3.54	16.5	14.9	1.6	14.5	11.44	3.06	23.5	23.46	0.04	20	18.06	1.94	23.5	22.82	0.68	6	6.12	-0.12	19.5	19.06	0.44	16.5
2019-03-29 05:01:00	18	18.7	-0.7	12	12.46	-0.46	23.5	17.64	5.86	22	22.52	-0.52	21.5	21.86	-0.36	13	13.86	-0.86	20.5	21.38	-0.88	13.5	13.12	0.38	26	21.06	4.94	8.5	14.22	-5.72	13.5	11.2	2.3	22.5	23.34	-0.84	19.5	17.82	1.68	23	22.78	0.22	7	6.08	0.92	21.5	19.4	2.1	16.5
2019-03-29 06:01:00	18.5	18.66	-0.16	12	12.62	-0.62	23.5	16.98	6.52	21.5	22.3	-0.8	21.5	21.84	-0.34	15.5	14.38	1.12	22	21.26	0.74	13	12.44	0.56	26.5	20.62	5.88	8	13.58	-5.58	12.5	11.02	1.48	23.5	23.32	0.18	19.5	17.54	1.96	23.5	22.76	0.74	7	6	1	22	19.68	2.32	19
2019-03-29 07:01:00	19	18.66	0.34	12	12.8	-0.8	23.5	16.4	7.1	21.5	22.08	-0.58	21.5	21.82	-0.32	16	14.9	1.1	21	21.24	-0.24	13	11.8	1.2	26	20.34	5.66	7.5	12.94	-5.44	12.5	10.9	1.6	23.5	23.34	0.16	19.5	17.32	2.18	23	22.8	0.2	6.5	5.98	0.52	23	20.04	2.96	17
2019-03-29 08:01:00	19	18.68	0.32	12	12.94	-0.94	14	16.16	-2.16	21	21.92	-0.92	21	21.78	-0.78	16	15.42	0.58	22	21.24	0.76	5.5	11.4	-5.9	25.5	20.16	5.34	4	12.54	-8.54	9	10.76	-1.76	23.5	23.34	0.16	18	17.16	0.84	22.5	22.82	-0.32	6	6	0	24.5	20.42	4.08	15.5
2019-03-29 09:01:00	18	18.68	-0.68	11.5	12.96	-1.46	7.5	15.96	-8.46	18.5	21.72	-3.22	20	21.7	-1.7	14	15.88	-1.88	21.5	21.18	0.32	5	11.16	-6.16	16.5	20.02	-3.52	4	12.32	-8.32	6	10.6	-4.6	22.5	23.32	-0.82	13.5	17.02	-3.52	21.5	22.84	-1.34	5	6.08	-1.08	23	20.62	2.38	13.5
2019-03-29 10:01:00	19	18.72	0.28	11.5	12.9	-1.4	7	15.8	-8.8	19.5	21.54	-2.04	20	21.58	-1.58	13	16.16	-3.16	22	21.18	0.82	5.5	11	-5.5	13	19.92	-6.92	4.5	12.18	-7.68	5.5	10.44	-4.94	23	23.3	-0.3	12	16.84	-4.84	21.5	22.82	-1.32	5	6.18	-1.18	23.5	20.7	2.8	14
2019-03-29 11:01:00	19	18.76	0.24	11.5	12.84	-1.34	6	15.68	-9.68	18.5	21.36	-2.86	20.5	21.46	-0.96	14.5	16.32	-1.82	22.5	21.26	1.24	5.5	10.88	-5.38	13	19.86	-6.86	5.5	12.08	-6.58	6	10.3	-4.3	22	23.28	-1.28	10.5	16.7	-6.2	21	22.8	-1.8	6	6.3	-0.3	24.5	21.02	3.48	14.5
2019-03-29 12:01:00	19.5	18.78	0.72	13.5	12.8	0.7	7.5	15.58	-8.08	20	21.16	-1.16	20.5	21.36	-0.86	15	16.56	-1.56	23	21.36	1.64	6	10.78	-4.78	15	20.16	-5.16	5.5	11.98	-6.48	6.5	10.18	-3.68	22.5	23.34	-0.84	11.5	16.58	-5.08	21.5	22.78	-1.28	6	6.42	-0.42	25	21.42	3.58	15
2019-03-29 13:01:00	19.5	18.84	0.66	14	12.76	1.24	9	15.48	-6.48	20.5	20.98	-0.48	21	21.24	-0.24	16.5	16.88	-0.38	24	21.6	2.4	6.5	10.66	-4.16	15.5	20.58	-5.08	6	11.9	-5.9	6	10.06	-4.06	23	23.34	-0.34	12.5	16.46	-3.96	21.5	22.74	-1.24	6.5	6.52	-0.02	24	21.84	2.16	14.5
2019-03-29 14:01:00	18	18.9	-0.9	16	12.88	3.12	9.5	15.38	-5.88	21	20.82	0.18	21.5	21.1	0.4	18	17.38	0.62	23.5	21.76	1.74	7	10.5	-3.5	16	20.74	-4.74	7	11.84	-4.84	6.5	9.92	-3.42	23	23.38	-0.38	15	16.38	-1.38	22	22.7	-0.7	6.5	6.64	-0.14	24.5	22.3	2.2	15
2019-03-29 15:01:00	19.5	18.96	0.54	14.5	13.18	1.32	7	15.3	-8.3	21	20.64	0.36	21.5	21	0.5	19.5	17.94	1.56	23	21.88	1.12	5.5	10.38	-4.88	18	20.9	-2.9	7.5	11.74	-4.24	7	9.78	-2.78	22.5	23.42	-0.92	13.5	16.3	-2.8	22	22.68	-0.68	7	6.76	0.24	23.5	22.74	0.76	16
2019-03-29 16:01:00	19	19.04	-0.04	13	13.46	-0.46	7.5	15.24	-7.74	21	20.52	0.48	21.5	20.9	0.6	20.5	18.46	2.04	22.5	21.96	0.54	6	10.3	-4.3	16	20.94	-4.94	8	11.6	-3.6	7.5	9.64	-2.14	22.5	23.44	-0.94	12.5	16.22	-3.72	22.5	22.62	-0.12	7	6.86	0.14	23.5	23.12	0.38	16
2019-03-29 17:01:00	19	19.1	-0.1	14	13.76	0.24	8.5	15.16	-6.66	21.5	20.38	1.12	22	20.82	1.18	20.5	18.88	1.62	22	22	0	6	10.18	-4.18	16	20.92	-4.92	7	11.76	-4.76	8	9.5	-1.5	23	23.42	-0.42	16	16.16	-0.16	23	22.54	0.46	7.5	6.88	0.62	24	23.24	0.76	17
2019-03-29 18:01:00	18	19.16	-1.16	14	13.86	0.14	8.5	15.1	-6.6	21	20.28	0.72	22	20.72	1.28	22.5	19.14	3.36	22	22.04	-0.04	5.5	10.24	-4.74	15.5	20.86	-5.36	7	12.22	-5.22	8.5	9.4	-0.9	23.5	23.42	0.08	15.5	16.1	-0.6	23.5	22.5	1	7.5	6.86	0.64	24	23.3	0.7	15.5
2019-03-29 19:01:00	19	19.22	-0.22	14	13.94	0.06	9.5	15.04	-5.54	21.5	20.18	1.32	22	20.66	1.34	22.5	19.32	3.18	22	22	0	5.5	10.36	-4.86	19	20.8	-1.8	8	12.68	-4.68	10.5	9.34	1.16	24	23.4	0.6	16	16.1	-0.1	24	22.42	1.58	8	6.84	1.16	24	23.36	0.64	16
2019-03-29 20:01:00	20	19.3	0.7	15	14	1	18	15.02	2.98	22	20.08	1.92	21.5	20.64	0.86	22.5	19.46	3.04	22	22.02	-0.02	11.5	10.48	1.02	22.5	20.76	1.74	13.5	13.22	0.28	11.5	9.3	2.2	25	23.4	1.6	17.5	16.1	1.4	24	22.36	1.64	8	6.82	1.18	24	23.38	0.62	16
2019-03-29 21:01:00	19.5	19.38	0.12	15	14.06	0.94	19.5	15.36	4.14	21	20.02	0.98	21	20.64	0.36	22.5	19.62	2.88	22	22.02	-0.02	14	10.94	3.06	24	20.74	3.26	18.5	13.92	4.58	11.5	9.4	2.1	24.5	23.42	1.08	17.5	16.18	1.32	24	22.32	1.68	8	6.8	1.2	23.5	23.32	0.18	16
2019-03-29 22:01:00	20	19.5	0.5	15	14.2	0.8	20.5	16	4.5	20.5	20.04	0.46	20.5	20.7	-0.2	22.5	19.88	2.62	22.5	21.96	0.54	16	11.4	4.6	24.5	20.6	3.9	20.5	14.58	5.92	11.5	9.62	1.88	24.5	23.44	1.06	17	16.38	0.62	23.5	22.32	1.18	8	6.8	1.2	22.5	23.34	-0.84	16.5
2019-03-29 23:01:00	19.5	19.56	-0.06	14.5	14.4	0.1	21	16.62	4.38	20	20.06	-0.06	20.5	20.76	-0.26	22	20.18	1.82	22	21.88	0.12	16	11.9	4.1	24.5	20.62	3.88	21	15.26	5.74	11.5	9.86	1.64	24	23.42	0.58	17.5	16.64	0.86	23	22.3	0.7	7.5	6.84	0.66	22.5	23.34	-0.84	16
2019-03-30 00:01:00	19	19.64	-0.64	14.5	14.62	-0.12	21.5	17.32	4.18	19.5	20.1	-0.6	20.5	20.82	-0.32	22	20.46	1.54	21.5	21.72	-0.22	15.5	12.4	3.1	26	20.62	5.38	20.5	15.9	4.6	11	10.1	0.9	25	23.52	1.48	17.5	16.96	0.54	23	22.34	0.66	7.5	6.88	0.62	22.5	23.3	-0.8	16.5
2019-03-30 01:01:00	19.5	19.68	-0.18	14.5	14.76	-0.26	21	17.98	3.02	19.5	20.06	-0.56	20	20.88	-0.88	21	20.76	0.24	21	21.62	-0.62	14.5	12.92	1.58	25.5	20.7	4.8	20.5	16.52	3.98	11	10.34	0.66	23.5	23.6	-0.1	18	17.3	0.7	22.5	22.32	0.18	7	6.96	0.04	22	23.26	-1.26	17.5
2019-03-30 02:01:00	19.5	19.74	-0.24	14.5	14.9	-0.4	21	18.6	2.4	19.5	20	-0.5	19.5	20.98	-1.48	21	21.14	-0.14	22	21.46	0.54	14	13.44	0.56	25	20.76	4.24	21	17.12	3.88	11	10.62	0.38	24	23.68	0.32	18.5	17.64	0.86	22.5	22.36	0.14	7	7.04	-0.04	22.5	23.26	-0.76	16.5
2019-03-30 03:01:00	19.5	19.88	-0.38	15	14.98	0.02	21.5	19.32	2.18	19	19.96	-0.96	20	21.34	-1.34	21	21.56	-0.56	21.5	21.6	-0.1	14.5	14	0.5	24.5	21.26	3.24	20	17.82	2.18	11	10.98	0.02	24	23.84	0.16	18.5	17.88	0.62	22	22.44	-0.44	7	7.26	-0.26	22.5	23.3	-0.8	16
2019-03-30 04:01:00	19.5	20.14	-0.64	14.5	15.2	-0.7	21.5	20.2	1.3	19.5	20.02	-0.52	19.5	21.7	-2.2	20.5	22.02	-1.52	21	21.86	-0.86	15.5	14.82	0.68	24.5	21.86	2.64	20	18.46	1.54	11	11.54	-0.54	23.5	24.16	-0.66	18.5	18.28	0.22	21.5	22.56	-1.06	7	7.68	-0.68	22	23.6	-1.6	15.5
2019-03-30 05:01:00	19.5	20.44	-0.94	16	15.5	0.5	21.5	21.1	0.4	19	20.12	-1.12	19.5	22.06	-2.56	20	22.48	-2.48	21	22.18	-1.18	14	15.38	-1.38	24.5	22.52	1.98	20.5	18.86	1.64	11	12.08	-1.08	23	24.52	-1.52	18.5	18.78	-0.28	21.5	22.76	-1.26	6.5	8.12	-1.62	22.5	23.92	-1.42	16.5
2019-03-30 06:01:00	19.5	20.72	-1.22	14.5	15.76	-1.26	22	21.82	0.18	19.5	20.22	-0.72	19	22.38	-3.38	19.5	22.96	-3.46	21.5	22.5	-1	15	15.7	-0.7	24.5	23.14	1.36	20	19.14	0.86	11	12.38	-1.38	22.5	24.8	-2.3	18	19.08	-1.08	22	22.9	-0.9	6.5	8.5	-2	23	24.22	-1.22	17.5
2019-03-30 07:01:00	20	20.98	-0.98	14	15.98	-1.98	22	22.2	-0.2	19	20.32	-1.32	20	22.64	-2.64	20	23.32	-3.32	21	22.78	-1.78	16	15.94	0.06	25	23.7	1.3	19.5	19.28	0.22	11	12.54	-1.54	23	24.96	-1.96	19.5	19.34	0.16	21.5	23	-1.5	6.5	8.8	-2.3	23.5	24.44	-0.94	16.5
2019-03-30 08:01:00	21	21.14	-0.14	13.5	16.16	-2.66	23	22.46	0.54	19	20.42	-1.42	21	22.88	-1.88	19.5	23.6	-4.1	21.5	23.02	-1.52	16	16.1	-0.1	25	24.06	0.94	21	19.3	1.7	11.5	12.7	-1.2	23.5	25.06	-1.56	19.5	19.54	-0.04	21.5	23.08	-1.58	6	9.02	-3.02	23.5	24.56	-1.06	16
2019-03-30 09:01:00	21	21.2	-0.2	13.5	16.26	-2.76	22.5	22.14	0.36	19.5	20.52	-1.02	21	23.12	-2.12	20	23.86	-3.86	22	23.22	-1.22	17	15.9	1.1	25	24.24	0.76	21.5	19.02	2.48	11.5	12.72	-1.22	24	25.06	-1.06	20	19.64	0.36	21.5	23.14	-1.64	5.5	9.1	-3.6	23	24.66	-1.66	16
2019-03-30 10:01:00	21	21.24	-0.24	15	16.28	-1.28	23.5	21.74	1.76	19	20.64	-1.64	21.5	23.34	-1.84	20.5	23.8	-3.3	20	23.42	-3.42	16.5	15.56	0.94	13	24.24	-11.24	20.5	18.46	2.04	11.5	12.6	-1.1	23	25.02	-2.02	18.5	19.64	-1.14	21.5	23.14	-1.64	5	9.14	-4.14	23.5	24.74	-1.24	16.5
2019-03-30 11:01:00	20.5	21.22	-0.72	16.5	16.24	0.26	22.5	21.1	1.4	20	20.78	-0.78	21.5	23.6	-2.1	20.5	23.86	-3.36	20	23.54	-3.54	18	15.06	2.94	13.5	23.92	-10.42	21.5	17.78	3.72	11.5	12.48	-0.98	22.5	24.96	-2.46	18.5	19.5	-1	21	23.14	-2.14	6	9.16	-3.16	23.5	24.82	-1.32	16
2019-03-30 12:01:00	21	21.2	-0.2	17	16.22	0.78	23.5	20.42	3.08	19.5	20.92	-1.42	22	23.86	-1.86	21.5	23.98	-2.48	18.5	23.68	-5.18	18	14.54	3.46	13	23.58	-10.58	21.5	17.1	4.4	12	12.28	-0.28	24.5	24.94	-0.44	18.5	19.26	-0.76	22	23.16	-1.16	7	9.22	-2.22	23.5	24.92	-1.42	17
2019-03-30 13:01:00	20.5	21.16	-0.66	17	16.2	0.8	24	19.9	4.1	19	21.08	-2.08	22	24.12	-2.12	22.5	24.14	-1.64	20.5	23.82	-3.32	19	14.1	4.9	17	23.28	-6.28	21	16.48	4.52	12.5	12.22	0.28	24.5	24.9	-0.4	20	19.06	0.94	21	23.18	-2.18	8	9.28	-1.28	24	25.04	-1.04	17.5
2019-03-30 14:01:00	21	21.12	-0.12	17.5	16.22	1.28	24.5	19.58	4.92	19	21.24	-2.24	23.5	24.4	-0.9	26	24.36	1.64	20	23.98	-3.98	19.5	13.88	5.62	17	23.2	-6.2	21	15.98	5.02	13	12.22	0.78	25	24.96	0.04	21	18.92	2.08	22.5	23.24	-0.74	8.5	9.36	-0.86	24	25.16	-1.16	17.5
2019-03-30 15:01:00	21.5	21.06	0.44	18	16.2	1.8	27.5	19.18	8.32	20	21.42	-1.42	30.5	24.72	5.78	28.5	24.58	3.92	27	24.1	2.9	21	13.54	7.46	28.5	23.14	5.36	24.5	15.34	9.16	15.5	12.18	3.32	27	25	2	21	18.76	2.24	24	23.3	0.7	12	9.42	2.58	25.5	25.26	0.24	18.5
2019-03-30 16:01:00	26	20.98	5.02	20	16.18	3.82	29	18.7	10.3	22.5	21.6	0.9	30.5	25	5.5	31	24.74	6.26	29.5	24.26	5.24	26	13.16	12.84	33	23.04	9.96	23.5	14.72	8.78	21	12.06	8.94	30.5	25	5.5	23.5	18.58	4.92	25	23.36	1.64	17.5	9.44	8.06	31	25.32	5.68	21.5
2019-03-30 17:01:00	26.5	20.9	5.6	20.5	16.12	4.38	30	18.24	11.76	23.5	21.74	1.76	30.5	25.28	5.22	32	24.92	7.08	30.5	24.4	6.1	20	12.72	7.28	32.5	22.78	9.72	18	14.04	3.96	21	11.92	9.08	31.5	25	6.5	25	18.38	6.62	27.5	23.44	4.06	18	9.44	8.56	31.5	25.38	6.12	22.5
2019-03-30 18:01:00	26	20.78	5.22	20.5	16	4.5	26.5	18.02	8.48	24	21.88	2.12	30	25.56	4.44	32.5	25.14	7.36	30	24.52	5.48	14	12.54	1.46	31.5	22.74	8.76	14	13.44	0.56	15.5	11.84	3.66	30	25.02	4.98	23.5	18.2	5.3	26.5	23.48	3.02	17	9.46	7.54	31.5	25.42	6.08	22
2019-03-30 19:01:00	24.5	20.72	3.78	19.5	15.96	3.54	18	17.9	0.1	23.5	22	1.5	28.5	25.86	2.64	31.5	25.38	6.12	29	24.68	4.32	11.5	12.4	-0.9	29.5	22.78	6.72	10.5	12.96	-2.46	12.5	11.78	0.72	27.5	25.08	2.42	22	18.06	3.94	26	23.48	2.52	15	9.48	5.52	29.5	25.42	4.08	21.5
2019-03-30 20:01:00	23	20.64	2.36	18.5	15.92	2.58	16	17.74	-1.74	24	22.12	1.88	28	26.1	1.9	29.5	25.58	3.92	28	24.86	3.14	9.5	12.14	-2.64	28	22.82	5.18	8.5	12.38	-3.88	14.5	11.74	2.76	26.5	25.1	1.4	21	17.92	3.08	26	23.52	2.48	13.5	9.5	4	27	25.42	1.58	20.5
2019-03-30 21:01:00	21.5	20.54	0.96	17.5	15.9	1.6	10	17.52	-7.52	24.5	22.22	2.28	27.5	26.32	1.18	29	25.8	3.2	27	25.02	1.98	6.5	11.86	-5.36	27	22.86	4.14	6.5	11.78	-5.28	12	11.66	0.34	25	25.12	-0.12	20	17.76	2.24	25.5	23.56	1.94	10	9.54	0.46	26.5	25.42	1.08	20
2019-03-30 22:01:00	20.5	20.46	0.04	15.5	15.86	-0.36	9.5	17.24	-7.74	24	22.3	1.7	26.5	26.56	-0.06	21	25.94	-4.94	27	25.16	1.84	5.5	11.52	-6.02	24	22.9	1.1	4.5	11.2	-6.7	8.5	11.58	-3.08	23.5	25.14	-1.64	17.5	17.58	-0.08	24	23.64	0.36	9	9.6	-0.6	25.5	25.42	0.08	17.5
2019-03-30 23:01:00	19.5	20.36	-0.86	14	15.76	-1.76	4.5	16.86	-12.36	24	22.4	1.6	27	26.78	0.22	24	26.1	-2.1	25.5	25.38	0.12	3.5	11.22	-7.72	16.5	23.44	-6.94	3.5	10.72	-7.22	8.5	11.5	-3	23	25.2	-2.2	13.5	17.44	-3.94	23.5	23.74	-0.24	8.5	9.68	-1.18	24.5	25.42	-0.92	16.5
2019-03-31 00:01:00	19	20.28	-1.28	14	15.5	-1.5	4	16.66	-12.66	23.5	22.48	1.02	27	26.94	0.06	25	25.92	-0.92	25.5	25.6	-0.1	3	10.9	-7.9	16	23.96	-7.96	4	10.2	-6.2	6.5	11.4	-4.9	23.5	25.3	-1.8	11.5	17.32	-5.82	23.5	23.88	-0.38	9	9.72	-0.72	25	25.38	-0.38	14.5
2019-03-31 01:01:00	18	20.2	-2.2	14	15.22	-1.22	8.5	16.5	-8	23.5	22.6	0.9	27	27.06	-0.06	26	25.58	0.42	25	25.92	-0.92	4.5	10.62	-6.12	18.5	24.5	-6	5	9.76	-4.76	9.5	11.28	-1.78	24	25.32	-1.32	12.5	17.24	-4.74	23.5	23.98	-0.48	9	9.74	-0.74	25.5	25.34	0.16	14.5
2019-03-31 02:01:00	18.5	20.12	-1.62	15	15.02	-0.02	13	16.28	-3.28	23.5	22.72	0.78	27	27.16	-0.16	26.5	25.28	1.22	25	26.14	-1.14	9	10.26	-1.26	23.5	24.88	-1.38	8	9.36	-1.36	11	11.12	-0.12	25	25.34	-0.34	14.5	17.12	-2.62	24	24.1	-0.1	9	9.78	-0.78	25	25.3	-0.3	14.5
2019-03-31 03:01:00	18	20	-2	14	14.8	-0.8	11	16.14	-5.14	24	22.86	1.14	27.5	27.2	0.3	26.5	24.86	1.64	25	26.42	-1.42	5.5	9.92	-4.42	23.5	25.36	-1.86	5	9.02	-4.02	10	10.98	-0.98	25	25.32	-0.32	14.5	17	-2.5	24	24.2	-0.2	8.5	9.88	-1.38	25	25.32	-0.32	14
2019-03-31 04:01:00	17.5	19.86	-2.36	14.5	14.62	-0.12	9.5	15.88	-6.38	23.5	22.98	0.52	27	26.94	0.06	25	24.44	0.56	25.5	26.38	-0.88	5	9.56	-4.56	22	25.32	-3.32	4.5	8.54	-4.04	8	10.78	-2.78	24	25.22	-1.22	14	16.92	-2.92	23.5	24.24	-0.74	7.5	9.88	-2.38	24	25.3	-1.3	13
2019-03-31 05:01:00	17.5	19.56	-2.06	13	14.3	-1.3	10	15.58	-5.58	23	23.02	-0.02	26.5	26.66	-0.16	25	23.88	1.12	24.5	26.22	-1.72	4.5	9.06	-4.56	18	25.1	-7.1	3	8.14	-5.14	7.5	10.42	-2.92	23.5	25	-1.5	13.5	16.74	-3.24	23.5	24.28	-0.78	7	9.7	-2.7	23.5	25.08	-1.58	13
2019-03-31 06:01:00	16.5	19.22	-2.72	13	13.96	-0.96	16	15.3	0.7	22.5	23.04	-0.54	26.5	26.36	0.14	25.5	23.16	2.34	24	26.02	-2.02	9.5	8.88	0.62	23.5	24.9	-1.4	5.5	8.06	-2.56	9	10.08	-1.08	23.5	24.68	-1.18	14	16.52	-2.52	22.5	24.16	-1.66	7	9.48	-2.48	23.5	24.82	-1.32	13.5
2019-03-31 07:01:00	18	18.88	-0.88	13.5	13.72	-0.22	19	15.16	3.84	22.5	23.06	-0.56	26.5	26.1	0.4	25.5	22.62	2.88	25.5	25.82	-0.32	11.5	8.98	2.52	25.5	24.76	0.74	8	8.14	-0.14	9.5	10	-0.5	24	24.46	-0.46	14.5	16.38	-1.88	22	24.12	-2.12	7	9.3	-2.3	23	24.56	-1.56	13
2019-03-31 08:01:00	18	18.6	-0.6	13	13.58	-0.58	18	15.32	2.68	22	23.1	-1.1	26	25.88	0.12	25	22.22	2.78	25.5	25.64	-0.14	9.5	9.14	0.36	26	24.7	1.3	5	8.42	-3.42	10	10.06	-0.06	23.5	24.34	-0.84	16	16.3	-0.3	22.5	24.1	-1.6	7	9.2	-2.2	23.5	24.36	-0.86	12.5
2019-03-31 09:01:00	18.5	18.38	0.12	13	13.52	-0.52	17.5	15.58	1.92	21.5	23.12	-1.62	26.5	25.68	0.82	25	21.94	3.06	25.5	25.5	0	9	9.36	-0.36	26	24.7	1.3	6	8.76	-2.76	9.5	10.04	-0.54	24	24.28	-0.28	15.5	16.3	-0.8	22.5	24.06	-1.56	7	9.14	-2.14	23.5	24.24	-0.74	13
2019-03-31 10:01:00	19	18.22	0.78	12.5	13.52	-1.02	15.5	16.1	-0.6	21.5	23.12	-1.62	27	25.48	1.52	23.5	21.7	1.8	25.5	25.36	0.14	8.5	9.72	-1.22	26	24.72	1.28	7	9.18	-2.18	9.5	10.12	-0.62	24.5	24.26	0.24	15.5	16.28	-0.78	23.5	24.02	-0.52	7	9.18	-2.18	23	24.12	-1.12	14
2019-03-31 11:01:00	18.5	18.14	0.36	12.5	13.58	-1.08	14	16.64	-2.64	21.5	23.12	-1.62	27	25.3	1.7	24.5	21.78	2.72	25.5	25.24	0.26	9	10.12	-1.12	26.5	24.86	1.64	8.5	9.68	-1.18	9.5	10.32	-0.82	24.5	24.28	0.22	15	16.32	-1.32	24	24.02	-0.02	7	9.24	-2.24	23.5	24.02	-0.52	14.5
2019-03-31 12:01:00	18.5	18.1	0.4	10	13.68	-3.68	17.5	17.36	0.14	22	23.12	-1.12	25.5	25.08	0.42	16	21.72	-5.72	25.5	25.18	0.32	10	10.58	-0.58	26.5	25.26	1.24	8.5	10.24	-1.74	9	10.52	-1.52	25	24.34	0.66	15.5	16.5	-1	24.5	24.02	0.48	7	9.28	-2.28	22.5	23.94	-1.44	14
2019-03-31 13:01:00	19	18.1	0.9	10	13.78	-3.78	19.5	18.1	1.4	22.5	23.14	-0.64	25	24.86	0.14	13	21.6	-8.6	26.5	25.1	1.4	11	11.06	-0.06	26.5	25.68	0.82	10.5	10.8	-0.3	9	10.8	-1.8	25	24.36	0.64	16.5	16.78	-0.28	24.5	24	0.5	7.5	9.3	-1.8	22.5	23.82	-1.32	14.5
2019-03-31 14:01:00	18.5	18.16	0.34	12	13.82	-1.82	18.5	18.64	-0.14	22	23.14	-1.14	24.5	24.64	-0.14	15	21.44	-6.44	26	25.04	0.96	10	11.48	-1.48	26.5	26	0.5	11	11.3	-0.3	8.5	10.94	-2.44	25	24.34	0.66	17	17	0	24	23.96	0.04	9	9.3	-0.3	23	23.68	-0.68	15
2019-03-31 15:01:00	18	18.2	-0.2	12	13.82	-1.82	21	19	2	22.5	23.1	-0.6	24.5	24.42	0.08	15.5	21.24	-5.74	27	24.96	2.04	11	11.7	-0.7	29	26.08	2.92	12.5	11.72	0.78	9.5	11.02	-1.52	24.5	24.26	0.24	18	17.14	0.86	25	23.92	1.08	11	9.28	1.72	24.5	23.54	0.96	16
2019-03-31 16:01:00	18	18.28	-0.28	13.5	13.88	-0.38	21	19.4	1.6	23	23.04	-0.04	24	24.18	-0.18	18	21.04	-3.04	26	24.88	1.12	12	12.08	-0.08	27.5	26.16	1.34	12.5	12.24	0.26	10.5	11.14	-0.64	24.5	24.2	0.3	19	17.26	1.74	25	23.86	1.14	12	9.26	2.74	25	23.38	1.62	16
2019-03-31 17:01:00	18.5	18.38	0.12	12	13.92	-1.92	21.5	19.88	1.62	23.5	22.98	0.52	23.5	23.94	-0.44	17	20.9	-3.9	25.5	24.7	0.8	13.5	12.44	1.06	27.5	26.24	1.26	13.5	12.8	0.7	12	11.32	0.68	25	24.18	0.82	19	17.4	1.6	26	23.78	2.22	13	9.2	3.8	25.5	23.24	2.26	16.5
2019-03-31 18:01:00	18	18.46	-0.46	12	14	-2	23	20.36	2.64	24	22.92	1.08	23	23.72	-0.72	14	20.66	-6.66	25.5	24.58	0.92	15.5	12.8	2.7	27.5	26.42	1.08	16	13.42	2.58	12.5	11.52	0.98	23.5	24.14	-0.64	19.5	17.56	1.94	24.5	23.7	0.8	12.5	9.1	3.4	25	23.12	1.88	16
2019-03-31 19:01:00	17.5	18.58	-1.08	14.5	13.78	0.72	23	20.58	2.42	24.5	22.88	1.62	23.5	23.48	0.02	19	19.86	-0.86	25	24.42	0.58	16.5	12.98	3.52	28	26.4	1.6	16	13.92	2.08	13.5	11.62	1.88	24.5	24.08	0.42	20	17.68	2.32	25.5	23.64	1.86	12.5	8.96	3.54	25	22.98	2.02	15
2019-03-31 20:01:00	17.5	18.62	-1.12	16	13.52	2.48	22	20.68	1.32	24.5	22.84	1.66	23	23.18	-0.18	21.5	19.06	2.44	24.5	24.2	0.3	15.5	13.08	2.42	28	26.22	1.78	17.5	14.3	3.2	14	11.66	2.34	24.5	23.94	0.56	20	17.78	2.22	25.5	23.6	1.9	12.5	8.82	3.68	24.5	22.68	1.82	14.5
2019-03-31 21:01:00	17.5	18.66	-1.16	17	13.36	3.64	22.5	20.82	1.68	24.5	22.84	1.66	23	22.9	0.1	22.5	18.32	4.18	24.5	24.02	0.48	15	13.28	1.72	28	25.96	2.04	17	14.86	2.14	14	11.64	2.36	25	23.86	1.14	21	17.8	3.2	25	23.52	1.48	12	8.7	3.3	24	22.28	1.72	14
2019-03-31 22:01:00	17.5	18.66	-1.16	17.5	13.2	4.3	23	20.98	2.02	24.5	22.86	1.64	22.5	22.56	-0.06	23	17.62	5.38	23.5	23.88	-0.38	15.5	13.52	1.98	27.5	25.74	1.76	17	15.22	1.78	14	11.56	2.44	24.5	23.66	0.84	19.5	17.84	1.66	24.5	23.44	1.06	11	8.6	2.4	23.5	21.88	1.62	13.5
2019-03-31 23:01:00	18.5	18.66	-0.16	17	13.1	3.9	23	21.24	1.76	24	22.9	1.1	22	22.2	-0.2	23	17.06	5.94	24	23.8	0.2	15.5	13.78	1.72	27.5	25.66	1.84	17	15.46	1.54	13.5	11.5	2	24	23.46	0.54	18.5	17.86	0.64	24	23.36	0.64	10.5	8.58	1.92	23	21.7	1.3	13.5
2019-04-01 00:01:00	18.5	18.66	-0.16	16.5	12.98	3.52	22.5	21.6	0.9	24	22.9	1.1	21.5	21.8	-0.3	22.5	16.44	6.06	24	23.8	0.2	15	14.06	0.94	26.5	25.58	0.92	17.5	15.66	1.84	13.5	11.42	2.08	24.5	23.28	1.22	18	17.92	0.08	23.5	23.28	0.22	9.5	8.58	0.92	22.5	21.5	1	14
2019-04-01 01:01:00	19	18.62	0.38	16.5	13.02	3.48	22.5	21.8	0.7	24	22.86	1.14	21.5	21.48	0.02	22	16.18	5.82	23.5	23.82	-0.32	15	14.34	0.66	26.5	25.54	0.96	18	15.92	2.08	13.5	11.38	2.12	24	23.12	0.88	18.5	17.94	0.56	23	23.16	-0.16	9.5	8.6	0.9	22	21.28	0.72	14.5
2019-04-01 02:01:00	19.5	18.56	0.94	15	13.06	1.94	22	21.98	0.02	23.5	22.82	0.68	21.5	21.2	0.3	22	16.1	5.9	23.5	23.82	-0.32	15	14.68	0.32	26.5	25.5	1	17.5	16.1	1.4	13	11.36	1.64	23.5	23	0.5	18	17.92	0.08	22.5	23.04	-0.54	9	8.66	0.34	22	21.14	0.86	14
2019-04-01 03:01:00	19.5	18.52	0.98	15	13	2	22	22.18	-0.18	22.5	22.8	-0.3	21.5	20.92	0.58	21.5	15.94	5.56	23	23.82	-0.82	14.5	15.02	-0.52	25.5	25.46	0.04	18.5	16.26	2.24	13	11.38	1.62	23	22.86	0.14	18	17.9	0.1	23	22.98	0.02	8.5	8.66	-0.16	21.5	20.96	0.54	14
2019-04-01 04:01:00	20	18.5	1.5	15.5	12.9	2.6	21	22.3	-1.3	22.5	22.78	-0.28	21.5	20.58	0.92	21.5	15.7	5.8	23	23.78	-0.78	15	15.34	-0.34	25.5	25.3	0.2	18	16.32	1.68	13	11.36	1.64	23.5	22.62	0.88	17.5	17.84	-0.34	22.5	22.86	-0.36	8	8.56	-0.56	21	20.64	0.36	14.5
2019-04-01 05:01:00	20	18.46	1.54	15.5	12.74	2.76	21.5	22.36	-0.86	22	22.7	-0.7	21	20.22	0.78	21.5	15.38	6.12	21	23.74	-2.74	14	15.56	-1.56	24	25.2	-1.2	18.5	16.38	2.12	12.5	11.3	1.2	23.5	22.36	1.14	17.5	17.7	-0.2	21.5	22.74	-1.24	6	8.4	-2.4	20.5	20.34	0.16	16
2019-04-01 06:01:00	19.5	18.42	1.08	15	12.6	2.4	22	22.38	-0.38	21.5	22.56	-1.06	21	19.86	1.14	19	15.08	3.92	21.5	23.72	-2.22	13.5	15.6	-2.1	22.5	25.12	-2.62	18.5	16.28	2.22	12.5	11.16	1.34	22.5	22.02	0.48	17.5	17.56	-0.06	21.5	22.58	-1.08	4.5	8.18	-3.68	20.5	20.02	0.48	15
2019-04-01 07:01:00	19.5	18.38	1.12	7.5	12.54	-5.04	21.5	21.68	-0.18	21.5	22.42	-0.92	20.5	19.62	0.88	5.5	15	-9.5	20	23.68	-3.68	14	15.12	-1.12	23	24.66	-1.66	18	15.8	2.2	11.5	10.94	0.56	22	21.86	0.14	17	17.18	-0.18	21	22.48	-1.48	3.5	7.96	-4.46	20	19.88	0.12	14.5
2019-04-01 08:01:00	19	18.34	0.66	7	12.44	-5.44	21.5	21.04	0.46	21.5	22.3	-0.8	19	19.38	-0.38	5.5	14.86	-9.36	20	23.7	-3.7	14	14.58	-0.58	21	24.06	-3.06	17.5	15.3	2.2	10.5	10.68	-0.18	20.5	21.68	-1.18	17	16.8	0.2	21	22.34	-1.34	3.5	7.74	-4.24	15.5	19.7	-4.2	14
2019-04-01 09:01:00	19	18.28	0.72	9	12.28	-3.28	21.5	20.68	0.82	22	22.24	-0.24	19	19.18	-0.18	6.5	14.6	-8.1	21	23.68	-2.68	14.5	14.26	0.24	19.5	23.56	-4.06	19	14.9	4.1	9.5	10.44	-0.94	21.5	21.52	-0.02	16.5	16.5	0	20.5	22.2	-1.7	4	7.5	-3.5	13.5	19.52	-6.02	13.5
2019-04-01 10:01:00	18.5	18.22	0.28	9	12.08	-3.08	21.5	20.48	1.02	22	22.2	-0.2	18	19	-1	7.5	14.12	-6.62	22	23.68	-1.68	15	14.06	0.94	20.5	23.26	-2.76	15	14.76	0.24	7.5	10.26	-2.76	19	21.36	-2.36	16.5	16.24	0.26	20.5	22.08	-1.58	4.5	7.18	-2.68	13.5	19.38	-5.88	13
2019-04-01 11:01:00	19	18.16	0.84	10	11.88	-1.88	22	20.34	1.66	22.5	22.14	0.36	18	18.84	-0.84	9.5	13.52	-4.02	23.5	23.74	-0.24	15	13.9	1.1	24	23.04	0.96	13	14.72	-1.72	8	10.1	-2.1	19.5	21.26	-1.76	16	16.06	-0.06	21.5	22.04	-0.54	6.5	6.92	-0.42	18.5	19.26	-0.76	12.5
2019-04-01 12:01:00	18.5	18.08	0.42	9.5	11.74	-2.24	23	20.22	2.78	21.5	22.1	-0.6	17	18.72	-1.72	9	12.82	-3.82	25.5	23.74	1.76	16	13.78	2.22	24.5	22.9	1.6	13.5	14.74	-1.24	7.5	9.98	-2.48	20	21.2	-1.2	16.5	15.9	0.6	22	21.98	0.02	7	6.7	0.3	18.5	19.18	-0.68	13
2019-04-01 13:01:00	17.5	17.98	-0.48	11	11.4	-0.4	22.5	20.16	2.34	21	22.04	-1.04	17.5	18.6	-1.1	9.5	12.08	-2.58	26	23.78	2.22	17	13.68	3.32	25.5	22.8	2.7	15	14.64	0.36	8	9.84	-1.84	21	21.1	-0.1	16	15.76	0.24	21.5	21.92	-0.42	7.5	6.48	1.02	17	19.1	-2.1	13.5
2019-04-01 14:01:00	17.5	17.86	-0.36	11	11.02	-0.02	24	20.08	3.92	21.5	21.96	-0.46	18	18.46	-0.46	11	11.46	-0.46	26.5	23.84	2.66	19.5	13.52	5.98	25.5	22.7	2.8	15	14.32	0.68	8.5	9.68	-1.18	22	21.02	0.98	16	15.56	0.44	21.5	21.86	-0.36	9	6.32	2.68	19	18.98	0.02	13
2019-04-01 15:01:00	17.5	17.74	-0.24	10.5	10.86	-0.36	23.5	20.02	3.48	21.5	21.9	-0.4	17.5	18.34	-0.84	11	10.82	0.18	26	23.92	2.08	18.5	13.38	5.12	25.5	22.62	2.88	15	14.16	0.84	9	9.56	-0.56	21.5	20.94	0.56	16.5	15.4	1.1	22.5	21.8	0.7	9	6.16	2.84	18.5	18.88	-0.38	13.5
2019-04-01 16:01:00	17.5	17.66	-0.16	9.5	10.74	-1.24	24	19.96	4.04	22	21.86	0.14	16	18.18	-2.18	9.5	10.24	-0.74	26	24.02	1.98	19	13.3	5.7	25	22.56	2.44	14	14.02	-0.02	9	9.44	-0.44	18.5	20.92	-2.42	16.5	15.22	1.28	22	21.72	0.28	8.5	6	2.5	16.5	18.82	-2.32	13
2019-04-01 17:01:00	17	17.6	-0.6	9.5	10.4	-0.9	22.5	19.92	2.58	21	21.78	-0.78	15	18	-3	10	9.7	0.3	25	24.12	0.88	17.5	13.14	4.36	25	22.5	2.5	14	13.66	0.34	9	9.28	-0.28	18	20.88	-2.88	15.5	15.08	0.42	22	21.66	0.34	8	5.9	2.1	17.5	18.78	-1.28	12.5
2019-04-01 18:01:00	17.5	17.56	-0.06	8.5	10.18	-1.68	22	19.86	2.14	20	21.72	-1.72	14.5	17.9	-3.4	9.5	9.22	0.28	25	24.28	0.72	14.5	13.02	1.48	25.5	22.5	3	11	13.4	-2.4	8.5	9.14	-0.64	16.5	20.86	-4.36	15.5	14.94	0.56	22	21.6	0.4	7.5	5.86	1.64	17.5	18.74	-1.24	11
2019-04-01 19:01:00	17	17.56	-0.56	10.5	10.06	0.44	5.5	19.8	-14.3	20.5	21.66	-1.16	17	17.78	-0.78	12	8.92	3.08	24.5	24.42	0.08	3.5	12.94	-9.44	16	22.6	-6.6	4	13.2	-9.2	7	9	-2	19.5	20.88	-1.38	10	14.8	-4.8	22	21.56	0.44	7	5.84	1.16	21.5	18.72	2.78	11.5
2019-04-01 20:01:00	16.5	17.56	-1.06	12	10.16	1.84	7	19.74	-12.74	21.5	21.64	-0.14	17.5	17.66	-0.16	15.5	8.9	6.6	25.5	24.62	0.88	3	12.84	-9.84	13	22.66	-9.66	3.5	13.08	-9.58	7	8.9	-1.9	20	20.92	-0.92	10.5	14.7	-4.2	22	21.5	0.5	7	5.7	1.3	20.5	18.74	1.76	12
2019-04-01 21:01:00	16	17.56	-1.56	12	10.18	1.82	13	19.7	-6.7	23	21.6	1.4	18	17.6	0.4	15	8.82	6.18	24	24.84	-0.84	7.5	12.76	-5.26	15.5	22.8	-7.3	7.5	13	-5.5	8	8.84	-0.84	20.5	20.98	-0.48	12.5	14.6	-2.1	22	21.44	0.56	6.5	5.62	0.88	20	19.02	0.98	12
2019-04-01 22:01:00	16	17.54	-1.54	12	10.1	1.9	17.5	19.66	-2.16	23.5	21.58	1.92	18.5	17.54	0.96	10.5	8.68	1.82	24.5	25	-0.5	10	12.72	-2.72	20.5	22.94	-2.44	13.5	12.88	0.62	9.5	8.78	0.72	21	20.98	0.02	14.5	14.56	-0.06	22	21.4	0.6	4	5.48	-1.48	20.5	19.04	1.46	12.5
2019-04-01 23:01:00	16	17.52	-1.52	12.5	10.12	2.38	19.5	19.66	-0.16	23	21.58	1.42	18.5	17.52	0.98	8	8.54	-0.54	25	25.12	-0.12	11.5	12.66	-1.16	22	23.02	-1.02	16	12.96	3.04	10	8.82	1.18	22	21.04	0.96	15	14.5	0.5	23.5	21.34	2.16	4.5	5.32	-0.82	20.5	18.92	1.58	13
2019-04-02 00:01:00	16.5	17.46	-0.96	13.5	9.92	3.58	20	19.64	0.36	23	21.58	1.42	19	17.54	1.46	5.5	8.32	-2.82	24	25.12	-1.12	12.5	12.56	-0.06	24	22.76	1.24	17.5	13	4.5	10.5	8.7	1.8	22.5	21.06	1.44	14.5	14.46	0.04	22.5	21.24	1.26	5	5.12	-0.12	21	18.7	2.3	12.5
2019-04-02 01:01:00	16	17.34	-1.34	8	9.72	-1.72	21	19.58	1.42	22.5	21.58	0.92	18.5	17.48	1.02	4	8.14	-4.14	25	25.12	-0.12	12.5	12.4	0.1	24	22.58	1.42	15	12.86	2.14	10	8.6	1.4	22	20.9	1.1	14.5	14.36	0.14	22	21.1	0.9	4	4.96	-0.96	20.5	18.58	1.92	12.5
2019-04-02 02:01:00	16	17.26	-1.26	7	9.48	-2.48	20.5	19.5	1	22	21.56	0.44	18	17.44	0.56	6.5	7.98	-1.48	25	25.16	-0.16	11	12.14	-1.14	24	22.48	1.52	10	12.6	-2.6	9.5	8.44	1.06	22	20.62	1.38	13.5	14.24	-0.74	21.5	20.98	0.52	5.5	4.78	0.72	19	18.62	0.38	11.5
2019-04-02 03:01:00	16.5	17.18	-0.68	11	9.24	1.76	20.5	19.32	1.18	22	21.36	0.64	18.5	17.24	1.26	6	7.76	-1.76	25.5	25.12	0.38	11.5	11.84	-0.34	24.5	22.44	2.06	13.5	12.34	1.16	10	8.26	1.74	21.5	20.2	1.3	14	14.12	-0.12	21	20.84	0.16	5	4.54	0.46	19.5	18.58	0.92	13
2019-04-02 04:01:00	17.5	17.06	0.44	12	9.08	2.92	20.5	19.1	1.4	21.5	21.08	0.42	17.5	16.96	0.54	7	7.58	-0.58	25.5	25.1	0.4	12.5	11.5	1	24	22.34	1.66	15	12.06	2.94	10	8.06	1.94	22.5	19.76	2.74	13.5	13.94	-0.44	21	20.66	0.34	4.5	4.34	0.16	20	18.46	1.54	13
2019-04-02 05:01:00	18.5	16.96	1.54	7	9.04	-2.04	20	18.76	1.24	20.5	20.7	-0.2	17	16.78	0.22	8	7.5	0.5	25.5	25.06	0.44	11	11.04	-0.04	24	22.28	1.72	9	11.72	-2.72	9	7.86	1.14	22.5	19.48	3.02	14	13.72	0.28	21	20.52	0.48	5.5	4.2	1.3	20	18.52	1.48	12
2019-04-02 06:01:00	19	16.9	2.1	10	8.92	1.08	20	18.54	1.46	20.5	20.42	0.08	18.5	16.68	1.82	9.5	7.38	2.12	25	25.02	-0.02	11	10.68	0.32	24	22.22	1.78	12	11.44	0.56	9	7.7	1.3	23	19.28	3.72	14	13.56	0.44	20	20.4	-0.4	5	4.1	0.9	19.5	18.58	0.92	12
2019-04-02 07:01:00	19.5	16.78	2.72	12	8.8	3.2	20.5	18.36	2.14	20	20.26	-0.26	18	16.64	1.36	11.5	7.32	4.18	25	25	0	11.5	10.4	1.1	25	22.14	2.86	13.5	11.26	2.24	9	7.6	1.4	23	19.26	3.74	14	13.42	0.58	20.5	20.26	0.24	4	4.04	-0.04	20	18.64	1.36	13.5
2019-04-02 08:01:00	19.5	16.72	2.78	10	8.64	1.36	20	18.88	1.12	21	20.12	0.88	17.5	16.56	0.94	5	7.22	-2.22	25	25	0	11.5	10.68	0.82	24.5	22.46	2.04	15	11.5	3.5	9	7.64	1.36	23	19.24	3.76	14.5	13.5	1	19.5	20.14	-0.64	0	3.98	-3.98	20.5	18.6	1.9	13
2019-04-02 09:01:00	19	16.7	2.3	7.5	8.56	-1.06	20.5	19.38	1.12	20.5	20	0.5	17.5	16.5	1	3.5	7.12	-3.62	25.5	24.98	0.52	12	11.02	0.98	24.5	22.94	1.56	15.5	11.86	3.64	9	7.7	1.3	22	19.22	2.78	14.5	13.66	0.84	19.5	20.02	-0.52	1.5	3.92	-2.42	22.5	18.58	3.92	13.5
2019-04-02 10:01:00	18.5	16.74	1.76	7	8.6	-1.6	20.5	19.62	0.88	21.5	19.82	1.68	17.5	16.42	1.08	3	7.16	-4.16	25	25.04	-0.04	13.5	11.12	2.38	23	23.3	-0.3	16	12.12	3.88	8	7.72	0.28	21.5	19.22	2.28	15.5	13.72	1.78	19.5	19.88	-0.38	0.5	3.9	-3.4	14	18.56	-4.56	13
2019-04-02 11:01:00	18	16.76	1.24	9.5	8.68	0.82	21.5	19.64	1.86	22	19.66	2.34	17.5	16.36	1.14	4	7.38	-3.38	25	25.08	-0.08	13.5	11.14	2.36	22.5	23.46	-0.96	17	12.16	4.84	8.5	7.68	0.82	20.5	19.22	1.28	15	13.7	1.3	19	19.72	-0.72	0.5	4	-3.5	10.5	18.52	-8.02	14.5
2019-04-02 12:01:00	17.5	16.82	0.68	5	8.74	-3.74	21.5	19.6	1.9	22.5	19.5	3	18.5	16.26	2.24	4	7.72	-3.72	23.5	25.1	-1.6	12.5	11.1	1.4	17.5	23.56	-6.06	14	12.2	1.8	5	7.6	-2.6	20	19.22	0.78	15	13.66	1.34	19	19.54	-0.54	1.5	4.08	-2.58	13	18.48	-5.48	13.5
2019-04-02 13:01:00	15.5	16.86	-1.36	4.5	8.7	-4.2	21.5	19.58	1.92	21.5	19.34	2.16	15.5	16.14	-0.64	4.5	8.2	-3.7	25.5	25.16	0.34	12	11.04	0.96	20	23.58	-3.58	10	12.2	-2.2	5	7.52	-2.52	16	19.26	-3.26	14	13.62	0.38	18.5	19.38	-0.88	3	4.12	-1.12	15.5	18.48	-2.98	11.5
2019-04-02 14:01:00	15.5	16.9	-1.4	5	8.98	-3.98	20.5	19.54	0.96	20.5	19.22	1.28	16.5	15.96	0.54	5.5	8.78	-3.28	27	25.2	1.8	10.5	10.98	-0.48	23	23.58	-0.58	8.5	12.22	-3.72	4	7.46	-3.46	14	19.26	-5.26	13	13.6	-0.6	18.5	19.2	-0.7	3	4.2	-1.2	18	18.52	-0.52	12
2019-04-02 15:01:00	15.5	16.98	-1.48	5	9.26	-4.26	19.5	19.5	0	16.5	19.1	-2.6	13	15.74	-2.74	5.5	9.28	-3.78	25.5	25.24	0.26	12	10.96	1.04	24.5	23.6	0.9	8.5	12.54	-4.04	4	7.42	-3.42	11.5	19.3	-7.8	13	13.6	-0.6	18	19	-1	3	4.22	-1.22	18	18.64	-0.64	9.5
2019-04-02 16:01:00	14.5	17.04	-2.54	6.5	9.34	-2.84	18	19.46	-1.46	14.5	18.84	-4.34	10.5	15.22	-4.72	6.5	9.78	-3.28	25.5	25.22	0.28	10	10.94	-0.94	23	23.6	-0.6	8	12.72	-4.72	4	7.36	-3.36	10.5	19.34	-8.84	12	13.6	-1.6	18	18.84	-0.84	4	4.24	-0.24	15.5	18.7	-3.2	8
2019-04-02 17:01:00	15	17.02	-2.02	8.5	9.4	-0.9	15.5	19.42	-3.92	12.5	18.44	-5.94	11.5	14.72	-3.22	7.5	10.28	-2.78	25	25.22	-0.22	7.5	10.88	-3.38	23.5	23.62	-0.12	5.5	12.82	-7.32	4	7.3	-3.3	11.5	19.34	-7.84	11	13.62	-2.62	18.5	18.68	-0.18	5	4.3	0.7	18	18.72	-0.72	9
2019-04-02 18:01:00	15.5	16.78	-1.28	6.5	9.62	-3.12	17	19.42	-2.42	14	17.9	-3.9	12.5	14.08	-1.58	7	10.76	-3.76	24	25.24	-1.24	8.5	10.86	-2.36	23.5	23.64	-0.14	7	13.18	-6.18	5	7.28	-2.28	13	19.34	-6.34	11.5	13.62	-2.12	19	18.5	0.5	5.5	4.3	1.2	19	18.76	0.24	8.5
2019-04-02 19:01:00	14.5	17.22	-2.72	5.5	10.5	-5	17.5	19.88	-2.38	16	17.98	-1.98	13.5	14.34	-0.84	8	11.64	-3.64	24.5	25.56	-1.06	7.5	11.5	-4	23.5	23.98	-0.48	6.5	13.94	-7.44	6	7.5	-1.5	16	19.64	-3.64	12	13.98	-1.98	18.5	18.52	-0.02	6	4.84	1.16	19	19.16	-0.16	9
2019-04-02 20:01:00	15.5	17.72	-2.22	6.5	11.24	-4.74	18.5	20.32	-1.82	17	18	-1	15	14.14	0.86	9.5	12.46	-2.96	24.5	25.88	-1.38	10.5	12.22	-1.72	24	24.3	-0.3	10	14.66	-4.66	8	7.64	0.36	19	20	-1	12	14.42	-2.42	19	18.4	0.6	5.5	5.56	-0.06	20.5	19.58	0.92	10.5
2019-04-02 21:01:00	16	18.2	-2.2	10	12.06	-2.06	19.5	20.76	-1.26	18.5	17.94	0.56	16	13.98	2.02	13	13.52	-0.52	25	26.22	-1.22	11.5	12.9	-1.4	25	24.64	0.36	12.5	15.3	-2.8	8.5	7.68	0.82	19.5	20.36	-0.86	14.5	14.8	-0.3	19	18.28	0.72	5.5	6.54	-1.04	20	19.96	0.04	12.5
2019-04-02 22:01:00	17	18.68	-1.68	13	12.98	0.02	19	21.16	-2.16	18.5	17.94	0.56	16	13.78	2.22	16	14.6	1.4	25.5	26.52	-1.02	10	13.54	-3.54	24.5	24.96	-0.46	14	15.88	-1.88	8.5	7.64	0.86	20.5	20.76	-0.26	14	15.06	-1.06	18.5	18.1	0.4	6	7.34	-1.34	19.5	20.22	-0.72	13
2019-04-02 23:01:00	16.5	19.14	-2.64	14	13.88	0.12	18	21.52	-3.52	19.5	17.86	1.64	17	13.56	3.44	16	15.7	0.3	25.5	26.84	-1.34	10.5	14.08	-3.58	24.5	25.32	-0.82	14.5	16.38	-1.88	8.5	7.6	0.9	21	21.18	-0.18	14	15.26	-1.26	18	17.86	0.14	6.5	8.1	-1.6	19.5	20.8	-1.3	13
2019-04-03 00:01:00	17.5	19.6	-2.1	14	14.66	-0.66	18.5	21.82	-3.32	19	18.04	0.96	16	13.64	2.36	16.5	16.72	-0.22	25.5	27.16	-1.66	10.5	14.66	-4.16	24.5	25.7	-1.2	17	16.8	0.2	8	7.58	0.42	22	21.62	0.38	14	15.44	-1.44	19	17.66	1.34	6.5	8.82	-2.32	19.5	21.52	-2.02	12.5
2019-04-03 01:01:00	17.5	20.06	-2.56	12.5	15.6	-3.1	19.5	22.1	-2.6	19	18.24	0.76	16	13.86	2.14	17.5	17.74	-0.24	25.5	27.52	-2.02	11	15.2	-4.2	24.5	26.28	-1.78	17.5	17.32	0.18	8.5	7.74	0.76	23.5	22.08	1.42	13.5	15.62	-2.12	18.5	17.5	1	6	9.44	-3.44	21	22.14	-1.14	12.5
2019-04-03 02:01:00	17	20.58	-3.58	15	16.56	-1.56	20	22.36	-2.36	19.5	18.44	1.06	14	14.26	-0.26	18.5	18.72	-0.22	26	27.74	-1.74	11	15.72	-4.72	24	26.76	-2.76	15.5	17.98	-2.48	8.5	7.9	0.6	22	22.68	-0.68	14	15.8	-1.8	17.5	17.4	0.1	6	9.98	-3.98	21.5	22.64	-1.14	12.5
2019-04-03 03:01:00	18	21.08	-3.08	14	17.48	-3.48	19.5	22.66	-3.16	19	18.62	0.38	12.5	14.68	-2.18	19	19.64	-0.64	26	27.96	-1.96	10.5	16.32	-5.82	24.5	27.12	-2.62	18	18.68	-0.68	8.5	8.2	0.3	23	23.38	-0.38	13.5	16.02	-2.52	16.5	17.4	-0.9	6	10.46	-4.46	22	23.02	-1.02	13.5
2019-04-03 04:01:00	18	21.54	-3.54	13	18.44	-5.44	19.5	23.04	-3.54	15.5	18.86	-3.36	5.5	15.08	-9.58	18.5	20.58	-2.08	25	28.28	-3.28	11	16.86	-5.86	24.5	27.42	-2.92	18	19.38	-1.38	8.5	8.74	-0.24	22.5	24.24	-1.74	14	16.34	-2.34	17	17.68	-0.68	5.5	10.94	-5.44	21	23.44	-2.44	12.5
2019-04-03 05:01:00	17	22.08	-5.08	13.5	19.34	-5.84	19.5	23.48	-3.98	11.5	19.26	-7.76	5	15.68	-10.68	19.5	21.5	-2	25.5	28.58	-3.08	11	17.52	-6.52	24.5	27.8	-3.3	17.5	20.08	-2.58	8.5	9.38	-0.88	22.5	25.1	-2.6	14	16.72	-2.72	17	18.08	-1.08	6	11.38	-5.38	20.5	24	-3.5	13
2019-04-03 06:01:00	12.5	22.64	-10.14	12.5	20.18	-7.68	20	24.02	-4.02	7	19.82	-12.82	1	16.3	-15.3	20	22.36	-2.36	26	28.9	-2.9	10.5	18.3	-7.8	24.5	28.16	-3.66	18	20.88	-2.88	8.5	10.04	-1.54	22.5	25.9	-3.4	14	17.16	-3.16	16.5	18.48	-1.98	5.5	11.78	-6.28	21	24.46	-3.46	11
2019-04-03 18:01:00	30	23.18	6.82	32	21.12	10.88	31.5	24.48	7.02	22.5	20.36	2.14	25	16.94	8.06	31.5	23.24	8.26	33	29.24	3.76	27	19.04	7.96	32.5	28.52	3.98	31	21.62	9.38	14.5	10.68	3.82	30.5	26.66	3.84	23	17.58	5.42	20.5	18.88	1.62	18.5	12.14	6.36	29.5	24.92	4.58	27
2019-04-03 19:01:00	32	23.78	8.22	30.5	22.1	8.4	31.5	24.94	6.56	20.5	20.84	-0.34	13	17.52	-4.52	32	24.12	7.88	33	29.58	3.42	29.5	19.8	9.7	33	28.88	4.12	31.5	22.38	9.12	12.5	11.28	1.22	32	27.3	4.7	25	17.96	7.04	17.5	19.32	-1.82	22	12.46	9.54	30.5	25.36	5.14	25
2019-04-03 20:01:00	31.5	24.34	7.16	30.5	23.04	7.46	31	25.36	5.64	19.5	21.3	-1.8	13.5	18.04	-4.54	31.5	24.9	6.6	33.5	29.9	3.6	28.5	20.46	8.04	33	29.2	3.8	31	23.02	7.98	10	11.78	-1.78	32	27.82	4.18	24	18.36	5.64	16.5	19.76	-3.26	24.5	12.78	11.72	30	25.76	4.24	25.5
2019-04-03 21:01:00	31	24.9	6.1	30.5	23.56	6.94	30.5	25.74	4.76	20.5	21.72	-1.22	12.5	18.54	-6.04	30.5	25.32	5.18	33	30.2	2.8	28	21.08	6.92	32.5	29.48	3.02	30	23.5	6.5	8	12.26	-4.26	32	28.32	3.68	21	18.7	2.3	15	20.2	-5.2	21.5	12.98	8.52	29	26.2	2.8	24.5
2019-04-03 22:01:00	30	25.44	4.56	29.5	23.84	5.66	29.5	25.64	3.86	19.5	22.14	-2.64	12	19.04	-7.04	30.5	25.64	4.86	33	30.48	2.52	27	21.42	5.58	32	29.78	2.22	28.5	23.36	5.14	7	12.62	-5.62	32	28.78	3.22	20.5	19.02	1.48	13.5	20.7	-7.2	19.5	13.24	6.26	28.5	26.66	1.84	24.5
2019-04-03 23:01:00	29.5	26	3.5	29	24.06	4.94	29	25.52	3.48	26.5	22.56	3.94	19.5	19.52	-0.02	29.5	26.02	3.48	33	30.72	2.28	28	21.52	6.48	32	29.96	2.04	27.5	23.18	4.32	8	12.84	-4.84	31.5	29.2	2.3	19.5	19.32	0.18	14	21.22	-7.22	18.5	13.44	5.06	28.5	27.14	1.36	23.5
2019-04-04 00:01:00	29	26.5	2.5	28.5	24.46	4.04	28.5	25.44	3.06	27.5	23.02	4.48	24	20.06	3.94	29.5	26.4	3.1	32.5	30.94	1.56	26	21.66	4.34	32	30.14	1.86	27	22.96	4.04	9	13.06	-4.06	31.5	29.54	1.96	19.5	19.6	-0.1	15	21.72	-6.72	17	13.66	3.34	28.5	27.66	0.84	23.5
2019-04-04 01:01:00	28.5	27	1.5	28.5	24.98	3.52	28	25.3	2.7	26.5	23.48	3.02	25.5	20.62	4.88	29	26.9	2.1	31	31.18	-0.18	25	21.78	3.22	32	30.3	1.7	26.5	22.78	3.72	9	13.26	-4.26	31	29.84	1.16	18.5	19.9	-1.4	16	22.26	-6.26	16.5	13.96	2.54	28	28.12	-0.12	24
2019-04-04 02:01:00	28	27.5	0.5	28	25.48	2.52	28	25.14	2.86	25	23.96	1.04	27	21.24	5.76	28.5	27.42	1.08	32.5	31.4	1.1	25.5	21.92	3.58	32	30.5	1.5	26	22.82	3.18	11.5	13.5	-2	31.5	30.24	1.26	18.5	20.22	-1.72	18.5	22.86	-4.36	15	14.3	0.7	27.5	28.58	-1.08	23.5
2019-04-04 03:01:00	27	27.96	-0.96	29	26.08	2.92	29	25.04	3.96	22.5	24.46	-1.96	23	21.96	1.04	29	27.94	1.06	33.5	31.66	1.84	25.5	22.2	3.3	32	30.76	1.24	26	22.86	3.14	17.5	13.8	3.7	33	30.62	2.38	21	20.58	0.42	25	23.54	1.46	15	14.76	0.24	28.5	29.02	-0.52	23.5
2019-04-04 04:01:00	28	28.48	-0.48	29	26.72	2.28	29	25	4	24.5	25.08	-0.58	25.5	22.96	2.54	29.5	28.5	1	33	31.94	1.06	26.5	22.58	3.92	32.5	31.04	1.46	25.5	22.8	2.7	20	14.18	5.82	32	31.04	0.96	21.5	21	0.5	28	24.2	3.8	15	15.34	-0.34	29.5	29.5	0	23.5
2019-04-04 05:01:00	29	29.02	-0.02	29.5	27.38	2.12	29	24.78	4.22	26.5	25.82	0.68	27	23.94	3.06	29	29.02	-0.02	33	32.22	0.78	27	22.78	4.22	32.5	31.26	1.24	25.5	22.74	2.76	20.5	14.4	6.1	31.5	31.46	0.04	22	21.48	0.52	28.5	24.84	3.66	15	15.96	-0.96	29.5	30.02	-0.52	24
2019-04-04 06:01:00	29	29.68	-0.68	30	28.06	1.94	28.5	24.46	4.04	27.5	26.44	1.06	28.5	24.82	3.68	29	29.5	-0.5	32.5	32.46	0.04	27	22.8	4.2	32.5	31.5	1	25.5	22.56	2.94	21	14.52	6.48	32	31.86	0.14	22	21.96	0.04	29	25.48	3.52	14.5	16.58	-2.08	30.5	30.48	0.02	25.5
2019-04-04 07:01:00	29.5	29.46	0.04	30	27.96	2.04	29	23.64	5.36	28	26.22	1.78	28	24.38	3.62	30	29.48	0.52	33	32.42	0.58	26.5	22.08	4.42	32.5	31.4	1.1	25.5	21.86	3.64	21	14.36	6.64	32	31.94	0.06	21.5	22.06	-0.56	29.5	25.94	3.56	14	16.66	-2.66	30	30.6	-0.6	26
2019-04-04 08:01:00	29.5	29.1	0.4	30	27.9	2.1	29	22.82	6.18	28.5	26.08	2.42	28	24.36	3.64	29	29.42	-0.42	32.5	32.38	0.12	27	21.24	5.76	32	31.28	0.72	26	21.12	4.88	20.5	14.5	6	32	31.96	0.04	22	22.1	-0.1	30	26.5	3.5	13.5	16.58	-3.08	30.5	30.64	-0.14	26
2019-04-04 09:01:00	30	28.76	1.24	23	27.82	-4.82	29	21.94	7.06	29	25.98	3.02	28.5	24.2	4.3	23.5	29.36	-5.86	32.5	32.32	0.18	27	20.36	6.64	32	31.18	0.82	24.5	20.36	4.14	20.5	14.72	5.78	32	31.96	0.04	23	22.16	0.84	30	27.1	2.9	10.5	16.36	-5.86	31	30.72	0.28	26.5
2019-04-04 10:01:00	30.5	28.56	1.94	20	27.7	-7.7	16.5	21	-4.5	29	26.06	2.94	28.5	24.54	3.96	24	29.32	-5.32	32.5	32.28	0.22	18.5	19.44	-0.94	32	31.12	0.88	10.5	19.52	-9.02	17.5	14.88	2.62	32	31.94	0.06	22	22.34	-0.34	31	27.74	3.26	12.5	16.22	-3.72	31	30.82	0.18	28
2019-04-04 11:01:00	30.5	28.38	2.12	19.5	27.6	-8.1	15	20.06	-5.06	30	26.2	3.8	29	25.04	3.96	25.5	29.26	-3.76	31.5	32.22	-0.72	13	18.52	-5.52	29	31.04	-2.04	10	18.64	-8.64	14	14.96	-0.96	31.5	31.92	-0.42	21.5	22.5	-1	31	28.44	2.56	11.5	16.1	-4.6	31.5	30.94	0.56	27
2019-04-04 12:01:00	30	28.2	1.8	24	27.48	-3.48	16.5	19.08	-2.58	30.5	25.86	4.64	29.5	25.1	4.4	26	29.24	-3.24	31	32.14	-1.14	14	17.48	-3.48	29	30.92	-1.92	11.5	17.8	-6.3	13.5	14.9	-1.4	30.5	31.94	-1.44	21	22.66	-1.66	31.5	29.08	2.42	12	16	-4	32.5	31.06	1.44	26.5
2019-04-04 13:01:00	30	28.08	1.92	25.5	27.36	-1.86	16	18.24	-2.24	30.5	25.68	4.82	30	25.16	4.84	30	29.2	0.8	31.5	32.08	-0.58	14	16.58	-2.58	28.5	30.82	-2.32	13	17.02	-4.02	13.5	15.08	-1.58	31	31.9	-0.9	21	22.82	-1.82	32	29.68	2.32	13.5	15.94	-2.44	32.5	31.16	1.34	25.5
2019-04-04 14:01:00	29.5	28.1	1.4	27.5	27.26	0.24	16	17.46	-1.46	31.5	25.7	5.8	29.5	25.22	4.28	31.5	29.16	2.34	31.5	32.08	-0.58	14.5	15.7	-1.2	29	30.76	-1.76	16.5	16.18	0.32	14.5	15.3	-0.8	32	31.88	0.12	22	23	-1	32.5	30.24	2.26	14.5	15.88	-1.38	33	31.3	1.7	26.5
2019-04-04 15:01:00	29.5	28.08	1.42	29	27.16	1.84	17	16.78	0.22	31.5	25.74	5.76	30.5	25.12	5.38	32	29.14	2.86	32.5	32.02	0.48	17.5	14.88	2.62	31	30.7	0.3	19	15.46	3.54	16	15.44	0.56	32.5	31.88	0.62	22.5	23.18	-0.68	33.5	30.7	2.8	17.5	15.88	1.62	33	31.46	1.54	24.5
2019-04-04 16:01:00	31	28.14	2.86	29	27.04	1.96	18.5	16.32	2.18	31	25.98	5.02	30.5	25.32	5.18	32.5	29.08	3.42	32	31.92	0.08	20.5	14.4	6.1	31.5	30.64	0.86	16.5	15.02	1.48	18	15.34	2.66	33	31.8	1.2	24.5	23.24	1.26	33.5	30.9	2.6	20	15.86	4.14	33	31.58	1.42	27.5
2019-04-04 17:01:00	30.5	28.2	2.3	30	26.94	3.06	14	16.06	-2.06	30	26.18	3.82	29.5	25.38	4.12	32.5	29	3.5	32.5	31.86	0.64	16	14.1	1.9	30	30.54	-0.54	16	14.58	1.42	14	15.14	-1.14	33	31.8	1.2	26	23.28	2.72	33	30.96	2.04	21.5	15.82	5.68	33.5	31.7	1.8	25.5
2019-04-04 18:01:00	29	28.22	0.78	29.5	26.84	2.66	12	15.5	-3.5	22.5	26.32	-3.82	23	25.42	-2.42	32	28.94	3.06	32	31.82	0.18	11	13.64	-2.64	30.5	30.46	0.04	13.5	14.2	-0.7	11.5	14.92	-3.42	32.5	31.82	0.68	26	23.28	2.72	32.5	31.02	1.48	21	15.74	5.26	32.5	31.78	0.72	25.5
2019-04-04 19:01:00	24.5	28.2	-3.7	29.5	26.74	2.76	11	14.86	-3.86	17	26.4	-9.4	14	25.42	-11.42	31	28.9	2.1	32	31.82	0.18	9	13.08	-4.08	30	30.38	-0.38	13.5	13.72	-0.22	10.5	14.68	-4.18	32.5	31.8	0.7	25.5	23.26	2.24	32	31.02	0.98	20.5	15.66	4.84	32.5	31.84	0.66	21
2019-04-04 20:01:00	23	28	-5	29	26.62	2.38	11	13.96	-2.96	17	25.92	-8.92	12.5	24.66	-12.16	30.5	28.82	1.68	32	31.78	0.22	8.5	12.38	-3.88	30	30.3	-0.3	13	13.16	-0.16	16	14.38	1.62	32.5	31.8	0.7	26	23.26	2.74	31.5	31.06	0.44	20	15.58	4.42	31.5	31.92	-0.42	17.5
2019-04-04 21:01:00	23	27.66	-4.66	28.5	26.5	2	9	13.4	-4.4	17	25.22	-8.22	9.5	23.74	-14.24	30	28.78	1.22	32	31.74	0.26	6.5	11.84	-5.34	30.5	30.26	0.24	12	12.76	-0.76	15.5	14.12	1.38	32	31.78	0.22	25.5	23.26	2.24	31.5	31.08	0.42	19	15.5	3.5	32	31.98	0.02	16
2019-04-04 22:01:00	26	27.3	-1.3	27.5	26.64	0.86	7	12.78	-5.78	22.5	24.54	-2.04	21	22.88	-1.88	29.5	28.98	0.52	32	31.72	0.28	5	11.44	-6.44	31	30.26	0.74	9	12.36	-3.36	12	13.78	-1.78	31.5	31.8	-0.3	25.5	23.2	2.3	31	31.08	-0.08	18	15.52	2.48	31.5	32.02	-0.52	17
2019-04-04 23:01:00	25.5	27	-1.5	27	26.92	0.08	6	12.68	-6.68	23	23.9	-0.9	24.5	22.12	2.38	29	29.16	-0.16	31.5	31.7	-0.2	4	11.4	-7.4	30	30.26	-0.26	6.5	12.58	-6.08	9	13.54	-4.54	31.5	31.8	-0.3	24.5	23.18	1.32	31	31.06	-0.06	16.5	15.48	1.02	31.5	32.08	-0.58	17
2019-04-05 00:01:00	25	26.8	-1.8	26	27.26	-1.26	4.5	12.78	-8.28	18	23.3	-5.3	21	21.36	-0.36	29	29.3	-0.3	31	31.7	-0.7	2	11.72	-9.72	29	30.38	-1.38	6.5	12.94	-6.44	6.5	13.44	-6.94	32	31.86	0.14	23.5	23.24	0.26	30	31	-1	16	15.5	0.5	31.5	32.12	-0.62	18
2019-04-05 01:01:00	26	26.64	-0.64	25.5	27.42	-1.92	7.5	13	-5.5	23	22.84	0.16	25.5	20.64	4.86	28.5	29.46	-0.96	31	31.76	-0.76	3.5	12.02	-8.52	29.5	30.52	-1.02	7.5	13.28	-5.78	13.5	13.38	0.12	30.5	31.96	-1.46	23.5	23.34	0.16	30	30.96	-0.96	15.5	15.54	-0.04	31	32.16	-1.16	19
2019-04-05 02:01:00	29	26.5	2.5	26	27.54	-1.54	8.5	13.06	-4.56	27	22.28	4.72	27	19.82	7.18	28	29.52	-1.52	31	31.8	-0.8	3	12.38	-9.38	30.5	30.68	-0.18	5.5	13.64	-8.14	14.5	13.3	1.2	30.5	32.06	-1.56	23	23.48	-0.48	30	30.9	-0.9	15	15.6	-0.6	31.5	32.2	-0.7	20
2019-04-05 03:01:00	27.5	26.36	1.14	25.5	27.58	-2.08	11	13.1	-2.1	26	21.7	4.3	24.5	19.04	5.46	28	29.56	-1.56	31	31.86	-0.86	5	12.68	-7.68	30.5	30.82	-0.32	8	13.86	-5.86	15	13.22	1.78	31.5	32.14	-0.64	23	23.62	-0.62	30	30.84	-0.84	15	15.76	-0.76	31.5	32.22	-0.72	20.5
2019-04-05 04:01:00	28.5	26.18	2.32	26	27.58	-1.58	17.5	13.22	4.28	28.5	21.08	7.42	28	18.24	9.76	27.5	29.58	-2.08	31	31.88	-0.88	13.5	12.98	0.52	30.5	30.88	-0.38	15	14.28	0.72	15	13.2	1.8	31	32.18	-1.18	22.5	23.82	-1.32	30	30.74	-0.74	14.5	15.88	-1.38	31.5	32.24	-0.74	21.5
2019-04-05 05:01:00	29.5	25.86	3.64	26.5	27.58	-1.08	22.5	13.14	9.36	29.5	20.46	9.04	27	17.44	9.56	27.5	29.58	-2.08	31.5	31.92	-0.42	19	13.12	5.88	30	30.92	-0.92	14.5	14.8	-0.3	15	13.14	1.86	32	32.2	-0.2	22.5	23.94	-1.44	29.5	30.64	-1.14	14	15.94	-1.94	32.5	32.24	0.26	22
2019-04-05 06:01:00	29.5	25.64	3.86	27	27.52	-0.52	15	13.56	1.44	30	19.86	10.14	28	16.68	11.32	27.5	29.56	-2.06	32	31.94	0.06	15.5	13.52	1.98	30.5	31	-0.5	16	15.38	0.62	15	13.28	1.72	32	32.2	-0.2	22	24.06	-2.06	30	30.36	-0.36	13	15.94	-2.94	31.5	32.18	-0.68	22.5
2019-04-05 07:01:00	28.5	25.52	2.98	27.5	27.46	0.04	12.5	14.18	-1.68	29.5	19.56	9.94	28.5	16.1	12.4	28	29.54	-1.54	32.5	31.98	0.52	13	14.14	-1.14	30.5	31.06	-0.56	13.5	16.04	-2.54	15	13.64	1.36	31.5	32.2	-0.7	21.5	24.16	-2.66	29	30.14	-1.14	12.5	15.94	-3.44	32	32.12	-0.12	23
2019-04-05 08:01:00	24.5	25.56	-1.06	27	27.36	-0.36	6.5	14.88	-8.38	16	19.5	-3.5	9	15.8	-6.8	28	29.52	-1.52	32	32	0	9	14.76	-5.76	30.5	31.14	-0.64	11.5	16.68	-5.18	13.5	14.12	-0.62	32	32.2	-0.2	21.5	24.26	-2.76	30.5	30.12	0.38	12	15.94	-3.94	32	32.04	-0.04	17.5
2019-04-05 09:01:00	21	25.62	-4.62	27	27.26	-0.26	15	15.58	-0.58	11	19.3	-8.3	5	15.48	-10.48	28	29.48	-1.48	31.5	32.02	-0.52	13.5	15.42	-1.92	31	31.22	-0.22	16	17.32	-1.32	14	14.4	-0.4	31.5	32.2	-0.7	22	24.34	-2.34	30.5	30.08	0.42	11.5	15.94	-4.44	32	32.02	-0.02	15
2019-04-05 10:01:00	21	25.64	-4.64	26.5	27.14	-0.64	13.5	16.38	-2.88	12	19.06	-7.06	7	15.26	-8.26	28.5	29.44	-0.94	32	32.04	-0.04	17	16.12	0.88	32	31.26	0.74	14.5	18	-3.5	12	14.7	-2.7	32.5	32.22	0.28	21.5	24.44	-2.94	30	29.94	0.06	11	15.92	-4.92	32	31.98	0.02	13.5
2019-04-05 11:01:00	23	25.58	-2.58	27	27.04	-0.04	14	17.24	-3.24	13	18.6	-5.6	9.5	14.56	-5.06	28.5	29.4	-0.9	32	32.06	-0.06	17.5	16.94	0.56	32	31.26	0.74	16	18.74	-2.74	11.5	15.12	-3.62	32	32.26	-0.26	21.5	24.52	-3.02	30.5	29.8	0.7	11.5	15.88	-4.38	32.5	31.92	0.58	15
2019-04-05 12:01:00	25.5	25.52	-0.02	28	26.94	1.06	17.5	18.16	-0.66	15	18.06	-3.06	10	13.7	-3.7	29	29.36	-0.36	31.5	32.1	-0.6	21	17.7	3.3	32	31.32	0.68	19	19.6	-0.6	11.5	15.66	-4.16	33	32.3	0.7	23	24.62	-1.62	29.5	29.58	-0.08	12	15.86	-3.86	32.5	31.94	0.56	18
2019-04-05 13:01:00	26	25.52	0.48	28	26.88	1.12	22	19.12	2.88	19	17.74	1.26	11.5	13	-1.5	30	29.32	0.68	32.5	32.14	0.36	21.5	18.52	2.98	32.5	31.42	1.08	20	20.44	-0.44	12	16.18	-4.18	33	32.3	0.7	23.5	24.7	-1.2	30.5	29.36	1.14	13	15.84	-2.84	33.5	31.94	1.56	19
2019-04-05 14:01:00	26.5	25.5	1	28.5	26.82	1.68	17.5	19.96	-2.46	16.5	17.3	-0.8	9.5	12.16	-2.66	31.5	29.28	2.22	32.5	32.18	0.32	23	19.3	3.7	32.5	31.5	1	22	21.22	0.78	11.5	16	-4.5	33.5	32.38	1.12	24.5	24.76	-0.26	30.5	28.68	1.82	15	15.82	-0.82	33.5	32	1.5	17.5
2019-04-05 15:01:00	26	25.42	0.58	28.5	26.72	1.78	17	20.76	-3.76	17	16.7	0.3	10	11.32	-1.32	32.5	29.26	3.24	33	32.22	0.78	22	20.06	1.94	32.5	31.54	0.96	22	22.06	-0.06	12.5	15.9	-3.4	34	32.48	1.52	25.5	24.8	0.7	31	28.28	2.72	18.5	15.78	2.72	33.5	32.04	1.46	17.5
2019-04-05 16:01:00	25	25.4	-0.4	29	26.7	2.3	20	21.46	-1.46	16	16.06	-0.06	10.5	10.48	0.02	32.5	29.24	3.26	33	32.26	0.74	25	20.7	4.3	32.5	31.6	0.9	29.5	22.82	6.68	15.5	15.66	-0.16	33.5	32.52	0.98	27.5	24.86	2.64	31	27.66	3.34	20.5	15.74	4.76	33.5	32.08	1.42	19
2019-04-05 17:01:00	23	25.28	-2.28	29	26.66	2.34	16.5	21.88	-5.38	15.5	15.28	0.22	10.5	9.52	0.98	32.5	29.24	3.26	33	32.32	0.68	24	21.02	2.98	32.5	31.68	0.82	29.5	23.28	6.22	16.5	15.34	1.16	33.5	32.58	0.92	27.5	24.86	2.64	31	27.18	3.82	21.5	15.72	5.78	33	32.14	0.86	19
2019-04-05 18:01:00	25	25.14	-0.14	28.5	26.58	1.92	24.5	22.1	2.4	15	14.46	0.54	10.5	8.62	1.88	32	29.24	2.76	33	32.36	0.64	26	21.1	4.9	32	31.76	0.24	30.5	23.76	6.74	17.5	14.96	2.54	33	32.6	0.4	29	24.86	4.14	26	26.58	-0.58	21.5	15.68	5.82	32	32.14	-0.14	20
2019-04-05 19:01:00	26	24.98	1.02	28	26.54	1.46	27.5	22.62	4.88	15	13.54	1.46	8.5	7.64	0.86	31.5	29.22	2.28	33	32.38	0.62	26.5	21.28	5.22	32	31.82	0.18	30	24.16	5.84	20.5	14.5	6	32.5	32.6	-0.1	28.5	24.82	3.68	27	25.84	1.16	21	15.68	5.32	31	32.16	-1.16	19.5
2019-04-05 20:01:00	25.5	24.86	0.64	27	26.52	0.48	28.5	23.26	5.24	15.5	12.72	2.78	6.5	6.7	-0.2	30.5	29.16	1.34	32.5	32.38	0.12	24.5	21.54	2.96	32	31.9	0.1	29.5	24.64	4.86	22.5	14.02	8.48	32.5	32.62	-0.12	28	24.74	3.26	31.5	25.18	6.32	20.5	15.68	4.82	30.5	32.16	-1.66	18
2019-04-05 21:01:00	24.5	24.96	-0.46	26.5	26.56	-0.06	28.5	24.12	4.38	12	12.62	-0.62	4.5	6.86	-2.36	29.5	29.14	0.36	32.5	32.4	0.1	25	22	3	32	31.98	0.02	29	25.24	3.76	23	13.62	9.38	32.5	32.64	-0.14	28	24.46	3.54	30.5	24.44	6.06	20	15.68	4.32	31	32.16	-1.16	16.5
2019-04-05 22:01:00	23.5	25.24	-1.74	25.5	26.6	-1.1	29	24.62	4.38	11	12.76	-1.76	4	7.1	-3.1	29	29.16	-0.16	32.5	32.42	0.08	24	22.3	1.7	31.5	32.04	-0.54	29	25.68	3.32	23	13.2	9.8	32.5	32.64	-0.14	28	24.18	3.82	28	23.64	4.36	18.5	15.68	2.82	31	32.18	-1.18	16.5
2019-04-05 23:01:00	24.5	25.5	-1	25	26.68	-1.68	28.5	25.18	3.32	11	12.74	-1.74	3.5	7.1	-3.6	28.5	29.2	-0.7	32.5	32.44	0.06	25.5	22.46	3.04	31	32.06	-1.06	27.5	26.24	1.26	22.5	12.86	9.64	32.5	32.62	-0.12	27.5	24.02	3.48	27.5	22.96	4.54	17	15.7	1.3	30	32.18	-2.18	16.5
2019-04-06 00:01:00	24	25.68	-1.68	24.5	26.74	-2.24	29	25.72	3.28	9.5	12.66	-3.16	3	6.98	-3.98	28	29.24	-1.24	32.5	32.46	0.04	23	22.62	0.38	31.5	32.08	-0.58	28	26.74	1.26	22.5	12.54	9.96	32.5	32.6	-0.1	27	23.94	3.06	25.5	22.24	3.26	16	15.72	0.28	32	32.12	-0.12	14.5
2019-04-06 01:01:00	25	25.76	-0.76	24.5	26.78	-2.28	28.5	26.12	2.38	10	12.62	-2.62	3.5	6.86	-3.36	28	29.26	-1.26	32	32.5	-0.5	22.5	22.68	-0.18	31.5	32.1	-0.6	27.5	27.16	0.34	19.5	12.22	7.28	32	32.5	-0.5	25.5	23.62	1.88	24.5	21.5	3	15.5	15.72	-0.22	31.5	32.1	-0.6	13.5
2019-04-06 02:01:00	25.5	25.84	-0.34	24	26.82	-2.82	28.5	26.34	2.16	12	12.48	-0.48	4.5	6.8	-2.3	27.5	29.26	-1.76	32	32.48	-0.48	23	22.74	0.26	31.5	32.1	-0.6	27	27.54	-0.54	9	11.88	-2.88	32.5	32.44	0.06	25	23.22	1.78	13	20.9	-7.9	15	15.7	-0.7	32.5	31.98	0.52	15
2019-04-06 03:01:00	27	25.9	1.1	23.5	26.82	-3.32	28.5	26.74	1.76	12	12.28	-0.28	6	6.64	-0.64	27.5	29.2	-1.7	32	32.48	-0.48	22	22.76	-0.76	31.5	32.08	-0.58	26.5	27.84	-1.34	12	11.54	0.46	33	32.34	0.66	24	22.78	1.22	20	20.28	-0.28	14	15.6	-1.6	32.5	31.88	0.62	16.5
2019-04-06 04:01:00	27	25.98	1.02	25	26.8	-1.8	28.5	27.16	1.34	10	12.04	-2.04	3.5	6.5	-3	27.5	29.08	-1.58	32	32.46	-0.46	21	22.76	-1.76	32	32.06	-0.06	27	28.12	-1.12	9	11.18	-2.18	32.5	32.22	0.28	24.5	22.32	2.18	14.5	19.58	-5.08	14	15.38	-1.38	32.5	31.78	0.72	17.5
2019-04-06 05:01:00	25.5	26.12	-0.62	25	26.74	-1.74	28	27.46	0.54	9	11.8	-2.8	4	6.32	-2.32	27.5	28.94	-1.44	32.5	32.46	0.04	21.5	22.66	-1.16	32.5	32.04	0.46	26.5	28.06	-1.56	7	10.72	-3.72	32.5	32.12	0.38	22.5	21.8	0.7	18	18.88	-0.88	14	15.06	-1.06	33	31.64	1.36	16
2019-04-06 06:01:00	26	26.3	-0.3	24.5	26.66	-2.16	28	27.9	0.1	9	11.58	-2.58	4.5	6.08	-1.58	27.5	28.78	-1.28	32.5	32.46	0.04	21	22.56	-1.56	32	32.02	-0.02	26.5	27.96	-1.46	5.5	10.24	-4.74	32.5	32.04	0.46	22.5	21.3	1.2	14.5	18.22	-3.72	13	14.7	-1.7	32.5	31.48	1.02	16
2019-04-06 07:01:00	25.5	26.38	-0.88	26	26.56	-0.56	28	28.02	-0.02	7	11.38	-4.38	3.5	5.88	-2.38	27	28.6	-1.6	32.5	32.46	0.04	20	22.38	-2.38	32	32.02	-0.02	26	27.82	-1.82	3.5	9.72	-6.22	32	32	0	21	20.82	0.18	11.5	17.88	-6.38	13	14.32	-1.32	32	31.36	0.64	14.5
2019-04-06 08:01:00	25.5	26.4	-0.9	27	26.46	0.54	28.5	28.04	0.46	9	11.18	-2.18	5	5.72	-0.72	26.5	28.42	-1.92	32.5	32.46	0.04	19.5	22.18	-2.68	32.5	32	0.5	25.5	27.66	-2.16	3	9.16	-6.16	32	31.98	0.02	19.5	20.4	-0.9	12.5	17.64	-5.14	12.5	13.96	-1.46	32	31.3	0.7	16
2019-04-06 09:01:00	27	26.44	0.56	28	26.34	1.66	28	28.02	-0.02	13.5	10.94	2.56	13	5.66	7.34	27.5	28.26	-0.76	32.5	32.48	0.02	20.5	22.04	-1.54	32.5	31.98	0.52	26.5	27.5	-1	3.5	8.48	-4.98	32.5	31.96	0.54	14.5	20.04	-5.54	12	17.1	-5.1	12	13.6	-1.6	32	31.3	0.7	18.5
2019-04-06 10:01:00	28	26.54	1.46	28	26.28	1.72	27.5	28	-0.5	14.5	10.88	3.62	11	5.72	5.28	28.5	28.16	0.34	32	32.5	-0.5	21	21.9	-0.9	32.5	31.96	0.54	27	27.34	-0.34	3.5	7.74	-4.24	31.5	32	-0.5	15	19.62	-4.62	10.5	16.48	-5.98	11.5	13.24	-1.74	32.5	31.3	1.2	20.5
2019-04-06 11:01:00	27.5	26.72	0.78	28.5	26.3	2.2	27.5	27.96	-0.46	11.5	11.02	0.48	7	6.1	0.9	29.5	28.08	1.42	32.5	32.52	-0.02	21	21.8	-0.8	32.5	31.98	0.52	28.5	27.18	1.32	3.5	7.02	-3.52	32	31.96	0.04	17.5	19.22	-1.72	13	15.94	-2.94	11.5	12.94	-1.44	32	31.3	0.7	20.5
2019-04-06 12:01:00	27.5	26.88	0.62	28.5	26.4	2.1	27.5	27.96	-0.46	11	11.34	-0.34	6.5	6.72	-0.22	29.5	28.04	1.46	32.5	32.54	-0.04	21.5	21.68	-0.18	32.5	32	0.5	28.5	27.06	1.44	3.5	6.4	-2.9	31.5	31.9	-0.4	19.5	18.82	0.68	12.5	15.7	-3.2	12	12.7	-0.7	31	31.34	-0.34	20.5
2019-04-06 13:01:00	27.5	27.1	0.4	29	26.54	2.46	27.5	27.96	-0.46	14	11.94	2.06	7	7.46	-0.46	29.5	28.04	1.46	32.5	32.22	0.28	22.5	21.66	0.84	32.5	31.36	1.14	29.5	26.9	2.6	3.5	5.88	-2.38	30.5	31.88	-1.38	15	18.44	-3.44	11	15.78	-4.78	12	12.44	-0.44	32	31.32	0.68	19.5
2019-04-06 14:01:00	28	27.32	0.68	29	26.32	2.68	27.5	27.98	-0.48	15.5	12.58	2.92	10	8.3	1.7	30	27.52	2.48	32	32.02	-0.02	23	21.64	1.36	32.5	30.76	1.74	29.5	26.76	2.74	3.5	5.52	-2.02	31.5	31.84	-0.34	13.5	18.18	-4.68	15.5	15.88	-0.38	12.5	12.06	0.44	30.5	31.06	-0.56	19.5
2019-04-06 15:01:00	28	27.52	0.48	28.5	25.72	2.78	27.5	28.02	-0.52	11.5	13.22	-1.72	5.5	9.16	-3.66	30	26.74	3.26	32.5	31.96	0.54	23.5	21.62	1.88	32	30.32	1.68	29.5	26.56	2.94	3	5.6	-2.6	31	31.84	-0.84	13.5	17.96	-4.46	15	16.48	-1.48	12.5	11.68	0.82	31	30.86	0.14	21.5
2019-04-06 16:01:00	28	27.68	0.32	28	25.16	2.84	27.5	28.06	-0.56	11	13.9	-2.9	6.5	10.1	-3.6	29.5	25.96	3.54	32.5	31.94	0.56	22	21.64	0.36	32	30	2	29	26.4	2.6	3.5	5.58	-2.08	31	31.76	-0.76	14	17.76	-3.76	13.5	16.8	-3.3	13	11.34	1.66	31	30.76	0.24	20.5
2019-04-06 17:01:00	28.5	27.88	0.62	27.5	24.66	2.84	27.5	28.14	-0.64	10	14.68	-4.68	6	11.18	-5.18	29	25.24	3.76	33	31.98	1.02	22.5	21.78	0.72	32	29.78	2.22	28	26.26	1.74	4	5.72	-1.72	31	31.76	-0.76	14.5	17.54	-3.04	13.5	17.38	-3.88	12.5	11.04	1.46	30	30.68	-0.68	21
2019-04-06 18:01:00	27.5	28.16	-0.66	27	24.36	2.64	27.5	28.3	-0.8	10	15.52	-5.52	4.5	12.28	-7.78	28.5	24.68	3.82	33	31.98	1.02	21.5	21.88	-0.38	32	29.66	2.34	27	26.1	0.9	4.5	5.96	-1.46	31.5	31.78	-0.28	15	17.4	-2.4	14.5	17.88	-3.38	12.5	10.7	1.8	29	30.64	-1.64	19.5
2019-04-06 19:01:00	27	28.44	-1.44	26	24.28	1.72	27.5	28.48	-0.98	10	16.4	-6.4	5.5	13.38	-7.88	27.5	24.48	3.02	33	31.96	1.04	21.5	22.02	-0.52	32	29.64	2.36	27	25.96	1.04	4.5	6.26	-1.76	32	31.8	0.2	17	17.24	-0.24	17.5	18.52	-1.02	12	10.5	1.5	29	30.6	-1.6	16.5
2019-04-06 20:01:00	26.5	28.74	-2.24	25.5	24.24	1.26	28	28.66	-0.66	10	17.36	-7.36	4.5	14.5	-10	27	24.42	2.58	33	31.96	1.04	21.5	22.14	-0.64	31.5	29.62	1.88	26	25.86	0.14	6.5	6.66	-0.16	32	31.82	0.18	18	17.16	0.84	21	19.28	1.72	12	10.34	1.66	29.5	30.56	-1.06	16.5
2019-04-06 21:01:00	26.5	29.04	-2.54	24	24.22	-0.22	28	28.84	-0.84	9.5	18.24	-8.74	5	15.58	-10.58	26.5	24.44	2.06	33	31.88	1.12	21	22.3	-1.3	31.5	28.96	2.54	25.5	25.76	-0.26	5.5	7.08	-1.58	32	31.82	0.18	19	17.16	1.84	18	19.98	-1.98	11.5	10.12	1.38	30.5	30.54	-0.04	15
2019-04-06 22:01:00	27	29.3	-2.3	25	24.16	0.84	28	29.04	-1.04	10.5	18.98	-8.48	6	16.38	-10.38	27	24.46	2.54	33	31.7	1.3	21.5	22.46	-0.96	31.5	28.34	3.16	25	25.76	-0.76	4.5	7.5	-3	33.5	31.82	1.68	17.5	17.38	0.12	15	20.72	-5.72	11	9.94	1.06	31	30.5	0.5	15.5
2019-04-06 23:01:00	28	29.52	-1.52	26	24.08	1.92	28	29.28	-1.28	14.5	19.74	-5.24	13.5	17.3	-3.8	27	24.56	2.44	33	31.62	1.38	21.5	22.72	-1.22	32	27.96	4.04	25	25.86	-0.86	5	7.98	-2.98	31.5	31.86	-0.36	18	17.66	0.34	14.5	21.6	-7.1	11	9.86	1.14	31	30.5	0.5	17
2019-04-07 00:01:00	28.5	29.78	-1.28	27.5	24.16	3.34	28.5	29.52	-1.02	19	20.64	-1.64	19	18.36	0.64	27.5	24.72	2.78	33	31.62	1.38	22.5	23.12	-0.62	31.5	27.9	3.6	24.5	26	-1.5	7	8.76	-1.76	31	31.92	-0.92	17.5	17.96	-0.46	21.5	22.38	-0.88	11	9.9	1.1	31	30.54	0.46	18.5
2019-04-07 01:01:00	29.5	30.06	-0.56	28	24.26	3.74	29	29.76	-0.76	24.5	21.56	2.94	21.5	19.46	2.04	28	24.86	3.14	24.5	31.64	-7.14	22.5	23.42	-0.92	15.5	27.92	-12.42	24	26.14	-2.14	9.5	9.66	-0.16	32	32.02	-0.02	17.5	18.3	-0.8	27.5	23.2	4.3	9.5	10.04	-0.54	31.5	30.58	0.92	20
2019-04-07 02:01:00	30.5	30.34	0.16	19	24.38	-5.38	29	30	-1	26	22.38	3.62	24.5	20.54	3.96	15	24.98	-9.98	27	31.68	-4.68	22	23.76	-1.76	16.5	27.92	-11.42	24	26.24	-2.24	10.5	10.62	-0.12	31	32.16	-1.16	19	18.9	0.1	27	24.1	2.9	6	10.26	-4.26	25	30.64	-5.64	21.5
2019-04-07 03:01:00	30.5	30.6	-0.1	9	24.52	-15.52	29.5	30.24	-0.74	28	23.12	4.88	26	21.5	4.5	8	25.04	-17.04	30.5	31.74	-1.24	22.5	24.06	-1.56	20.5	27.92	-7.42	22	26.38	-4.38	11	11.62	-0.62	32.5	32.26	0.24	19.5	19.62	-0.12	28	24.8	3.2	5.5	10.52	-5.02	27.5	30.74	-3.24	21.5
2019-04-07 04:01:00	31	30.86	0.14	9.5	24.64	-15.14	29.5	30.48	-0.98	29	24.02	4.98	29.5	22.62	6.88	8	24.84	-16.84	31.5	31.8	-0.3	22.5	24.3	-1.8	23.5	27.94	-4.44	22.5	26.5	-4	11.5	12.7	-1.2	31	32.36	-1.36	19	20.34	-1.34	28	25.52	2.48	5.5	10.78	-5.28	30	30.78	-0.78	22
2019-04-07 05:01:00	32	31.1	0.9	12.5	24.32	-11.82	30.5	30.7	-0.2	29.5	24.92	4.58	30.5	23.66	6.84	9.5	24.48	-14.98	33	31.8	1.2	24.5	24.62	-0.12	26.5	27.8	-1.3	23.5	26.62	-3.12	12.5	13.76	-1.26	32.5	32.42	0.08	19	21.02	-2.02	29	26.24	2.76	6.5	10.94	-4.44	30.5	30.6	-0.1	21.5
2019-04-07 06:01:00	32.5	31.32	1.18	17.5	24.32	-6.82	32	30.8	1.2	30	25.84	4.16	31.5	24.7	6.8	13.5	24.38	-10.88	32.5	31.82	0.68	24	24.74	-0.74	29.5	27.82	1.68	22.5	26.36	-3.86	13	14.78	-1.78	33	32.5	0.5	19	21.66	-2.66	30.5	26.98	3.52	5.5	11.16	-5.66	32	30.66	1.34	22
2019-04-07 07:01:00	33	31.56	1.44	22.5	24.48	-1.98	32.5	30.46	2.04	31	26.78	4.22	32	25.76	6.24	22.5	24.42	-1.92	32	31.84	0.16	24.5	24.62	-0.12	31.5	27.86	3.64	23	26.02	-3.02	13	15.58	-2.58	33	32.54	0.46	18.5	22.22	-3.72	30.5	27.7	2.8	8	11.48	-3.48	31.5	30.8	0.7	22.5
2019-04-07 08:01:00	33	31.84	1.16	25	24.7	0.3	32.5	30.22	2.28	31	27.7	3.3	31.5	26.76	4.74	25.5	24.52	0.98	32.5	31.86	0.64	23	24.68	-1.68	31.5	27.88	3.62	23.5	25.94	-2.44	13.5	16.52	-3.02	32.5	32.56	-0.06	19	22.74	-3.74	30.5	28.3	2.2	9	11.8	-2.8	31	30.9	0.1	23
2019-04-07 09:01:00	33	32.12	0.88	26.5	24.96	1.54	33	30.22	2.78	31	28.62	2.38	32	27.82	4.18	27	24.68	2.32	30.5	31.88	-1.38	23.5	24.88	-1.38	16	27.92	-11.92	23	25.92	-2.92	13.5	17.44	-3.94	32	32.6	-0.6	19.5	23.2	-3.7	30	28.76	1.24	7	12.1	-5.1	31.5	31.04	0.46	23.5
2019-04-07 10:01:00	33.5	32.4	1.1	26.5	25.3	1.2	33	30.26	2.74	32	29.58	2.42	33	28.92	4.08	28	24.86	3.14	28	31.9	-3.9	24.5	25.16	-0.66	17	27.94	-10.94	26.5	26	0.5	14	18.38	-4.38	32.5	32.64	-0.14	20	23.62	-3.62	30.5	29.32	1.18	7.5	12.4	-4.9	31	31.16	-0.16	24
2019-04-07 11:01:00	33.5	32.66	0.84	26	25.6	0.4	33.5	30.34	3.16	33.5	30.48	3.02	34	29.92	4.08	31	25	6	30	31.92	-1.92	27.5	25.44	2.06	23	27.94	-4.94	29.5	26.14	3.36	15.5	19.36	-3.86	32.5	32.62	-0.12	22	24.1	-2.1	32.5	30	2.5	9.5	12.7	-3.2	32.5	31.22	1.28	28.5
2019-04-07 12:01:00	34	32.86	1.14	30.5	25.86	4.64	33.5	29.92	3.58	34	31.22	2.78	33.5	30.62	2.88	33.5	25.14	8.36	32.5	31.94	0.56	31	25.48	5.52	31	27.94	3.06	32	26.16	5.84	23	20.34	2.66	33.5	32.66	0.84	25	24.54	0.46	32.5	30.7	1.8	12.5	12.96	-0.46	33	31.28	1.72	29
2019-04-07 13:01:00	34.5	33.06	1.44	31	26.06	4.94	33.5	29.4	4.1	34	31.78	2.22	34	31.1	2.9	33	25.26	7.74	33	31.96	1.04	29	25.26	3.74	33	27.94	5.06	32	25.82	6.18	26	21.22	4.78	34	32.74	1.26	28	24.98	3.02	33	31.14	1.86	15.5	13.2	2.3	32	31.34	0.66	30
2019-04-07 14:01:00	34.5	33.18	1.32	32	26.24	5.76	33.5	29.12	4.38	34.5	32.12	2.38	34	31.48	2.52	32.5	25.36	7.14	33.5	32.3	1.2	31	25.3	5.7	32.5	28.6	3.9	32	25.78	6.22	27.5	22.02	5.48	34	32.78	1.22	30	25.42	4.58	33.5	31.34	2.16	17.5	13.48	4.02	33.5	31.38	2.12	31.5
2019-04-07 15:01:00	34.5	33.28	1.22	32.5	26.78	5.72	33.5	28.9	4.6	34	32.4	1.6	34	31.74	2.26	31.5	25.96	5.54	33.5	32.54	0.96	30.5	25.4	5.1	32.5	29.2	3.3	33	25.82	7.18	28.5	22.76	5.74	34	32.88	1.12	31.5	25.8	5.7	33	31.56	1.44	19	13.9	5.1	33	31.68	1.32	31
2019-04-07 16:01:00	34.5	33.36	1.14	31.5	27.74	3.76	33.5	28.78	4.72	34	32.62	1.38	33.5	31.94	1.56	25	26.84	-1.84	34	32.64	1.36	29.5	25.56	3.94	32.5	29.64	2.86	32.5	26.04	6.46	30	23.5	6.5	33.5	32.92	0.58	31.5	26.18	5.32	33	31.7	1.3	19	14.32	4.68	32	31.86	0.14	31.5
2019-04-07 17:01:00	34	33.46	0.54	20	28.68	-8.68	33	28.74	4.26	33.5	32.78	0.72	32.5	32	0.5	20.5	27.72	-7.22	32.5	32.72	-0.22	30	25.78	4.22	28.5	29.94	-1.44	32	26.26	5.74	30	24.24	5.76	32.5	33.04	-0.54	31	26.58	4.42	31.5	31.82	-0.32	17	14.72	2.28	26.5	31.98	-5.48	31.5
2019-04-07 18:01:00	34	33.5	0.5	27.5	29.5	-2	30	28.7	1.3	33	32.94	0.06	32	32	0	26.5	28.54	-2.04	33.5	32.64	0.86	25.5	25.96	-0.46	32.5	29.54	2.96	21.5	26.48	-4.98	29.5	24.94	4.56	33	33.06	-0.06	30.5	26.98	3.52	32	31.88	0.12	18	15.04	2.96	31.5	32.04	-0.54	31
2019-04-07 19:01:00	33.5	33.52	-0.02	31	30.1	0.9	19	28.62	-9.62	33.5	33.08	0.42	31	31.96	-0.96	29.5	29.2	0.3	33.5	32.36	1.14	18.5	26.14	-7.64	33	28.84	4.16	18.5	26.74	-8.24	24.5	25.58	-1.08	32.5	33.08	-0.58	29	27.36	1.64	32.5	31.88	0.62	20.5	15.32	5.18	32.5	32.02	0.48	30
2019-04-07 20:01:00	34	33.52	0.48	31.5	30.48	1.02	21.5	28.54	-7.04	33	33.18	-0.18	30.5	31.88	-1.38	30	29.48	0.52	33.5	31.98	1.52	23	26.3	-3.3	32.5	28.02	4.48	25	26.96	-1.96	28	26.2	1.8	32.5	33.04	-0.54	30	27.76	2.24	32.5	31.86	0.64	20	15.52	4.48	31.5	32.02	-0.52	29.5
2019-04-07 21:01:00	33.5	33.54	-0.04	32	30.76	1.24	28	28.46	-0.46	33	33.26	-0.26	31	31.82	-0.82	31	29.64	1.36	33.5	31.4	2.1	26.5	26.48	0.02	32.5	27.2	5.3	25.5	27.22	-1.72	29.5	26.8	2.7	33	33.04	-0.04	29.5	28.14	1.36	32.5	31.88	0.62	19.5	15.6	3.9	33	32.04	0.96	30.5
2019-04-07 22:01:00	33.5	33.56	-0.06	32.5	30.4	2.1	29	28.38	0.62	33.5	33.34	0.16	32.5	31.7	0.8	31	29.16	1.84	33.5	31.32	2.18	28	26.66	1.34	32	27.34	4.66	27.5	27.52	-0.02	29	27.38	1.62	33	33.1	-0.1	29.5	28.48	1.02	32	31.9	0.1	19	15.7	3.3	33.5	32.06	1.44	31
2019-04-07 23:01:00	33.5	33.58	-0.08	32.5	30.02	2.48	30	28.34	1.66	33	33.4	-0.4	31	31.62	-0.62	30.5	28.68	1.82	33.5	31.46	2.04	28.5	26.9	1.6	31.5	27.74	3.76	28.5	27.68	0.82	29	27.94	1.06	33	33.1	-0.1	29.5	28.84	0.66	32	31.96	0.04	18.5	15.86	2.64	32.5	32.12	0.38	31.5
2019-04-08 00:01:00	33	33.6	-0.6	32.5	29.68	2.82	17.5	28.32	-10.82	33	33.42	-0.42	31	31.52	-0.52	30.5	28.14	2.36	33.5	31.56	1.94	22.5	27	-4.5	32	28.08	3.92	25.5	27.74	-2.24	29.5	28.48	1.02	32.5	33.14	-0.64	29	29.14	-0.14	32	31.96	0.04	17.5	16.02	1.48	32.5	32.08	0.42	28
2019-04-08 01:01:00	33.5	33.6	-0.1	32.5	29.16	3.34	15.5	28.3	-12.8	33	33.38	-0.38	31	31.4	-0.4	30.5	27.54	2.96	33.5	31.58	1.92	17	26.94	-9.94	31.5	28.16	3.34	16	27.7	-11.7	29	28.72	0.28	33	33.14	-0.14	28.5	29.32	-0.82	32.5	31.98	0.52	17	16.14	0.86	32.5	32.04	0.46	29.5
2019-04-08 02:01:00	32.5	33.56	-1.06	32.5	28.62	3.88	22	28.26	-6.26	33	33.32	-0.32	31	31.24	-0.24	30.5	26.98	3.52	33	31.6	1.4	23.5	26.96	-3.46	32	28.16	3.84	23	27.4	-4.4	29.5	28.82	0.68	33	33.1	-0.1	28.5	29.36	-0.86	32.5	31.96	0.54	16.5	16.18	0.32	32.5	32.04	0.46	28
2019-04-08 03:01:00	33	33.52	-0.52	32.5	28.06	4.44	23.5	28.24	-4.74	33	33.26	-0.26	31	31.06	-0.06	30	26.48	3.52	33	31.6	1.4	24.5	26.96	-2.46	31.5	28.18	3.32	25	27.22	-2.22	29	28.86	0.14	33.5	33.06	0.44	28.5	29.36	-0.86	32.5	31.92	0.58	16.5	16.18	0.32	32.5	31.98	0.52	29
2019-04-08 04:01:00	32.5	33.48	-0.98	33	27.54	5.46	26.5	28.22	-1.72	33.5	33.22	0.28	31	30.88	0.12	30	26.18	3.82	33	31.6	1.4	26.5	26.96	-0.46	31.5	28.2	3.3	27.5	27.1	0.4	29.5	28.88	0.62	33.5	33.04	0.46	29	29.32	-0.32	31.5	31.9	-0.4	16	16.18	-0.18	32	31.94	0.06	30
2019-04-08 05:01:00	33.5	33.44	0.06	33	27.04	5.96	28.5	28.18	0.32	33	33.18	-0.18	31	30.7	0.3	30	26.08	3.92	33.5	31.58	1.92	28	26.98	1.02	31	28.22	2.78	28	27.04	0.96	30	28.86	1.14	34	33	1	29	29.28	-0.28	31	31.92	-0.92	15.5	16.22	-0.72	33	31.96	1.04	30.5
2019-04-08 06:01:00	33	33.42	-0.42	33	26.96	6.04	29.5	28.16	1.34	33.5	33.14	0.36	30.5	30.56	-0.06	30	26.18	3.82	31	31.62	-0.62	29	27	2	16.5	28.4	-11.9	29	26.84	2.16	30	28.86	1.14	33	32.98	0.02	29	29.24	-0.24	30.5	31.96	-1.46	14.5	16.34	-1.84	32	32.2	-0.2	30
2019-04-08 07:01:00	33	33.4	-0.4	32.5	26.5	6	30	28.24	1.76	33.5	33.12	0.38	30.5	30.4	0.1	30	26.08	3.92	25.5	31.64	-6.14	28.5	27.22	1.28	12	28.4	-16.4	29	26.9	2.1	29	28.86	0.14	33.5	32.94	0.56	28.5	29.22	-0.72	30.5	31.98	-1.48	12.5	16.42	-3.92	31.5	32.22	-0.72	30.5
2019-04-08 08:01:00	33	33.38	-0.38	32	25.94	6.06	30.5	28.76	1.74	33.5	33.1	0.4	30	30.24	-0.24	29.5	25.9	3.6	22.5	31.64	-9.14	28.5	27.7	0.8	11	28.38	-17.38	28.5	27.06	1.44	28.5	29.06	-0.56	32	32.94	-0.94	28.5	29.22	-0.72	30	31.98	-1.98	13	16.4	-3.4	31.5	32.16	-0.66	30
2019-04-08 09:01:00	33.5	33.32	0.18	32	25.7	6.3	30.5	28.82	1.68	33	33.1	-0.1	30	30.14	-0.14	29.5	25.78	3.72	18	31.64	-13.64	27.5	27.9	-0.4	11	28.38	-17.38	30	26.94	3.06	28.5	29.12	-0.62	32.5	32.94	-0.44	28.5	29.18	-0.68	31	31.98	-0.98	11	16.4	-5.4	31.5	32.18	-0.68	29.5
2019-04-08 10:01:00	33.5	33.02	0.48	17.5	25.64	-8.14	31	28.68	2.32	33	32.44	0.56	29	29.28	-0.28	15	25.68	-10.68	28.5	31.64	-3.14	28	27.94	0.06	19.5	28.4	-8.9	30.5	26.98	3.52	28	29.14	-1.14	33.5	32.94	0.56	28	29.18	-1.18	30.5	31.98	-1.48	9.5	16.42	-6.92	32	32.14	-0.14	29.5
2019-04-08 11:01:00	34	32.78	1.22	17	25.6	-8.6	32	28.62	3.38	33.5	31.64	1.86	31	28.32	2.68	16	25.6	-9.6	31.5	31.64	-0.14	30.5	27.98	2.52	27	28.42	-1.42	30.5	27.02	3.48	28	29.18	-1.18	32.5	32.94	-0.44	29	29.16	-0.16	32	31.94	0.06	11.5	16.42	-4.92	32.5	32.06	0.44	30
2019-04-08 12:01:00	34	32.48	1.52	17.5	25.58	-8.08	33	28.56	4.44	34	30.8	3.2	31.5	27.44	4.06	17.5	25.54	-8.04	32.5	31.64	0.86	30	27.98	2.02	31.5	28.44	3.06	31	27.02	3.98	29	29.26	-0.26	33.5	32.94	0.56	29.5	29.14	0.36	32.5	31.88	0.62	13.5	16.42	-2.92	31.5	32.02	-0.52	30.5
2019-04-08 13:01:00	34	32.18	1.82	17.5	25.58	-8.08	33	29	4	33	30.58	2.42	30.5	26.72	3.78	18.5	25.48	-6.98	33	31.64	1.36	29.5	28.24	1.26	33	28.42	4.58	31	27.18	3.82	29	29.3	-0.3	33.5	32.98	0.52	29.5	29.12	0.38	33	31.84	1.16	15.5	16.42	-0.92	32	31.96	0.04	30.5
2019-04-08 14:01:00	33.5	31.92	1.58	17.5	25.58	-8.08	32.5	29.56	2.94	32.5	30.42	2.08	30	26.22	3.78	19	25.42	-6.42	33.5	31.62	1.88	29.5	28.78	0.72	33	28.42	4.58	24.5	27.76	-3.26	28.5	29.34	-0.84	33	33	0	29	29.12	-0.12	32.5	31.76	0.74	16.5	16.42	0.08	32	31.9	0.1	31
2019-04-08 15:01:00	33.5	31.7	1.8	18	25.58	-7.58	33	29.9	3.1	33	30.3	2.7	29.5	25.78	3.72	20	25.36	-5.36	33.5	31.62	1.88	31	28.96	2.04	33	28.4	4.6	27.5	28.02	-0.52	28.5	29.38	-0.88	33	33.02	-0.02	30	29.12	0.88	32.5	31.68	0.82	17.5	16.42	1.08	32	31.84	0.16	30.5
2019-04-08 16:01:00	33.5	31.54	1.96	19.5	25.6	-6.1	33	30.18	2.82	33	30.12	2.88	29.5	25.12	4.38	24	25.34	-1.34	33.5	31.64	1.86	30.5	29.1	1.4	33	28.4	4.6	30	28.18	1.82	29	29.42	-0.42	33.5	33.04	0.46	30.5	29.14	1.36	32.5	31.58	0.92	19	16.42	2.58	32	31.8	0.2	30.5
2019-04-08 17:01:00	33.5	31.06	2.44	19	25.56	-6.56	32.5	30.34	2.16	33	29.2	3.8	29	24.02	4.98	22.5	25.3	-2.8	33.5	31.64	1.86	30	29.22	0.78	33	28.4	4.6	31	28.28	2.72	29.5	29.44	0.06	32.5	33.04	-0.54	30.5	29.08	1.42	33.5	31.54	1.96	20	16.42	3.58	32.5	31.74	0.76	30
2019-04-08 18:01:00	33.5	30.54	2.96	18	25.52	-7.52	32.5	30.42	2.08	32.5	28.24	4.26	29	22.9	6.1	23	25.24	-2.24	33.5	31.62	1.88	30.5	29.24	1.26	33	28.44	4.56	27	28.34	-1.34	30	29.42	0.58	32	33.02	-1.02	30	28.98	1.02	32.5	31.5	1	20	16.42	3.58	32.5	31.64	0.86	30
2019-04-08 19:01:00	33.5	29.84	3.66	16	25.48	-9.48	32	30.44	1.56	32.5	27.16	5.34	28	21.8	6.2	24	25.16	-1.16	34	31.72	2.28	31	29.18	1.82	32.5	29.06	3.44	23	28.36	-5.36	29.5	29.38	0.12	32	33.04	-1.04	30	28.88	1.12	32.5	31.46	1.04	20	16.46	3.54	32	31.58	0.42	29.5
2019-04-08 20:01:00	33	29.16	3.84	17	25.44	-8.44	32	30.46	1.54	33	26.06	6.94	27	20.74	6.26	25	25.06	-0.06	33.5	32.04	1.46	30.5	29.18	1.32	32.5	29.88	2.62	22.5	28.4	-5.9	29.5	29.38	0.12	32.5	33.04	-0.54	29	28.78	0.22	32.5	31.36	1.14	20	16.56	3.44	31	31.52	-0.52	30
2019-04-08 21:01:00	32.5	28.38	4.12	25.5	25.4	0.1	23	30.46	-7.46	33	25	8	28	19.7	8.3	27	24.96	2.04	33.5	32.48	1.02	28	29.14	-1.14	32.5	30.74	1.76	22	28.46	-6.46	29.5	29.36	0.14	32.5	33.1	-0.6	29	28.68	0.32	32.5	31.28	1.22	20	16.64	3.36	32	31.46	0.54	29.5
2019-04-08 22:01:00	26	27.62	-1.62	30.5	25.38	5.12	24.5	30.48	-5.98	16.5	23.94	-7.44	9.5	18.68	-9.18	28.5	24.86	3.64	33.5	33.1	0.4	27.5	29.1	-1.6	33	31.6	1.4	26.5	28.46	-1.96	30	29.28	0.72	33	33.14	-0.14	29.5	28.6	0.9	32.5	31.22	1.28	20	16.8	3.2	32	31.44	0.56	21
2019-04-08 23:01:00	27.5	27.02	0.48	31.5	25.94	5.56	27.5	30.46	-2.96	13.5	22.92	-9.42	8.5	17.74	-9.24	29	25.34	3.66	33.5	33.3	0.2	29	29.08	-0.08	32.5	32.14	0.36	28.5	28.46	0.04	30	29.08	0.92	33	33.14	-0.14	29	28.52	0.48	31	30.98	0.02	19	17.04	1.96	31.5	31.38	0.12	19.5
2019-04-09 00:01:00	26	26.36	-0.36	32	26.5	5.5	28.5	30.42	-1.92	12	21.92	-9.92	9	16.74	-7.74	29	25.8	3.2	33.5	33.36	0.14	28.5	28.96	-0.46	32	32.36	-0.36	28.5	28.48	0.02	31	28.94	2.06	33	33.2	-0.2	29	28.42	0.58	30.5	30.94	-0.44	18.5	17.2	1.3	31.5	31.3	0.2	20.5
2019-04-09 01:01:00	25.5	25.78	-0.28	32.5	27.04	5.46	28.5	30.32	-1.82	27.5	21.04	6.46	13	15.78	-2.78	29	26.22	2.78	33.5	33.38	0.12	29	28.8	0.2	31.5	32.42	-0.92	29.5	28.48	1.02	30.5	28.62	1.88	33.5	33.18	0.32	28.5	28.3	0.2	31	30.92	0.08	17.5	17.28	0.22	31	31.32	-0.32	20.5
2019-04-09 02:01:00	27	25.56	1.44	32.5	27.58	4.92	29.5	30.22	-0.72	29	20.14	8.86	18.5	14.88	3.62	29	26.62	2.38	33	33.4	-0.4	30.5	28.66	1.84	31.5	32.4	-0.9	30.5	28.48	2.02	30	28.32	1.68	33.5	33.2	0.3	28.5	28.2	0.3	30.5	30.76	-0.26	17	17.3	-0.3	31	31.28	-0.28	22.5
2019-04-09 03:01:00	27	25.28	1.72	32.5	28.12	4.38	30.5	29.74	0.76	30	19.42	10.58	20	14.04	5.96	29	27	2	33	33.4	-0.4	28	28.42	-0.42	31.5	32.4	-0.9	29.5	28.76	0.74	30.5	28	2.5	33.5	33.18	0.32	28.5	28.1	0.4	30.5	30.7	-0.2	16.5	17.3	-0.8	31	31.26	-0.26	23.5
2019-04-09 04:01:00	29	24.84	4.16	33	28.62	4.38	30.5	29.14	1.36	28.5	18.68	9.82	14.5	13.26	1.24	29.5	27.44	2.06	33.5	33.42	0.08	28	28.12	-0.12	31.5	32.42	-0.92	29	28.94	0.06	30	27.7	2.3	34	33.18	0.82	29	28	1	30	30.68	-0.68	16.5	17.4	-0.9	31.5	31.3	0.2	26
2019-04-09 05:01:00	20.5	24.36	-3.86	32	29.04	2.96	30.5	28.7	1.8	10.5	17.88	-7.38	3.5	12.46	-8.96	29	27.7	1.3	33	33.42	-0.42	29.5	27.88	1.62	31.5	32.42	-0.92	30	29.04	0.96	30	27.42	2.58	33.5	33.18	0.32	27.5	27.9	-0.4	30.5	30.66	-0.16	16	17.48	-1.48	30.5	31.32	-0.82	17.5
2019-04-09 06:01:00	20.5	23.72	-3.22	32	29.48	2.52	30.5	28.04	2.46	9	17.04	-8.04	3	11.62	-8.62	28.5	28	0.5	33	33.42	-0.42	28.5	27.62	0.88	32	32.4	-0.4	29.5	29.06	0.44	29.5	27.18	2.32	33.5	33.22	0.28	26.5	27.8	-1.3	30	30.56	-0.56	15.5	17.54	-2.04	30.5	31.32	-0.82	17
2019-04-09 07:01:00	15.5	23.04	-7.54	32	29.92	2.08	30	27.54	2.46	6.5	16.16	-9.66	3	10.72	-7.72	28	28.24	-0.24	33.5	33.4	0.1	27.5	27.34	0.16	32	32.38	-0.38	29.5	29.22	0.28	29	27.04	1.96	33.5	33.28	0.22	26.5	27.74	-1.24	29.5	30.54	-1.04	15.5	17.6	-2.1	30.5	31.26	-0.76	16.5
2019-04-09 08:01:00	16	22.38	-6.38	31.5	30.4	1.1	30.5	27.2	3.3	6	15.26	-9.26	4	9.78	-5.78	27.5	28.38	-0.88	33.5	33.36	0.14	28.5	27.06	1.44	32.5	32.38	0.12	30	29.52	0.48	29	27	2	33.5	33.32	0.18	26	27.7	-1.7	28	30.5	-2.5	15	17.64	-2.64	30	31.2	-1.2	15
2019-04-09 09:01:00	13.5	21.96	-8.46	31	30.86	0.14	30.5	26.98	3.52	7	14.3	-7.3	4	8.86	-4.86	27	28.46	-1.46	33.5	33.34	0.16	27.5	26.86	0.64	32.5	32.36	0.14	30	29.82	0.18	28	26.98	1.02	33.5	33.34	0.16	26	27.7	-1.7	28	30.42	-2.42	15	17.64	-2.64	30	31.18	-1.18	14
2019-04-09 10:01:00	14.5	21.58	-7.08	31.5	31	0.5	31	27.18	3.82	6.5	13.26	-6.76	4.5	7.84	-3.34	27	28.44	-1.44	33.5	33.32	0.18	26.5	26.78	-0.28	32.5	32.34	0.16	30	30.12	-0.12	26.5	26.96	-0.46	33.5	33.36	0.14	26.5	27.68	-1.18	29.5	30.34	-0.84	15	17.62	-2.62	31	31.12	-0.12	14
2019-04-09 11:01:00	18.5	21.5	-3	31.5	30.96	0.54	30.5	27.36	3.14	7.5	12.88	-5.38	5.5	7.52	-2.02	27	28.36	-1.36	33.5	33.3	0.2	27.5	26.7	0.8	33	32.28	0.72	30.5	30.24	0.26	23	26.94	-3.94	33.5	33.36	0.14	26	27.62	-1.62	24.5	30.26	-5.76	15.5	17.56	-2.06	30.5	31.08	-0.58	16.5
2019-04-09 12:01:00	17.5	21.28	-3.78	31	30.9	0.1	31	27.46	3.54	8.5	12.64	-4.14	6	7.26	-1.26	27.5	28.26	-0.76	33	33.26	-0.26	27.5	26.6	0.9	32.5	32.24	0.26	31	30.24	0.76	24.5	26.92	-2.42	34	33.36	0.64	26.5	27.58	-1.08	31	30.3	0.7	15.5	17.5	-2	30.5	31.02	-0.52	16.5
2019-04-09 13:01:00	19.5	21.26	-1.76	31	30.86	0.14	30.5	27.5	3	12	12.44	-0.44	7.5	7.02	0.48	28	28.14	-0.14	33	33.24	-0.24	26	26.52	-0.52	33	32.2	0.8	31	30.24	0.76	21	26.86	-5.86	33	33.36	-0.36	26.5	27.54	-1.04	32	30.3	1.7	15.5	17.44	-1.94	32	30.98	1.02	18.5
2019-04-09 14:01:00	28.5	21.22	7.28	31	30.8	0.2	30.5	27.54	2.96	10.5	11.6	-1.1	8	6.6	1.4	28.5	28.02	0.48	33.5	33.22	0.28	26	26.4	-0.4	32.5	32.18	0.32	31	30.18	0.82	21.5	26.82	-5.32	34	33.34	0.66	27	27.5	-0.5	29	30.24	-1.24	16	17.38	-1.38	31	30.96	0.04	20
2019-04-09 15:01:00	26.5	21.12	5.38	31	30.76	0.24	20.5	27.54	-7.04	14.5	10.74	3.76	9	6.06	2.94	28.5	27.9	0.6	33.5	33.22	0.28	23.5	26.2	-2.7	33	32.18	0.82	31.5	30.08	1.42	20.5	26.8	-6.3	32.5	33.34	-0.84	26.5	27.44	-0.94	31	30.18	0.82	16.5	17.32	-0.82	31.5	30.92	0.58	19
2019-04-09 16:01:00	22.5	21.04	1.46	30.5	30.74	-0.24	18	27.5	-9.5	14.5	9.88	4.62	10	5.64	4.36	31	27.76	3.24	34	33.22	0.78	23.5	26.06	-2.56	33.5	32.18	1.32	32	30.02	1.98	21	26.76	-5.76	33	33.34	-0.34	27.5	27.36	0.14	32	30.14	1.86	20	17.26	2.74	33	30.88	2.12	19.5
2019-04-09 17:01:00	21.5	20.8	0.7	30	30.68	-0.68	22	27.46	-5.46	13	8.9	4.1	9.5	5.14	4.36	30.5	27.58	2.92	33.5	33.2	0.3	24.5	25.94	-1.44	33	32.18	0.82	32.5	29.96	2.54	22	26.78	-4.78	33.5	33.34	0.16	28	27.26	0.74	32	30.12	1.88	21	17.18	3.82	32.5	30.82	1.68	18.5
2019-04-09 18:01:00	17.5	20.76	-3.26	30	30.66	-0.66	16	27.42	-11.42	12	8.54	3.46	8	4.98	3.02	30	27.42	2.58	33.5	33.18	0.32	23.5	25.76	-2.26	32.5	32.2	0.3	31.5	29.84	1.66	23.5	26.76	-3.26	33.5	33.32	0.18	28	27.2	0.8	31	30.04	0.96	21.5	17.1	4.4	32.5	30.8	1.7	17
2019-04-09 19:01:00	16.5	20.88	-4.38	29	30.66	-1.66	20	27.38	-7.38	10.5	8.3	2.2	6.5	5	1.5	29	27.26	1.74	33	33.18	-0.18	23.5	25.58	-2.08	32.5	32.18	0.32	31	29.72	1.28	26.5	26.72	-0.22	33.5	33.32	0.18	28.5	27.16	1.34	32	29.9	2.1	21.5	17.02	4.48	31	30.76	0.24	17
2019-04-09 20:01:00	17	21.2	-4.2	28	30.66	-2.66	23.5	27.36	-3.86	10	8.26	1.74	4.5	5.16	-0.66	27.5	27.12	0.38	33	33.16	-0.16	24	25.48	-1.48	32.5	32.16	0.34	30.5	29.6	0.9	28.5	26.68	1.82	33	33.3	-0.3	29	27.14	1.86	31.5	29.74	1.76	21	16.92	4.08	30.5	30.7	-0.2	16.5
2019-04-09 21:01:00	22.5	21.7	0.8	28.5	30.66	-2.16	26.5	27.34	-0.84	9	8.32	0.68	4	5.34	-1.34	27	26.98	0.02	33	33.14	-0.14	25.5	25.32	0.18	32	32.12	-0.12	30	29.48	0.52	29	26.48	2.52	33	33.28	-0.28	29	27.1	1.9	30.5	29.48	1.02	20	16.82	3.18	30.5	30.68	-0.18	16.5
2019-04-09 22:01:00	23	22.3	0.7	29	30.7	-1.7	28	27.34	0.66	7	8.42	-1.42	2.5	5.64	-3.14	26.5	26.9	-0.4	33	33.14	-0.14	26	25.18	0.82	32	32.1	-0.1	29.5	29.38	0.12	29	26.28	2.72	33	33.3	-0.3	28.5	27.04	1.46	30.5	29.3	1.2	19.5	16.72	2.78	30.5	30.68	-0.18	15.5
2019-04-09 23:01:00	24	22.9	1.1	29.5	30.7	-1.2	29	27.32	1.68	7	8.64	-1.64	1.5	6.06	-4.56	26.5	26.84	-0.34	33	33.12	-0.12	25.5	25.12	0.38	31.5	32.1	-0.6	29.5	29.34	0.16	29.5	26.02	3.48	33	33.28	-0.28	28	26.96	1.04	30.5	29.16	1.34	18.5	16.64	1.86	31	30.66	0.34	15.5
2019-04-10 00:01:00	22	23.36	-1.36	30	30.7	-0.7	30	27.34	2.66	7.5	8.88	-1.38	2	6.58	-4.58	26.5	26.84	-0.34	32.5	33.12	-0.62	26.5	25.02	1.48	31.5	32.1	-0.6	28.5	29.3	-0.8	29.5	25.76	3.74	33	33.26	-0.26	28	26.96	1.04	32	29.02	2.98	17.5	16.58	0.92	30	30.68	-0.68	17
2019-04-10 01:01:00	25.5	23.86	1.64	31	30.72	0.28	29.5	27.36	2.14	7	9.1	-2.1	3	6.9	-3.9	26	26.9	-0.9	33	33.14	-0.14	26.5	24.98	1.52	31	32.12	-1.12	28.5	29.3	-0.8	29.5	25.36	4.14	33	33.22	-0.22	28	26.92	1.08	30.5	28.58	1.92	17	16.58	0.42	30.5	30.78	-0.28	18.5
2019-04-10 02:01:00	24.5	24.34	0.16	31	30.78	0.22	29.5	27.44	2.06	6.5	9.26	-2.76	2.5	7.32	-4.82	26	27.04	-1.04	33	33.18	-0.18	26	25.02	0.98	31	32.14	-1.14	28	29.3	-1.3	29.5	25.22	4.28	33	33.2	-0.2	27.5	26.9	0.6	29.5	28.22	1.28	16	16.66	-0.66	30.5	30.82	-0.32	19
2019-04-10 03:01:00	24.5	24.42	0.08	31.5	30.8	0.7	29.5	27.44	2.06	7.5	9.84	-2.34	5	7.9	-2.9	26	27.1	-1.1	33	33.12	-0.12	25.5	25.1	0.4	31.5	32.1	-0.6	28	29.32	-1.32	29.5	25.34	4.16	33.5	33.08	0.42	27	26.92	0.08	29	28.1	0.9	15.5	16.84	-1.34	30	30.84	-0.84	20
2019-04-10 04:01:00	25	24.58	0.42	32	30.84	1.16	29.5	27.9	1.6	8.5	10.04	-1.54	9.5	8.54	0.96	25.5	27.2	-1.7	33	33.12	-0.12	24.5	25.24	-0.74	31.5	32.1	-0.6	28	29.34	-1.34	29.5	25.56	3.94	33.5	33.1	0.4	26.5	26.96	-0.46	29.5	28.02	1.48	15	17.08	-2.08	30	30.9	-0.9	22.5
2019-04-10 05:01:00	23	24.94	-1.94	31.5	30.9	0.6	29.5	28.46	1.04	4	10.22	-6.22	2	9.28	-7.28	25	27.26	-2.26	33	33.12	-0.12	25	25.42	-0.42	31.5	32.1	-0.6	27.5	29.36	-1.86	30.5	25.8	4.7	34	33.12	0.88	26.5	26.96	-0.46	29.5	28	1.5	14.5	17.2	-2.7	30	30.92	-0.92	19.5
2019-04-10 06:01:00	19.5	25.3	-5.8	31.5	30.98	0.52	29.5	28.84	0.66	1.5	10.32	-8.82	-0.5	9.6	-10.1	25	27.32	-2.32	32.5	33.14	-0.64	25	25.52	-0.52	32	32.1	-0.1	27	29.36	-2.36	29.5	25.96	3.54	33	33.12	-0.12	26	26.92	-0.92	28.5	27.52	0.98	14	17.28	-3.28	30	30.92	-0.92	16.5
2019-04-10 07:01:00	23.5	25.84	-2.34	32	31.06	0.94	29.5	29.44	0.06	3	10.8	-7.8	3.5	10.38	-6.88	24.5	27.36	-2.86	33	33.16	-0.16	24	25.68	-1.68	31.5	32.12	-0.62	26.5	29.38	-2.88	28.5	26.02	2.48	33.5	33.08	0.42	25.5	26.86	-1.36	26.5	26.98	-0.48	13.5	17.34	-3.84	29.5	30.92	-1.42	19
2019-04-10 08:01:00	23.5	26.42	-2.92	32	31.18	0.82	29.5	29.86	-0.36	5.5	11.46	-5.96	7	11.14	-4.14	24.5	27.42	-2.92	33	33.2	-0.2	25	25.82	-0.82	31.5	32.12	-0.62	26.5	29.42	-2.92	28	26.04	1.96	33	33.06	-0.06	26	26.78	-0.78	25.5	26.8	-1.3	13	17.36	-4.36	29	30.94	-1.94	22
2019-04-10 09:01:00	28.5	26.84	1.66	31.5	31.3	0.2	30	30.12	-0.12	7.5	11.44	-3.94	8.5	11.38	-2.88	24	27.52	-3.52	33	33.24	-0.24	24.5	25.92	-1.42	31.5	32.12	-0.62	27	29.46	-2.46	24	25.54	-1.54	33	33.04	-0.04	25	26.66	-1.66	21.5	25.94	-4.44	12.5	17.36	-4.86	29.5	30.96	-1.46	22
2019-04-10 10:01:00	28.5	27.02	1.48	32	31.42	0.58	30.5	30.26	0.24	9.5	11.4	-1.9	11.5	11.62	-0.12	25	27.6	-2.6	33.5	33.26	0.24	24	25.9	-1.9	32	32.14	-0.14	27.5	29.54	-2.04	23	25.08	-2.08	34	33	1	24.5	26.5	-2	23.5	25.08	-1.58	12.5	17.36	-4.86	30	30.98	-0.98	21.5
2019-04-10 11:01:00	29.5	27.32	2.18	31.5	31.5	0	30.5	30.32	0.18	12	11.52	0.48	15	12.06	2.94	25.5	27.7	-2.2	33	33.28	-0.28	25	25.88	-0.88	32.5	32.14	0.36	29	29.58	-0.58	20	24.22	-4.22	33	32.94	0.06	24.5	26.3	-1.8	26	24.08	1.92	13	17.32	-4.32	30.5	30.98	-0.48	23.5
2019-04-10 12:01:00	30	27.56	2.44	31.5	31.56	-0.06	31	30.34	0.66	13.5	11.9	1.6	18.5	13	5.5	27	27.8	-0.8	33.5	33.3	0.2	25	25.8	-0.8	33	32.16	0.84	29.5	29.62	-0.12	16.5	23.42	-6.92	33	32.84	0.16	26	26.06	-0.06	21	23.08	-2.08	14	17.3	-3.3	31	30.94	0.06	26
2019-04-10 13:01:00	30	27.92	2.08	31.5	31.6	-0.1	31.5	30.3	1.2	14	12.06	1.94	14	13.94	0.06	29	27.92	1.08	33.5	33.34	0.16	26.5	25.76	0.74	33	32.18	0.82	31	29.68	1.32	14.5	22.92	-8.42	33	32.76	0.24	25.5	25.76	-0.26	20	22.08	-2.08	15.5	17.3	-1.8	33	30.94	2.06	26
2019-04-10 14:01:00	31.5	28.12	3.38	32.5	31.6	0.9	32.5	30.28	2.22	16	12.18	3.82	18	14.86	3.14	31.5	28.08	3.42	34	33.36	0.64	27	25.68	1.32	33.5	32.24	1.26	31	29.74	1.26	17.5	22.34	-4.84	32.5	32.68	-0.18	26	25.48	0.52	23	21.16	1.84	17.5	17.32	0.18	33	30.92	2.08	27.5
2019-04-10 15:01:00	30.5	28.38	2.12	31.5	31.62	-0.12	30.5	30.26	0.24	25	12.46	12.54	22.5	15.92	6.58	30	28.22	1.78	32	33.38	-1.38	28	25.58	2.42	31.5	32.32	-0.82	31.5	29.84	1.66	24.5	21.84	2.66	31	32.58	-1.58	27.5	25.22	2.28	26	20.34	5.66	20.5	17.34	3.16	31.5	30.92	0.58	30
2019-04-10 16:01:00	30.5	28.66	1.84	32	31.62	0.38	32	30.24	1.76	19.5	13.18	6.32	25	16.86	8.14	31	28.32	2.68	33.5	33.4	0.1	27	25.52	1.48	33	32.38	0.62	32	29.92	2.08	26	21.5	4.5	33	32.48	0.52	27.5	24.94	2.56	29	20.1	8.9	22.5	17.4	5.1	33	30.94	2.06	30
2019-04-10 17:01:00	31.5	28.96	2.54	32	31.58	0.42	32	30.22	1.78	19	13.92	5.08	28.5	17.62	10.88	32.5	28.46	4.04	34	33.42	0.58	28	25.54	2.46	33.5	32.44	1.06	32.5	30	2.5	27	21.26	5.74	33.5	32.42	1.08	27.5	24.7	2.8	31.5	20	11.5	23	17.46	5.54	33.5	30.94	2.56	30.5
2019-04-10 18:01:00	30.5	29.3	1.2	32	31.54	0.46	31.5	30.22	1.28	15.5	14.88	0.62	17.5	18.74	-1.24	32	28.6	3.4	34	33.44	0.56	27	25.52	1.48	33	32.48	0.52	32.5	30.08	2.42	26	20.96	5.04	33.5	32.36	1.14	27	24.48	2.52	20	20	0	23	17.54	5.46	32.5	30.92	1.58	30
2019-04-10 19:01:00	31	29.76	1.24	32	31.52	0.48	31	30.2	0.8	24	15.36	8.64	27.5	19.94	7.56	31	28.78	2.22	34	33.48	0.52	27.5	25.5	2	33	32.52	0.48	32	30.14	1.86	25	20.76	4.24	32.5	32.34	0.16	26.5	24.34	2.16	17.5	20.04	-2.54	23	17.62	5.38	32.5	30.96	1.54	30.5
2019-04-10 20:01:00	31	30.08	0.92	32	31.44	0.56	30.5	30.16	0.34	27	15.7	11.3	25.5	20.92	4.58	30.5	28.96	1.54	34	33.5	0.5	27	25.52	1.48	32.5	32.58	-0.08	32	30.24	1.76	27	20.4	6.6	33	32.28	0.72	26.5	24.18	2.32	27.5	19.72	7.78	22	17.7	4.3	31.5	31.02	0.48	29.5
2019-04-10 21:01:00	27.5	30.4	-2.9	31	31.34	-0.34	30	30.12	-0.12	9.5	16.02	-6.52	10.5	21.84	-11.34	30	29.12	0.88	34	33.52	0.48	26.5	25.44	1.06	32.5	32.62	-0.12	31.5	30.34	1.16	16	19.86	-3.86	32.5	32.22	0.28	26	23.96	2.04	10	19.06	-9.06	21	17.78	3.22	31	31.1	-0.1	30
2019-04-10 22:01:00	27	30.54	-3.54	31.5	31.24	0.26	30	30.04	-0.04	8	16.6	-8.6	10	22.68	-12.68	29	29.32	-0.32	33.5	33.54	-0.04	25	25.4	-0.4	32.5	32.66	-0.16	32	30.42	1.58	17.5	19.44	-1.94	32	32.12	-0.12	25	23.76	1.24	9	18.68	-9.68	20	17.88	2.12	31	31.12	-0.12	29.5
2019-04-10 23:01:00	30.5	30.62	-0.12	31	31.12	-0.12	29.5	29.92	-0.42	10	17.22	-7.22	13.5	23.44	-9.94	29	29.5	-0.5	33.5	33.54	-0.04	25.5	25.38	0.12	32	32.68	-0.68	30.5	30.48	0.02	7.5	19.1	-11.6	31.5	32	-0.5	23.5	23.54	-0.04	5.5	18.38	-12.88	18.5	17.98	0.52	30.5	31.12	-0.62	28
2019-04-11 00:01:00	30	30.7	-0.7	31	31.06	-0.06	29.5	29.82	-0.32	16.5	17.48	-0.98	25	23.92	1.08	29	29.68	-0.68	33.5	33.58	-0.08	23.5	25.34	-1.84	32	32.7	-0.7	30.5	30.54	-0.04	9.5	18.84	-9.34	30.5	31.92	-1.42	22	23.4	-1.4	5.5	18	-12.5	18	18.08	-0.08	30	31.16	-1.16	28.5
2019-04-11 01:01:00	31	30.74	0.26	31	30.98	0.02	29	29.76	-0.76	11.5	17.64	-6.14	25.5	24.12	1.38	29.5	29.86	-0.36	33.5	33.6	-0.1	25.5	25.3	0.2	32	32.7	-0.7	30	30.6	-0.6	17	18.74	-1.74	31	31.88	-0.88	20.5	23.2	-2.7	7	17.9	-10.9	17.5	18.18	-0.68	30	31.22	-1.22	29
2019-04-11 02:01:00	30.5	30.8	-0.3	31	30.92	0.08	29	29.7	-0.7	10	17.7	-7.7	26	24.26	1.74	30	29.96	0.04	33.5	33.62	-0.12	24.5	25.26	-0.76	32.5	32.7	-0.2	30	30.64	-0.64	15	18.72	-3.72	31	31.84	-0.84	21	23.08	-2.08	7.5	17.88	-10.38	17.5	18.26	-0.76	30	31.24	-1.24	29
2019-04-11 03:01:00	31	30.76	0.24	31.5	30.82	0.68	29	29.66	-0.66	13.5	17.76	-4.26	29	24.3	4.7	29.5	30	-0.5	33.5	33.62	-0.12	23.5	25.24	-1.74	33	32.7	0.3	30.5	30.68	-0.18	17	18.74	-1.74	30.5	31.86	-1.36	21	22.94	-1.94	9	17.84	-8.84	16.5	18.3	-1.8	30.5	31.26	-0.76	28.5
2019-04-11 04:01:00	31.5	30.78	0.72	31.5	30.8	0.7	29	29.68	-0.68	25.5	17.4	8.1	28.5	24.12	4.38	28.5	30.08	-1.58	33.5	33.68	-0.18	24	25.24	-1.24	33	32.76	0.24	30	30.72	-0.72	21	18.5	2.5	31	31.94	-0.94	20	22.84	-2.84	23	17.6	5.4	17	18.28	-1.28	30.5	31.32	-0.82	29
2019-04-11 05:01:00	32.5	30.66	1.84	31	30.76	0.24	29	29.64	-0.64	27	17.12	9.88	28.5	23.6	4.9	29	30.12	-1.12	33.5	33.68	-0.18	25	25.24	-0.24	33	32.76	0.24	30	30.74	-0.74	23.5	18.18	5.32	32	31.94	0.06	20.5	22.72	-2.22	27	17.22	9.78	16.5	18.22	-1.72	30	31.3	-1.3	30
2019-04-11 06:01:00	31.5	30.34	1.16	30.5	30.66	-0.16	29.5	29.48	0.02	28	16.8	11.2	30	22.88	7.12	28.5	30.04	-1.54	33.5	33.68	-0.18	24.5	25.18	-0.68	32.5	32.72	-0.22	29.5	30.72	-1.22	23	17.88	5.12	32.5	31.9	0.6	21	22.62	-1.62	29.5	16.76	12.74	16.5	18.12	-1.62	29.5	31.22	-1.72	30
2019-04-11 07:01:00	31	29.88	1.12	31	30.5	0.5	29	29.26	-0.26	13.5	16.52	-3.02	29.5	22.48	7.02	29.5	29.92	-0.42	33.5	33.66	-0.16	24.5	25.1	-0.6	33	32.68	0.32	28.5	30.7	-2.2	24.5	17.62	6.88	32.5	31.86	0.64	22.5	22.52	-0.02	29.5	16.76	12.74	16	18.02	-2.02	31	31.16	-0.16	29.5
2019-04-11 08:01:00	31.5	29.52	1.98	30	30.32	-0.32	28.5	29.14	-0.64	11.5	15.84	-4.34	28	21.64	6.36	29	29.82	-0.82	33.5	33.66	-0.16	24.5	24.98	-0.48	33	32.66	0.34	29	30.68	-1.68	19.5	17.54	1.96	32	31.86	0.14	21.5	22.44	-0.94	18.5	17.12	1.38	15.5	17.92	-2.42	31	31.1	-0.1	29
2019-04-11 09:01:00	31.5	29.34	2.16	29.5	30.14	-0.64	28.5	29.06	-0.56	13.5	15.08	-1.58	30	21	9	28.5	29.74	-1.24	33.5	33.64	-0.14	23	24.94	-1.94	32.5	32.66	-0.16	29	30.64	-1.64	14.5	17.38	-2.88	31.5	31.84	-0.34	20.5	22.38	-1.88	9	17.18	-8.18	15	17.82	-2.82	31	31.1	-0.1	29
2019-04-11 10:01:00	32	29.38	2.62	29	30	-1	28	29.02	-1.02	22	15.24	6.76	29.5	21.28	8.22	29	29.7	-0.7	33.5	33.62	-0.12	23.5	24.92	-1.42	32.5	32.66	-0.16	29	30.62	-1.62	13.5	17.62	-4.12	30.5	31.82	-1.32	20	22.34	-2.34	12	17.98	-5.98	15	17.74	-2.74	30	31.1	-1.1	29
2019-04-11 11:01:00	30.5	29.48	1.02	29	29.82	-0.82	27.5	28.96	-1.46	25	15.72	9.28	30.5	21.86	8.64	29.5	29.7	-0.2	33.5	33.62	-0.12	23.5	24.98	-1.48	32.5	32.66	-0.16	29	30.58	-1.58	14.5	17.78	-3.28	31	31.82	-0.82	19	22.34	-3.34	16	18.84	-2.84	15	17.7	-2.7	30	31.1	-1.1	29.5
2019-04-11 12:01:00	31.5	29.46	2.04	30	29.66	0.34	28	28.92	-0.92	18.5	16.2	2.3	27	22.42	4.58	30	29.7	0.3	34	33.6	0.4	24	25.02	-1.02	33	32.68	0.32	30.5	30.6	-0.1	13.5	18.34	-4.84	31	31.84	-0.84	21	22.4	-1.4	16.5	19.84	-3.34	15.5	17.7	-2.2	31.5	31.1	0.4	29.5
2019-04-11 13:01:00	31	29.46	1.54	29.5	29.48	0.02	29.5	28.88	0.62	17.5	16.46	1.04	23.5	22.56	0.94	31.5	29.7	1.8	34	33.6	0.4	24	25.14	-1.14	33	32.7	0.3	31	30.62	0.38	14	18.78	-4.78	32	31.92	0.08	21	22.48	-1.48	18.5	20.82	-2.32	16.5	17.7	-1.2	32.5	31.14	1.36	30
2019-04-11 14:01:00	31.5	29.42	2.08	30	29.32	0.68	30	28.84	1.16	15.5	16.94	-1.44	17.5	22.7	-5.2	31.5	29.66	1.84	34	33.58	0.42	25.5	25.14	0.36	33	32.72	0.28	32	30.62	1.38	14	18.88	-4.88	32	31.94	0.06	22.5	22.62	-0.12	19.5	21.74	-2.24	17.5	17.7	-0.2	33.5	31.14	2.36	32.5
2019-04-11 15:01:00	30.5	29.42	1.08	30	29.14	0.86	31.5	28.78	2.72	17.5	17.58	-0.08	19	22.82	-3.82	32.5	29.6	2.9	34	33.58	0.42	26.5	25.16	1.34	33.5	32.72	0.78	32	30.62	1.38	18	19.04	-1.04	33	31.98	1.02	22.5	22.72	-0.22	22	22.66	-0.66	18.5	17.68	0.82	33.5	31.14	2.36	30
2019-04-11 16:01:00	31	29.38	1.62	31	28.92	2.08	31	28.74	2.26	16	18.04	-2.04	18	22.82	-4.82	32	29.54	2.46	33.5	33.58	-0.08	28	25.22	2.78	33	32.7	0.3	32.5	30.56	1.94	18.5	19.08	-0.58	33	32.02	0.98	25	22.82	2.18	20	23.52	-3.52	20	17.68	2.32	33	31.12	1.88	29.5
2019-04-11 17:01:00	27.5	29.32	-1.82	31	28.72	2.28	31	28.68	2.32	12.5	18.02	-5.52	12	22.86	-10.86	32	29.52	2.48	33.5	33.58	-0.08	27	25.26	1.74	33	32.68	0.32	32.5	30.54	1.96	18	18.94	-0.94	33	32.04	0.96	24.5	22.94	1.56	19.5	23.82	-4.32	21	17.64	3.36	32.5	31.1	1.4	29.5
2019-04-11 18:01:00	23.5	29.28	-5.78	29.5	28.52	0.98	28	28.6	-0.6	11	18.02	-7.02	10.5	22.88	-12.38	30.5	29.46	1.04	34	33.56	0.44	26.5	25.26	1.24	32.5	32.66	-0.16	32	30.54	1.46	19.5	18.66	0.84	32.5	32.04	0.46	25	23.04	1.96	20	23.96	-3.96	20.5	17.62	2.88	31.5	31.1	0.4	28
2019-04-11 19:01:00	19	29.26	-10.26	28	28.34	-0.34	26	28.5	-2.5	8.5	18	-9.5	7.5	22.82	-15.32	29	29.42	-0.42	33.5	33.56	-0.06	25	25.28	-0.28	32	32.66	-0.66	32	30.5	1.5	19.5	18.38	1.12	32.5	32.06	0.44	24.5	23.1	1.4	20	24	-4	20.5	17.58	2.92	31	31.12	-0.12	25.5
2019-04-11 20:01:00	22	29.26	-7.26	27.5	28.14	-0.64	28	28.44	-0.44	7	18.56	-11.56	6.5	22.84	-16.34	28.5	29.34	-0.84	34	33.54	0.46	24.5	25.28	-0.78	32.5	32.66	-0.16	31.5	30.5	1	23	18.02	4.98	32.5	32.04	0.46	24.5	23.1	1.4	26.5	24.06	2.44	20.5	17.54	2.96	31	31.1	-0.1	24.5
2019-04-11 21:01:00	26.5	29.26	-2.76	27.5	28	-0.5	28.5	28.46	0.04	8	19.16	-11.16	9.5	22.94	-13.44	28.5	29.3	-0.8	33.5	33.54	-0.04	26	25.26	0.74	32.5	32.66	-0.16	31	30.5	0.5	23	17.88	5.12	32.5	32.04	0.46	25	23.12	1.88	29	24.58	4.42	19.5	17.52	1.98	31.5	31.1	0.4	25
2019-04-11 22:01:00	28.5	29.26	-0.76	27.5	27.9	-0.4	29	28.46	0.54	13.5	19.72	-6.22	17.5	22.96	-5.46	29	29.3	-0.3	33.5	33.52	-0.02	26	25.24	0.76	32.5	32.68	-0.18	31	30.46	0.54	22	17.96	4.04	32	32.08	-0.08	25	23.2	1.8	30	25.5	4.5	19	17.5	1.5	31	31.14	-0.14	27.5
2019-04-11 23:01:00	29.5	29.22	0.28	27	27.86	-0.86	28.5	28.26	0.24	20	19.92	0.08	24.5	23	1.5	29	29.32	-0.32	33.5	33.52	-0.02	26.5	25.12	1.38	32.5	32.7	-0.2	31	30.34	0.66	21.5	18.06	3.44	32	32.16	-0.16	25	23.3	1.7	30.5	26.32	4.18	19	17.52	1.48	31	31.24	-0.24	27.5
2019-04-12 00:01:00	30	29.16	0.84	27	27.84	-0.84	28.5	28.06	0.44	22	19.9	2.1	27.5	22.82	4.68	29	29.38	-0.38	33	33.52	-0.52	26.5	25.02	1.48	32.5	32.72	-0.22	31	30.36	0.64	21.5	18.18	3.32	32	32.22	-0.22	25	23.52	1.48	30.5	26.98	3.52	18.5	17.56	0.94	30.5	31.36	-0.86	27
2019-04-12 01:01:00	30	29.18	0.82	26.5	27.82	-1.32	28.5	27.82	0.68	23	20.44	2.56	28.5	22.98	5.52	29	29.46	-0.46	33.5	33.52	-0.02	26.5	24.84	1.66	32.5	32.72	-0.22	31	30.18	0.82	20.5	18.42	2.08	32.5	32.32	0.18	24	23.76	0.24	30	27.66	2.34	18	17.62	0.38	31	31.44	-0.44	27
2019-04-12 02:01:00	30	29.28	0.72	27	27.86	-0.86	28	27.88	0.12	23.5	21.06	2.44	29	23.36	5.64	28.5	29.5	-1	33	33.52	-0.52	25.5	24.76	0.74	32.5	32.72	-0.22	30	30.06	-0.06	19.5	18.74	0.76	31.5	32.38	-0.88	24	24.08	-0.08	30	28.26	1.74	17.5	17.7	-0.2	30	31.48	-1.48	28.5
2019-04-12 03:01:00	30.5	29.36	1.14	26.5	27.9	-1.4	27.5	27.98	-0.48	26	21.78	4.22	29	23.98	5.02	28.5	29.56	-1.06	33.5	33.52	-0.02	25	24.86	0.14	32.5	32.72	-0.22	30	30	0	19	19.16	-0.16	32	32.44	-0.44	23.5	24.4	-0.9	30.5	28.84	1.66	17	17.72	-0.72	30	31.46	-1.46	28
2019-04-12 04:01:00	30	29.48	0.52	26	27.86	-1.86	28	28.02	-0.02	25	22.4	2.6	29	24.54	4.46	28	29.56	-1.56	33.5	33.5	0	25	25	0	32.5	32.7	-0.2	29	29.98	-0.98	18	19.56	-1.56	31.5	32.48	-0.98	23.5	24.74	-1.24	30.5	29.3	1.2	16.5	17.72	-1.22	30	31.46	-1.46	28
2019-04-12 05:01:00	30	29.56	0.44	26.5	27.72	-1.22	27.5	28.08	-0.58	25	23.08	1.92	29.5	25.1	4.4	28	29.54	-1.54	33.5	33.52	-0.02	25	25.08	-0.08	32.5	32.7	-0.2	29.5	29.92	-0.42	17.5	19.96	-2.46	31.5	32.52	-1.02	23	24.98	-1.98	30.5	29.82	0.68	16	17.7	-1.7	30	31.48	-1.48	28
2019-04-12 06:01:00	31.5	29.78	1.72	26	27.64	-1.64	27	28.14	-1.14	27	23.88	3.12	29	25.9	3.1	27.5	29.54	-2.04	33	33.54	-0.54	25	25.18	-0.18	32.5	32.7	-0.2	30	29.88	0.12	16.5	20.38	-3.88	32	32.56	-0.56	23	25.22	-2.22	30.5	30.38	0.12	16	17.68	-1.68	30	31.52	-1.52	28.5
2019-04-12 07:01:00	31	30.16	0.84	26	27.66	-1.66	27	28.32	-1.32	27.5	24.74	2.76	28.5	26.74	1.76	27.5	29.6	-2.1	33.5	33.54	-0.04	25	25.3	-0.3	32.5	32.72	-0.22	28.5	29.88	-1.38	16	20.72	-4.72	33	32.58	0.42	22.5	25.44	-2.94	30.5	30.9	-0.4	15.5	17.7	-2.2	30	31.58	-1.58	28.5
2019-04-12 08:01:00	31	30.72	0.28	26	27.72	-1.72	27.5	28.54	-1.04	27.5	25.68	1.82	30	27.68	2.32	27.5	29.7	-2.2	33	33.56	-0.56	24.5	25.5	-1	33	32.76	0.24	28.5	29.9	-1.4	15.5	21.06	-5.56	32	32.6	-0.6	22.5	25.64	-3.14	31	31.4	-0.4	15	17.72	-2.72	30.5	31.62	-1.12	29
2019-04-12 09:01:00	31.5	31.14	0.36	26.5	27.78	-1.28	29	28.66	0.34	26.5	26.66	-0.16	30.5	28.64	1.86	28	29.82	-1.82	33.5	33.56	-0.06	24	25.68	-1.68	33	32.78	0.22	29	29.94	-0.94	16	21.28	-5.28	32	32.6	-0.6	22	25.84	-3.84	31.5	31.62	-0.12	15	17.76	-2.76	31	31.66	-0.66	29
2019-04-12 10:01:00	31.5	31.38	0.12	27	27.82	-0.82	28.5	28.74	-0.24	27.5	27.58	-0.08	30.5	29.48	1.02	28.5	29.9	-1.4	33	33.56	-0.56	22.5	25.8	-3.3	33	32.78	0.22	28	29.96	-1.96	16.5	21.46	-4.96	32.5	32.6	-0.1	22.5	26	-3.5	32	31.72	0.28	14.5	17.82	-3.32	32	31.66	0.34	29.5
2019-04-12 11:01:00	31	31.54	-0.54	28	27.84	0.16	23	28.78	-5.78	27	28.28	-1.28	30.5	30	0.5	29.5	29.96	-0.46	33.5	33.56	-0.06	20.5	25.9	-5.4	33	32.78	0.22	26	29.96	-3.96	16	21.66	-5.66	32.5	32.62	-0.12	22.5	26.16	-3.66	32.5	31.78	0.72	15.5	17.9	-2.4	32.5	31.66	0.84	29.5
2019-04-12 12:01:00	29	31.66	-2.66	28.5	27.86	0.64	22.5	28.84	-6.34	24.5	28.72	-4.22	26	30.24	-4.24	31	30	1	33.5	33.56	-0.06	21	25.98	-4.98	33	32.78	0.22	29.5	29.98	-0.48	17.5	21.84	-4.34	32.5	32.64	-0.14	24.5	26.3	-1.8	32.5	31.78	0.72	16	17.94	-1.94	33	31.66	1.34	30.5
2019-04-12 13:01:00	32	31.78	0.22	29.5	27.86	1.64	22	28.88	-6.88	32	29.1	2.9	31	30.34	0.66	32	30.02	1.98	34	33.56	0.44	19.5	26.02	-6.52	33	32.78	0.22	26	29.98	-3.98	19.5	21.98	-2.48	33.5	32.68	0.82	27	26.42	0.58	33.5	31.78	1.72	17	18	-1	33.5	31.66	1.84	30.5
2019-04-12 14:01:00	33.5	31.9	1.6	30.5	27.86	2.64	31	28.92	2.08	33	29.4	3.6	33	30.38	2.62	32.5	30.02	2.48	34	33.56	0.44	22	26.06	-4.06	33	32.76	0.24	28	30	-2	22	22.14	-0.14	33.5	32.68	0.82	29	26.56	2.44	33.5	31.82	1.68	18.5	18.04	0.46	33.5	31.66	1.84	30.5
2019-04-12 15:01:00	33.5	32.02	1.48	31	27.84	3.16	32.5	28.98	3.52	33.5	29.7	3.8	33	30.42	2.58	33	30.04	2.96	34	33.56	0.44	28	26.12	1.88	33	32.76	0.24	30.5	30.06	0.44	24.5	22.3	2.2	33.5	32.72	0.78	30.5	26.7	3.8	34	31.86	2.14	18	18.08	-0.08	33	31.7	1.3	32
2019-04-12 16:01:00	33.5	32.1	1.4	29	27.84	1.16	32.5	29.06	3.44	33	29.92	3.08	33	30.46	2.54	32.5	30.04	2.46	33.5	33.56	-0.06	30	26.18	3.82	33	32.76	0.24	31.5	30.08	1.42	28	22.46	5.54	34	32.74	1.26	31	26.84	4.16	33.5	31.86	1.64	18.5	18.12	0.38	33.5	31.74	1.76	32
2019-04-12 17:01:00	33	32.2	0.8	27.5	27.86	-0.36	32.5	29.1	3.4	33	30.16	2.84	32	30.5	1.5	31.5	30.04	1.46	34	33.56	0.44	30	26.24	3.76	33	32.76	0.24	31	30.12	0.88	28.5	22.62	5.88	34	32.78	1.22	31	26.96	4.04	33	31.88	1.12	19.5	18.16	1.34	33.5	31.76	1.74	31.5
2019-04-12 18:01:00	33	32.3	0.7	29	27.84	1.16	32.5	29.16	3.34	32.5	30.4	2.1	32	30.52	1.48	32	30.04	1.96	34	33.54	0.46	29.5	26.32	3.18	33	32.76	0.24	31.5	30.16	1.34	28.5	22.78	5.72	34	32.82	1.18	30.5	27.1	3.4	33.5	31.88	1.62	20.5	18.22	2.28	33.5	31.78	1.72	31.5
2019-04-12 19:01:00	33	32.32	0.68	30	27.82	2.18	32.5	29.26	3.24	32.5	30.54	1.96	31.5	30.54	0.96	32	30.04	1.96	34	33.54	0.46	29.5	26.34	3.16	33	32.76	0.24	32	30.16	1.84	28	22.96	5.04	33	32.82	0.18	30.5	27.2	3.3	33	31.9	1.1	21	18.26	2.74	33	31.78	1.22	31.5
2019-04-12 20:01:00	33	32.38	0.62	29.5	27.8	1.7	31.5	29.32	2.18	32	30.7	1.3	31	30.62	0.38	31.5	30.08	1.42	34	33.5	0.5	30	26.36	3.64	33	32.42	0.58	32.5	30.2	2.3	28	23.12	4.88	33	32.8	0.2	29.5	27.3	2.2	32.5	31.92	0.58	21	18.26	2.74	32	31.78	0.22	31.5
2019-04-12 21:01:00	32.5	32.44	0.06	29	27.8	1.2	31	29.34	1.66	31.5	30.86	0.64	30.5	30.64	-0.14	31.5	30.12	1.38	34	33.06	0.94	29	26.4	2.6	33	31.66	1.34	32.5	30.28	2.22	28.5	23.28	5.22	32.5	32.8	-0.3	29.5	27.38	2.12	32	31.9	0.1	21.5	18.18	3.32	32	31.72	0.28	31.5
2019-04-12 22:01:00	32.5	32.5	0	28.5	27.72	0.78	30.5	29.28	1.22	31	31.06	-0.06	30.5	30.64	-0.14	30.5	30.2	0.3	33.5	32.44	1.06	29	26.44	2.56	32.5	30.94	1.56	31.5	30.28	1.22	27.5	23.36	4.14	32.5	32.8	-0.3	29	27.42	1.58	31.5	31.82	-0.32	21	18.02	2.98	31.5	31.6	-0.1	31
2019-04-12 23:01:00	32.5	32.56	-0.06	28	27.52	0.48	30	29.26	0.74	31	31.24	-0.24	30.5	30.68	-0.18	30.5	30.3	0.2	33.5	31.9	1.6	28.5	26.56	1.94	32.5	30.32	2.18	31	30.36	0.64	27	23.42	3.58	32.5	32.76	-0.26	29	27.5	1.5	31.5	31.72	-0.22	21	17.92	3.08	31	31.32	-0.32	30.5
2019-04-13 00:01:00	32.5	32.64	-0.14	27.5	27.42	0.08	30	29.48	0.52	31	31.4	-0.4	30.5	30.76	-0.26	30	30.42	-0.42	33.5	31.62	1.88	28.5	26.78	1.72	32.5	29.98	2.52	31.5	30.58	0.92	26	23.6	2.4	32.5	32.76	-0.26	28.5	27.62	0.88	30.5	31.44	-0.94	20	17.9	2.1	31	31.22	-0.22	31
2019-04-13 01:01:00	33	32.82	0.18	27	27.36	-0.36	29.5	29.74	-0.24	31.5	31.58	-0.08	30	31.02	-1.02	29.5	30.48	-0.98	33	31.48	1.52	27.5	27.04	0.46	32.5	29.76	2.74	31	30.66	0.34	25	23.76	1.24	33	32.76	0.24	28	27.7	0.3	30.5	31.12	-0.62	20	17.96	2.04	30.5	31.16	-0.66	30.5
2019-04-13 02:01:00	33	32.9	0.1	26.5	27.3	-0.8	29.5	30.06	-0.56	30.5	31.5	-1	29.5	31.08	-1.58	29	30.52	-1.52	33.5	31.22	2.28	27.5	27.44	0.06	32	29.46	2.54	31.5	30.9	0.6	24.5	23.92	0.58	32.5	32.72	-0.22	27.5	27.72	-0.22	31	30.94	0.06	19	18.02	0.98	31	31.08	-0.08	30.5
2019-04-13 03:01:00	33	32.9	0.1	26.5	27.26	-0.76	29.5	30.02	-0.52	31	31.44	-0.44	30	31.08	-1.08	29	30.56	-1.56	33	31.04	1.96	27	27.72	-0.72	32.5	29.14	3.36	31.5	31.06	0.44	23.5	24.02	-0.52	32.5	32.68	-0.18	27.5	27.68	-0.18	31	30.86	0.14	18.5	18.02	0.48	31	31	0	30
2019-04-13 04:01:00	32.5	32.9	-0.4	26.5	27.22	-0.72	29.5	29.94	-0.44	31.5	31.32	0.18	30	31.04	-1.04	28.5	30.58	-2.08	33.5	31	2.5	26.5	27.78	-1.28	32.5	28.98	3.52	30.5	31.12	-0.62	23	24.06	-1.06	32.5	32.64	-0.14	27	27.58	-0.58	30.5	30.62	-0.12	18	18.12	-0.12	31	30.94	0.06	30
2019-04-13 05:01:00	32.5	32.9	-0.4	26.5	27.26	-0.76	29	29.86	-0.86	31	31.2	-0.2	30	31	-1	28	30.62	-2.62	33.5	31	2.5	26.5	27.74	-1.24	32.5	28.92	3.58	30	31.16	-1.16	22	24.04	-2.04	32.5	32.58	-0.08	26.5	27.48	-0.98	31	30.3	0.7	17.5	18.24	-0.74	30.5	30.86	-0.36	30
2019-04-13 06:01:00	32.5	32.84	-0.34	26	27.34	-1.34	29	29.76	-0.76	31	31.02	-0.02	30	30.98	-0.98	28	30.68	-2.68	33	30.96	2.04	27	27.7	-0.7	32.5	28.76	3.74	30.5	31.18	-0.68	21.5	23.98	-2.48	32.5	32.5	0	26.5	27.34	-0.84	30.5	29.94	0.56	17.5	18.34	-0.84	30.5	30.74	-0.24	30
2019-04-13 07:01:00	32	32.8	-0.8	25.5	27.36	-1.86	29.5	29.66	-0.16	30.5	30.86	-0.36	29.5	30.96	-1.46	27.5	30.7	-3.2	33	30.92	2.08	25.5	27.62	-2.12	32.5	28.66	3.84	30	31.18	-1.18	21	23.94	-2.94	32	32.42	-0.42	25.5	27.2	-1.7	31	29.74	1.26	17	18.4	-1.4	30	30.58	-0.58	30
2019-04-13 08:01:00	32.5	32.78	-0.28	25.5	27.36	-1.86	28.5	29.56	-1.06	31.5	30.72	0.78	30.5	30.96	-0.46	28.5	30.7	-2.2	32.5	30.86	1.64	25.5	27.54	-2.04	24	28.48	-4.48	29.5	31.18	-1.68	20	23.96	-3.96	32.5	32.38	0.12	25	27.06	-2.06	31	29.58	1.42	15.5	18.42	-2.92	30	30.44	-0.44	29.5
2019-04-13 09:01:00	32.5	32.74	-0.24	26	27.36	-1.36	28	29.52	-1.52	31.5	30.6	0.9	30.5	30.98	-0.48	28.5	30.7	-2.2	22	30.84	-8.84	25.5	27.42	-1.92	14	28.42	-14.42	30.5	31.14	-0.64	19.5	23.96	-4.46	32	32.34	-0.34	24.5	26.94	-2.44	30.5	29.4	1.1	13	18.42	-5.42	29	30.34	-1.34	29
2019-04-13 10:01:00	33	32.72	0.28	24.5	27.38	-2.88	27.5	29.5	-2	31.5	30.48	1.02	30.5	31.02	-0.52	30	30.7	-0.7	18	30.82	-12.82	25	27.34	-2.34	15	28.38	-13.38	29	31.12	-2.12	18	23.96	-5.96	32	32.3	-0.3	23	26.82	-3.82	29.5	29.16	0.34	11	18.4	-7.4	28	30.28	-2.28	29.5
2019-04-13 11:01:00	33	32.7	0.3	22	27.4	-5.4	28	29.5	-1.5	32	30.38	1.62	31.5	31.06	0.44	31	30.74	0.26	19.5	30.84	-11.34	25.5	27.26	-1.76	17.5	28.38	-10.88	30	31.1	-1.1	18	23.98	-5.98	31.5	32.26	-0.76	24.5	26.7	-2.2	29.5	28.78	0.72	12	18.38	-6.38	25	30.24	-5.24	30
2019-04-13 12:01:00	33	32.68	0.32	25.5	27.44	-1.94	28.5	29.52	-1.02	31	30.24	0.76	32.5	31.08	1.42	32.5	30.76	1.74	26.5	30.84	-4.34	26	27.24	-1.24	24.5	28.38	-3.88	31.5	31.1	0.4	20.5	24	-3.5	32.5	32.2	0.3	25.5	26.54	-1.04	25.5	28.2	-2.7	15	18.34	-3.34	30	30.2	-0.2	30
2019-04-13 13:01:00	33.5	32.64	0.86	27	27.46	-0.46	29	29.54	-0.54	29	30.04	-1.04	32.5	31.12	1.38	32.5	30.78	1.72	30	30.84	-0.84	27.5	27.18	0.32	27.5	28.38	-0.88	31.5	31.06	0.44	21.5	24.02	-2.52	32.5	32.12	0.38	26.5	26.36	0.14	24.5	27.62	-3.12	17.5	18.32	-0.82	31.5	30.14	1.36	30.5
2019-04-13 14:01:00	34	32.52	1.48	28	27.48	0.52	30	29.54	0.46	30	29.78	0.22	32.5	31.16	1.34	33	30.82	2.18	27.5	30.86	-3.36	29.5	27.1	2.4	25.5	28.38	-2.88	32	31	1	23.5	24.06	-0.56	32.5	32	0.5	27.5	26.18	1.32	29	27.04	1.96	18.5	18.28	0.22	31.5	30.1	1.4	30.5
2019-04-13 15:01:00	33.5	32.42	1.08	29.5	27.52	1.98	30	29.54	0.46	31.5	29.56	1.94	33	31.22	1.78	33.5	30.88	2.62	29.5	30.86	-1.36	29	27.02	1.98	25	28.38	-3.38	32	30.94	1.06	24.5	24.12	0.38	32.5	31.92	0.58	28	26	2	31.5	26.56	4.94	18.5	18.28	0.22	31.5	30.04	1.46	31
2019-04-13 16:01:00	33.5	32.34	1.16	30	27.56	2.44	30.5	29.56	0.94	30.5	29.36	1.14	32	31.26	0.74	33.5	30.94	2.56	33	30.88	2.12	29.5	26.92	2.58	29	28.38	0.62	32	30.88	1.12	25.5	24.24	1.26	32.5	31.88	0.62	28	25.84	2.16	28	26.06	1.94	20.5	18.3	2.2	31.5	29.96	1.54	31.5
2019-04-13 17:01:00	33.5	32.24	1.26	30	27.62	2.38	30.5	29.58	0.92	30	29.04	0.96	32	31.22	0.78	33.5	31.02	2.48	33.5	30.88	2.62	29	26.86	2.14	31.5	28.38	3.12	32.5	30.88	1.62	27.5	24.4	3.1	32.5	31.86	0.64	28.5	25.72	2.78	25.5	25.82	-0.32	21.5	18.34	3.16	31.5	29.92	1.58	31
2019-04-13 18:01:00	31.5	32.2	-0.7	29.5	27.7	1.8	30	29.64	0.36	28.5	28.82	-0.32	31.5	31.24	0.26	33	31.1	1.9	33	30.88	2.12	29	26.84	2.16	29	28.38	0.62	31.5	30.9	0.6	27	24.62	2.38	32	31.88	0.12	27.5	25.64	1.86	24	25.74	-1.74	22	18.4	3.6	30.5	29.94	0.56	31
2019-04-13 19:01:00	32	32.2	-0.2	29.5	27.84	1.66	30	29.7	0.3	28.5	28.56	-0.06	31.5	31.24	0.26	32.5	31.18	1.32	33	30.9	2.1	27.5	26.82	0.68	30.5	28.38	2.12	31.5	30.96	0.54	27.5	24.9	2.6	32	31.86	0.14	27	25.58	1.42	28.5	25.74	2.76	22	18.46	3.54	29.5	29.96	-0.46	30.5
2019-04-13 20:01:00	32.5	32.24	0.26	30	28.02	1.98	30	29.74	0.26	29	28.44	0.56	31.5	31.28	0.22	32	31.28	0.72	32.5	30.94	1.56	27.5	26.86	0.64	28.5	28.4	0.1	32	31.08	0.92	28.5	25.2	3.3	32	31.86	0.14	27	25.54	1.46	29	25.68	3.32	21.5	18.54	2.96	29.5	29.98	-0.48	31
2019-04-13 21:01:00	32	32.28	-0.28	29.5	28.2	1.3	30.5	29.82	0.68	29	28.32	0.68	31.5	31.3	0.2	31.5	31.32	0.18	33.5	31	2.5	27	26.9	0.1	31.5	28.74	2.76	31.5	31.2	0.3	28	25.56	2.44	32	31.82	0.18	26.5	25.48	1.02	28	25.58	2.42	21	18.68	2.32	29.5	30.02	-0.52	30.5
2019-04-13 22:01:00	32	32.32	-0.32	29.5	28.36	1.14	30.5	29.92	0.58	28.5	28.16	0.34	31.5	31.32	0.18	31.5	31.4	0.1	33.5	31.46	2.04	27	26.94	0.06	32	29.48	2.52	32	31.28	0.72	28.5	25.92	2.58	31.5	31.82	-0.32	26.5	25.46	1.04	26	25.38	0.62	21	18.92	2.08	30.5	30.04	0.46	30.5
2019-04-13 23:01:00	32	32.34	-0.34	29	28.54	0.46	30.5	30.04	0.46	28.5	27.96	0.54	31.5	31.34	0.16	31.5	31.42	0.08	34	32.1	1.9	27	27.02	-0.02	32.5	30.2	2.3	31	31.42	-0.42	28	26.32	1.68	31.5	31.82	-0.32	26	25.5	0.5	22	24.98	-2.98	20.5	19.26	1.24	30.5	30.18	0.32	30.5
2019-04-14 00:01:00	32	32.38	-0.38	29	28.82	0.18	30.5	30.14	0.36	27.5	27.72	-0.22	31	31.32	-0.32	31	31.42	-0.42	33.5	32.68	0.82	28	27.12	0.88	32.5	30.82	1.68	31	31.5	-0.5	27.5	26.7	0.8	31	31.82	-0.82	25	25.5	-0.5	17	24.66	-7.66	20	19.6	0.4	30	30.44	-0.44	30.5
2019-04-14 01:01:00	31.5	32.44	-0.94	28	28.98	-0.98	30.5	30.28	0.22	26	27.56	-1.56	31.5	31.26	0.24	30.5	31.4	-0.9	33.5	32.98	0.52	27	27.24	-0.24	32.5	31.16	1.34	30.5	31.54	-1.04	26.5	27.02	-0.52	30.5	31.82	-1.32	24	25.6	-1.6	16	24.84	-8.84	19.5	19.84	-0.34	29.5	30.56	-1.06	30.5
2019-04-14 02:01:00	30	32.46	-2.46	27.5	29.16	-1.66	29.5	30.42	-0.92	25	27.66	-2.66	31	31.24	-0.24	30.5	31.36	-0.86	33.5	33.12	0.38	25.5	27.38	-1.88	32.5	31.38	1.12	29.5	31.58	-2.08	26	27.4	-1.4	30	31.86	-1.86	23.5	25.76	-2.26	16	25.18	-9.18	19	20	-1	29.5	30.62	-1.12	30
2019-04-14 03:01:00	30.5	32.46	-1.96	27.5	29.32	-1.82	29.5	30.54	-1.04	25	27.78	-2.78	31	31.22	-0.22	30.5	31.32	-0.82	33.5	33.36	0.14	25.5	27.42	-1.92	32	31.62	0.38	30	31.58	-1.58	26	27.74	-1.74	30.5	31.9	-1.4	23	25.92	-2.92	19	25.36	-6.36	19	20.12	-1.12	29.5	30.68	-1.18	30
2019-04-14 04:01:00	31	32.48	-1.48	27.5	29.18	-1.68	30	30.66	-0.66	26	27.82	-1.82	31	31.18	-0.18	30.5	31.06	-0.56	33.5	33.52	-0.02	24.5	27.5	-3	32.5	31.92	0.58	30	31.58	-1.58	26.5	28.02	-1.52	31.5	31.92	-0.42	23.5	26.08	-2.58	18.5	25.4	-6.9	19	20.18	-1.18	29	30.68	-1.68	30
2019-04-14 05:01:00	30	32.5	-2.5	28	29.22	-1.22	30	30.74	-0.74	23.5	27.92	-4.42	29	31.18	-2.18	30.5	30.94	-0.44	33.5	33.56	-0.06	25	27.58	-2.58	32.5	32.08	0.42	30.5	31.6	-1.1	27	28.26	-1.26	32	31.96	0.04	24	26.24	-2.24	24.5	25.6	-1.1	19	20.24	-1.24	30	30.76	-0.76	30.5
2019-04-14 06:01:00	31.5	32.52	-1.02	28.5	29.28	-0.78	30.5	30.56	-0.06	25.5	28.02	-2.52	30.5	31.18	-0.68	30	30.9	-0.9	33.5	33.58	-0.08	26	27.34	-1.34	32.5	32.16	0.34	30.5	31.34	-0.84	27.5	28.4	-0.9	33	32	1	24.5	26.38	-1.88	29	25.92	3.08	19	20.32	-1.32	31	30.84	0.16	30.5
2019-04-14 07:01:00	32.5	32.62	-0.12	29.5	29.38	0.12	30.5	30.04	0.46	24.5	28.02	-3.52	30	31.2	-1.2	30	30.88	-0.88	33.5	33.62	-0.12	26.5	26.86	-0.36	32.5	32.32	0.18	32	30.76	1.24	28.5	28.22	0.28	32	32.04	-0.04	25	26.46	-1.46	30.5	26.28	4.22	19	20.4	-1.4	31	30.94	0.06	30.5
2019-04-14 08:01:00	33	32.64	0.36	30	29.48	0.52	30.5	29.44	1.06	27.5	27.72	-0.22	30.5	30.98	-0.48	30	30.86	-0.86	34	33.66	0.34	26.5	26.36	0.14	33	32.4	0.6	33	30.32	2.68	28.5	28.04	0.46	32	32.08	-0.08	24.5	26.52	-2.02	29.5	26.44	3.06	19	20.48	-1.48	30.5	31.06	-0.56	31
2019-04-14 09:01:00	33.5	32.68	0.82	30	29.58	0.42	30.5	29.2	1.3	28.5	27.72	0.78	31	30.94	0.06	29.5	30.84	-1.34	34	33.72	0.28	26.5	26.16	0.34	32.5	32.58	-0.08	32.5	30.08	2.42	29	27.98	1.02	31.5	32.12	-0.62	23.5	26.62	-3.12	28.5	26.6	1.9	19	20.54	-1.54	31	31.2	-0.2	31
2019-04-14 10:01:00	33.5	32.72	0.78	30	29.7	0.3	30.5	29.08	1.42	27.5	27.8	-0.3	31	30.92	0.08	30.5	30.76	-0.26	33.5	33.64	-0.14	26.5	26.1	0.4	32.5	32.54	-0.04	32.5	29.94	2.56	28.5	27.96	0.54	32	32.12	-0.12	24	26.78	-2.78	25.5	26.76	-1.26	19	20.38	-1.38	29.5	31.28	-1.78	31
2019-04-14 11:01:00	33.5	32.76	0.74	29	29.82	-0.82	30.5	29.04	1.46	26.5	27.92	-1.42	31	30.94	0.06	30.5	30.72	-0.22	34	33.38	0.62	27	26.1	0.9	33	32.1	0.9	32.5	29.78	2.72	28	27.98	0.02	32	32.16	-0.16	24	26.94	-2.94	19.5	26.96	-7.46	19.5	20.26	-0.76	31.5	31.26	0.24	31
2019-04-14 12:01:00	34	32.8	1.2	29	29.92	-0.92	30.5	29.06	1.44	26	28.06	-2.06	31	30.96	0.04	31	30.62	0.38	34	33.32	0.68	28	26.14	1.86	33	31.96	1.04	32	29.74	2.26	27.5	28.02	-0.52	31.5	32.2	-0.7	24.5	27.1	-2.6	21.5	27.32	-5.82	20.5	20.16	0.34	31.5	31.26	0.24	30.5
2019-04-14 13:01:00	34.5	32.84	1.66	29.5	30.02	-0.52	32	29.08	2.92	27	28.24	-1.24	31	30.96	0.04	32	30.58	1.42	34	33.32	0.68	29	26.12	2.88	33	31.9	1.1	32.5	29.72	2.78	28.5	28.1	0.4	32.5	32.26	0.24	28	27.3	0.7	30	27.9	2.1	21	20.16	0.84	33	31.3	1.7	31.5
2019-04-14 14:01:00	34	32.88	1.12	31.5	30.18	1.32	32.5	29.12	3.38	31.5	28.44	3.06	32	30.94	1.06	31.5	30.54	0.96	33.5	33.32	0.18	31	26.16	4.84	33	31.86	1.14	32.5	29.74	2.76	31	28.2	2.8	33.5	32.36	1.14	30.5	27.54	2.96	33	28.52	4.48	21.5	20.2	1.3	33	31.4	1.6	32
2019-04-14 15:01:00	34	32.98	1.02	32	30.34	1.66	33	29.18	3.82	33	28.66	4.34	32	30.92	1.08	32	30.5	1.5	33.5	33.32	0.18	30.5	26.26	4.24	31.5	31.82	-0.32	32	29.8	2.2	32	28.32	3.68	33.5	32.48	1.02	31.5	27.78	3.72	33.5	29.14	4.36	21.5	20.26	1.24	33	31.48	1.52	32.5
2019-04-14 16:01:00	34	33.08	0.92	26	30.48	-4.48	33	29.26	3.74	32.5	28.9	3.6	32	30.92	1.08	27	30.36	-3.36	33.5	33.32	0.18	31	26.36	4.64	32.5	31.8	0.7	32	29.86	2.14	31.5	28.44	3.06	33	32.58	0.42	32	28.04	3.96	32.5	29.64	2.86	20	20.26	-0.26	31.5	31.54	-0.04	32
2019-04-14 17:01:00	34	33.16	0.84	31	30.62	0.38	32.5	29.32	3.18	33	29.08	3.92	32	30.94	1.06	30.5	30.26	0.24	34	33.32	0.68	31.5	26.5	5	33	31.78	1.22	32.5	29.92	2.58	31.5	28.54	2.96	33.5	32.64	0.86	32	28.3	3.7	33	30.18	2.82	22	20.28	1.72	33.5	31.62	1.88	32
2019-04-14 18:01:00	34	33.3	0.7	31.5	30.72	0.78	26	29.38	-3.38	32.5	29.36	3.14	32	31.02	0.98	32.5	30.2	2.3	34	33.32	0.68	23	26.6	-3.6	33.5	31.76	1.74	26	29.96	-3.96	31	28.64	2.36	33.5	32.68	0.82	32	28.52	3.48	33.5	30.46	3.04	23.5	20.28	3.22	33.5	31.68	1.82	32.5
2019-04-14 19:01:00	34	33.36	0.64	32	30.82	1.18	17	29.42	-12.42	28.5	29.56	-1.06	32	31.02	0.98	32.5	30.16	2.34	34	33.32	0.68	17	26.64	-9.64	33	31.74	1.26	17	30	-13	22.5	28.72	-6.22	33	32.68	0.32	29.5	28.74	0.76	33	30.56	2.44	24	20.32	3.68	33	31.72	1.28	32.5
2019-04-14 20:01:00	32.5	33.4	-0.9	32	30.72	1.28	15	29.48	-14.48	21	29.82	-8.82	26	31.02	-5.02	32	29.9	2.1	34	33.34	0.66	15	26.68	-11.68	32.5	31.72	0.78	20.5	30	-9.5	23	28.74	-5.74	33	32.7	0.3	28.5	28.94	-0.44	32.5	30.58	1.92	24	20.14	3.86	32.5	31.76	0.74	31.5
2019-04-14 21:01:00	33.5	33.44	0.06	32.5	30.04	2.46	24	29.54	-5.54	29	29.98	-0.98	30.5	30.98	-0.48	31.5	29.22	2.28	34	33.26	0.74	22.5	26.74	-4.24	33	31.58	1.42	26	29.94	-3.94	27	28.76	-1.76	33	32.68	0.32	29.5	29.14	0.36	33	30.56	2.44	23	19.8	3.2	33	31.5	1.5	31
2019-04-14 22:01:00	33	33.46	-0.46	32.5	29.4	3.1	27.5	29.6	-2.1	31	30.08	0.92	31	30.88	0.12	29.5	28.58	0.92	31.5	33.2	-1.7	25.5	26.82	-1.32	30.5	31.44	-0.94	28	29.92	-1.92	27.5	28.72	-1.22	32	32.62	-0.62	30.5	29.38	1.12	32	30.56	1.44	17	19.42	-2.42	31.5	31.14	0.36	31.5
2019-04-14 23:01:00	33	33.48	-0.48	32.5	28.82	3.68	29.5	29.68	-0.18	31.5	30.24	1.26	32	30.78	1.22	30.5	27.94	2.56	27	33.08	-6.08	27	26.9	0.1	21	31.14	-10.14	28	29.88	-1.88	29	28.7	0.3	32.5	32.54	-0.04	30.5	29.6	0.9	31	30.68	0.32	18	19.08	-1.08	30	30.76	-0.76	31.5
2019-04-15 00:01:00	33	33.5	-0.5	31.5	28.3	3.2	31	29.76	1.24	32	30.44	1.56	32	30.68	1.32	29	27.34	1.66	32.5	32.96	-0.46	28	26.98	1.02	29	30.9	-1.9	30	29.82	0.18	29	28.72	0.28	32.5	32.46	0.04	30	29.86	0.14	31	31.08	-0.08	18	18.76	-0.76	30.5	30.44	0.06	31.5
2019-04-15 01:01:00	33	33.5	-0.5	31.5	27.76	3.74	31	29.84	1.16	32	30.66	1.34	31	30.58	0.42	30	26.74	3.26	33.5	32.86	0.64	27.5	27.02	0.48	31	30.7	0.3	30.5	29.78	0.72	29.5	28.78	0.72	32.5	32.38	0.12	30	30.1	-0.1	31.5	31.38	0.12	20	18.42	1.58	31	30.22	0.78	31.5
2019-04-15 02:01:00	32.5	33.48	-0.98	32	27.26	4.74	31.5	29.86	1.64	31	30.86	0.14	31	30.5	0.5	29.5	26.18	3.32	33.5	32.76	0.74	28	27.06	0.94	31.5	30.62	0.88	31	29.76	1.24	29	28.76	0.24	33	32.3	0.7	30	30.18	-0.18	31.5	31.34	0.16	20.5	18.1	2.4	32	29.88	2.12	31.5
2019-04-15 03:01:00	32.5	33.46	-0.96	31.5	26.76	4.74	31	29.86	1.14	30.5	30.9	-0.4	30.5	30.4	0.1	29.5	25.86	3.64	33.5	32.72	0.78	28	27.04	0.96	31.5	30.58	0.92	31	29.68	1.32	29	28.66	0.34	33	32.22	0.78	29.5	30.22	-0.72	31.5	31.26	0.24	20.5	17.86	2.64	31.5	29.8	1.7	31.5
2019-04-15 04:01:00	33	33.46	-0.46	31	26.28	4.72	31.5	29.86	1.64	31	30.9	0.1	31	30.32	0.68	27	25.42	1.58	33.5	32.38	1.12	28	27.06	0.94	31.5	30.18	1.32	31.5	29.68	1.82	29	28.54	0.46	33	32.14	0.86	29.5	30.2	-0.7	31.5	31.14	0.36	19	17.48	1.52	31	29.52	1.48	32
2019-04-15 05:01:00	33	33.44	-0.44	31	25.82	5.18	31.5	29.84	1.66	30.5	30.9	-0.4	31.5	30.24	1.26	28	24.98	3.02	33.5	32.32	1.18	28	27.06	0.94	32	30.1	1.9	31.5	29.66	1.84	29	28.48	0.52	33	32.04	0.96	30	30.12	-0.12	32	31.02	0.98	19.5	17.2	2.3	31	29.34	1.66	31.5
2019-04-15 06:01:00	33.5	33.42	0.08	30.5	25.08	5.42	31.5	29.82	1.68	30.5	30.84	-0.34	31	30.12	0.88	29	24.5	4.5	33.5	32.24	1.26	27.5	27	0.5	32	29.96	2.04	31.5	29.34	2.16	29.5	28.38	1.12	33	31.92	1.08	29.5	30.04	-0.54	31.5	30.88	0.62	19	16.88	2.12	31.5	29.12	2.38	31.5
2019-04-15 07:01:00	33	33.4	-0.4	31	24.4	6.6	31.5	30.04	1.46	30.5	30.82	-0.32	30.5	30.04	0.46	29	23.8	5.2	33.5	32.18	1.32	27	27.28	-0.28	32	29.88	2.12	31.5	29.56	1.94	29.5	28.3	1.2	33	31.82	1.18	30	29.96	0.04	31.5	30.74	0.76	20	16.48	3.52	32	29	3	31.5
2019-04-15 08:01:00	33.5	33.36	0.14	27	23.76	3.24	32	30.62	1.38	31	30.96	0.04	30	30	0	23.5	23.12	0.38	34	32.14	1.86	27.5	27.78	-0.28	32	29.84	2.16	32	30.14	1.86	29	28.56	0.44	32.5	31.76	0.74	30	30.02	-0.02	31	30.64	0.36	14.5	16.08	-1.58	32	28.94	3.06	32
2019-04-15 09:01:00	34	33.38	0.62	13	23.32	-10.32	32	31.28	0.72	31.5	31.4	0.1	29.5	30.2	-0.7	13	22.64	-9.64	32	32.12	-0.12	28	28.38	-0.38	29.5	29.82	-0.32	31.5	30.58	0.92	29	28.8	0.2	31.5	31.72	-0.22	29.5	30.12	-0.62	29	30.56	-1.56	10.5	15.76	-5.26	24	28.92	-4.92	32
2019-04-15 10:01:00	34	33.34	0.66	14	23.02	-9.02	32	31.58	0.42	31	31.5	-0.5	28.5	30.22	-1.72	13.5	22.38	-8.88	32.5	32.08	0.42	28.5	28.62	-0.12	29	29.8	-0.8	32	30.8	1.2	28	28.88	-0.88	30	31.66	-1.66	29.5	30.16	-0.66	28.5	30.48	-1.98	9.5	15.54	-6.04	22	28.88	-6.88	31.5
2019-04-15 11:01:00	34	33.32	0.68	15.5	22.76	-7.26	32.5	31.74	0.76	31.5	31.52	-0.02	28.5	30.24	-1.74	14.5	22.28	-7.78	30.5	32.16	-1.66	28.5	28.76	-0.26	25	29.86	-4.86	31.5	30.86	0.64	28	28.94	-0.94	30	31.66	-1.66	29.5	30.16	-0.66	28.5	30.44	-1.94	10.5	15.58	-5.08	20	28.9	-8.9	31.5
2019-04-15 12:01:00	34	33.32	0.68	16	22.5	-6.5	32.5	31.82	0.68	31.5	31.52	-0.02	28.5	30.2	-1.7	15.5	22.18	-6.68	31	32.4	-1.4	29	28.84	0.16	27	30.32	-3.32	31	31	0	28.5	28.94	-0.44	30	31.64	-1.64	30.5	30.16	0.34	29.5	30.44	-0.94	11.5	15.6	-4.1	23.5	28.96	-5.46	32
2019-04-15 13:01:00	34	33.3	0.7	15.5	22.34	-6.84	32.5	31.84	0.66	31.5	31.48	0.02	28.5	30.16	-1.66	16	22.14	-6.14	31.5	32.42	-0.92	29	28.84	0.16	28	30.44	-2.44	31	31.08	-0.08	29	28.96	0.04	29.5	31.62	-2.12	30.5	30.18	0.32	29	30.4	-1.4	12	15.64	-3.64	26	29	-3	32
2019-04-15 14:01:00	34	33.28	0.72	17	22.2	-5.2	32.5	31.86	0.64	32	31.44	0.56	29	30.16	-1.16	18	22.08	-4.08	31.5	32.42	-0.92	30	28.86	1.14	31	30.48	0.52	32	31.14	0.86	28	28.96	-0.96	30.5	31.62	-1.12	30	30.2	-0.2	29	30.34	-1.34	13	15.6	-2.6	24.5	29.04	-4.54	32
2019-04-15 15:01:00	33.5	33.26	0.24	19	22.06	-3.06	32.5	31.84	0.66	32.5	31.42	1.08	29.5	30.14	-0.64	23.5	22.04	1.46	32.5	32.42	0.08	30.5	28.86	1.64	32	30.48	1.52	30.5	31.16	-0.66	28.5	28.96	-0.46	31.5	31.6	-0.1	31.5	30.22	1.28	31	30.28	0.72	15.5	15.54	-0.04	31	29.02	1.98	32
2019-04-15 16:01:00	34	33.24	0.76	20	21.92	-1.92	33	31.84	1.16	33	31.42	1.58	30	30.14	-0.14	21	22	-1	25	32.4	-7.4	31	28.86	2.14	21.5	30.5	-9	32	31.2	0.8	29	28.96	0.04	31.5	31.56	-0.06	31	30.24	0.76	30.5	30.22	0.28	12	15.48	-3.48	26	29.02	-3.02	32
2019-04-15 17:01:00	33.5	33.22	0.28	14.5	21.82	-7.32	32.5	31.82	0.68	32.5	31.38	1.12	30	30.1	-0.1	16	22.06	-6.06	32	32.4	-0.4	31	28.84	2.16	30.5	30.52	-0.02	31.5	31.22	0.28	30	28.94	1.06	30.5	31.54	-1.04	30	30.26	-0.26	29.5	30.14	-0.64	13	15.46	-2.46	27	29.06	-2.06	31.5
2019-04-15 18:01:00	33.5	33.2	0.3	12.5	21.72	-9.22	32	31.8	0.2	31.5	31.36	0.14	29	30.06	-1.06	18.5	22.08	-3.58	32	32.4	-0.4	30	28.84	1.16	29.5	30.52	-1.02	24.5	31.24	-6.74	29	28.9	0.1	30.5	31.52	-1.02	30	30.28	-0.28	29.5	30.04	-0.54	14	15.42	-1.42	28	29.1	-1.1	31.5
2019-04-15 19:01:00	33.5	33.18	0.32	14.5	21.64	-7.14	31.5	31.8	-0.3	32	31.34	0.66	30	30.02	-0.02	15	22.04	-7.04	32.5	32.4	0.1	30	28.82	1.18	31.5	30.5	1	31.5	31.26	0.24	29	28.84	0.16	31	31.5	-0.5	30	30.3	-0.3	30	29.96	0.04	13.5	15.38	-1.88	30.5	29.08	1.42	31.5
2019-04-15 20:01:00	33	33.18	-0.18	16	21.54	-5.54	31.5	31.8	-0.3	32	31.32	0.68	31	30	1	15.5	22	-6.5	33	32.4	0.6	29.5	28.84	0.66	32	30.5	1.5	31.5	31.3	0.2	29	28.78	0.22	31.5	31.48	0.02	31	30.32	0.68	30.5	29.88	0.62	14	15.3	-1.3	31.5	29.06	2.44	31.5
2019-04-15 21:01:00	33	33.18	-0.18	21	21.62	-0.62	31.5	31.74	-0.24	32	31.32	0.68	31	30	1	20	22.2	-2.2	33.5	32.4	1.1	30	28.74	1.26	32	30.5	1.5	31.5	30.98	0.52	29	28.74	0.26	32	31.5	0.5	31	30.32	0.68	30.5	29.86	0.64	16	15.44	0.56	32	29.04	2.96	31.5
2019-04-15 22:01:00	32.5	33.18	-0.68	25	22.24	2.76	31.5	31.7	-0.2	31.5	31.3	0.2	31	30.02	0.98	25	22.84	2.16	33	32.46	0.54	28.5	28.66	-0.16	32.5	30.64	1.86	31.5	30.86	0.64	29	28.7	0.3	31.5	31.54	-0.04	30.5	30.36	0.14	31	29.92	1.08	17.5	15.72	1.78	32	29.38	2.62	32
2019-04-15 23:01:00	32.5	33.18	-0.68	26	22.84	3.16	31.5	31.68	-0.18	31.5	31.34	0.16	31.5	30.08	1.42	27	23.48	3.52	33.5	32.52	0.98	29	28.68	0.32	32	30.8	1.2	29.5	30.6	-1.1	29	28.74	0.26	32	31.68	0.32	30.5	30.46	0.04	31	30.02	0.98	18	16.06	1.94	32	29.82	2.18	32
2019-04-16 00:01:00	33	33.18	-0.18	26	23.4	2.6	31.5	31.64	-0.14	31.5	31.38	0.12	31	30.18	0.82	28	24.12	3.88	33	32.64	0.36	29	28.5	0.5	32.5	31.12	1.38	31.5	30.4	1.1	29	28.74	0.26	32	31.82	0.18	30.5	30.56	-0.06	31	30.16	0.84	18.5	16.38	2.12	31.5	30.36	1.14	32
2019-04-16 01:01:00	32.5	33.16	-0.66	27.5	23.98	3.52	31.5	31.62	-0.12	31	31.44	-0.44	31	30.34	0.66	28	24.74	3.26	33	32.74	0.26	28	28.48	-0.48	32	31.34	0.66	32	30.42	1.58	29.5	28.74	0.76	32	31.96	0.04	30.5	30.66	-0.16	30	30.26	-0.26	19	16.66	2.34	31.5	30.76	0.74	32.5
2019-04-16 02:01:00	32.5	33.16	-0.66	28	24.6	3.4	31.5	31.6	-0.1	31	31.52	-0.52	31	30.5	0.5	28.5	25.34	3.16	33.5	32.82	0.68	28	28.42	-0.42	32	31.52	0.48	32	30.32	1.68	29.5	28.8	0.7	32.5	32.12	0.38	30.5	30.76	-0.26	30	30.42	-0.42	19	16.98	2.02	32	31.08	0.92	32
2019-04-16 03:01:00	32	33.16	-1.16	28.5	25.14	3.36	31	31.62	-0.62	30.5	31.62	-1.12	30.5	30.66	-0.16	28.5	25.86	2.64	33.5	32.88	0.62	28	28.42	-0.42	31.5	31.58	-0.08	31.5	30.3	1.2	29	28.94	0.06	32.5	32.26	0.24	30.5	30.9	-0.4	30	30.6	-0.6	19	17.24	1.76	31.5	31.46	0.04	32
2019-04-16 04:01:00	32	33.18	-1.18	28	25.64	2.36	31	31.62	-0.62	30.5	31.7	-1.2	30.5	30.8	-0.3	28.5	26.18	2.32	33	32.92	0.08	28	28.44	-0.44	32	31.58	0.42	32	30.34	1.66	29	29.04	-0.04	32	32.36	-0.36	30	30.96	-0.96	30	30.7	-0.7	19	17.46	1.54	31.5	31.58	-0.08	32
2019-04-16 05:01:00	32.5	33.18	-0.68	28.5	26.12	2.38	31	31.62	-0.62	30	31.74	-1.74	30	30.9	-0.9	28.5	26.64	1.86	33.5	33.22	0.28	27.5	28.44	-0.94	32	31.92	0.08	32	30.34	1.66	28.5	29.12	-0.62	32.5	32.46	0.04	30	31.04	-1.04	29.5	30.82	-1.32	18.5	17.86	0.64	32	31.9	0.1	31.5
2019-04-16 06:01:00	32.5	33.22	-0.72	28.5	26.84	1.66	31	31.64	-0.64	30	31.76	-1.76	30.5	30.96	-0.46	28.5	27.32	1.18	33.5	33.3	0.2	28	28.44	-0.44	32	31.98	0.02	32	30.4	1.6	28	29.18	-1.18	32.5	32.58	-0.08	30.5	31.14	-0.64	29.5	30.96	-1.46	18.5	18.26	0.24	32	32.18	-0.18	32
2019-04-16 07:01:00	33	33.26	-0.26	28.5	27.66	0.84	31.5	31.68	-0.18	30	31.8	-1.8	30	31	-1	28	27.9	0.1	33.5	33.38	0.12	27	28.48	-1.48	31.5	32.1	-0.6	32	30.76	1.24	28	29.28	-1.28	32.5	32.7	-0.2	30	31.24	-1.24	29.5	31.08	-1.58	18	18.64	-0.64	31	32.4	-1.4	32
2019-04-16 08:01:00	33	33.28	-0.28	28.5	28.4	0.1	31.5	31.74	-0.24	30	31.82	-1.82	30	30.98	-0.98	28	28.6	-0.6	33.5	33.44	0.06	27.5	28.5	-1	32	32.18	-0.18	32.5	30.84	1.66	28	29.36	-1.36	32.5	32.8	-0.3	30.5	31.34	-0.84	29.5	31.16	-1.66	18	19.04	-1.04	31.5	32.5	-1	32
2019-04-16 09:01:00	33.5	33.3	0.2	29	29.08	-0.08	30.5	31.78	-1.28	31	31.84	-0.84	30	30.9	-0.9	28.5	29.26	-0.76	34	33.48	0.52	25	28.54	-3.54	32	32.22	-0.22	24	30.92	-6.92	28	29.42	-1.42	33	32.9	0.1	30	31.38	-1.38	30.5	31.24	-0.74	18	19.42	-1.42	31.5	32.56	-1.06	32
2019-04-16 10:01:00	34	33.32	0.68	28.5	29.54	-1.04	31	31.82	-0.82	31	31.86	-0.86	30	30.84	-0.84	29	29.72	-0.72	33.5	33.5	0	26	28.56	-2.56	33	32.26	0.74	28.5	31	-2.5	28	29.48	-1.48	32.5	33	-0.5	30.5	31.4	-0.9	30.5	31.3	-0.8	17.5	19.7	-2.2	32.5	32.6	-0.1	32
2019-04-16 11:01:00	34	33.36	0.64	29	29.84	-0.84	31.5	31.84	-0.34	32	31.88	0.12	30	30.8	-0.8	29.5	29.98	-0.48	34	33.54	0.46	29	28.64	0.36	33	32.26	0.74	25.5	31.06	-5.56	29	29.52	-0.52	33.5	33.08	0.42	32	31.46	0.54	31	31.34	-0.34	18	19.9	-1.9	33	32.62	0.38	32.5
2019-04-16 12:01:00	34	33.4	0.6	29.5	30.1	-0.6	31.5	31.86	-0.36	32.5	31.9	0.6	31	30.74	0.26	30.5	30.14	0.36	33.5	33.56	-0.06	24	28.7	-4.7	33	32.28	0.72	26.5	31.22	-4.72	28	29.56	-1.56	33.5	33.14	0.36	32	31.48	0.52	32	31.36	0.64	18.5	20.06	-1.56	33.5	32.64	0.86	32.5
2019-04-16 13:01:00	33.5	33.44	0.06	30.5	30.36	0.14	32	31.88	0.12	33	31.94	1.06	32.5	30.66	1.84	31	30.24	0.76	33.5	33.6	-0.1	28.5	28.76	-0.26	32.5	32.28	0.22	31.5	31.28	0.22	28.5	29.6	-1.1	33.5	33.2	0.3	33	31.52	1.48	32	31.38	0.62	18.5	20.18	-1.68	33.5	32.66	0.84	33
2019-04-16 14:01:00	34	33.46	0.54	31	30.58	0.42	32	31.9	0.1	33.5	31.94	1.56	32.5	30.58	1.92	31	30.34	0.66	33.5	33.62	-0.12	27.5	28.82	-1.32	32.5	32.3	0.2	28.5	31.32	-2.82	30.5	29.6	0.9	33.5	33.26	0.24	33	31.54	1.46	33	31.42	1.58	20	20.26	-0.26	34	32.7	1.3	33
2019-04-16 15:01:00	34	33.46	0.54	30.5	30.76	-0.26	33	31.9	1.1	34.5	31.94	2.56	33	30.52	2.48	31	30.4	0.6	33	33.62	-0.62	30	28.86	1.14	32.5	32.3	0.2	31.5	31.36	0.14	31.5	29.6	1.9	34	33.3	0.7	33.5	31.56	1.94	33.5	31.46	2.04	19.5	20.32	-0.82	34	32.7	1.3	33
2019-04-16 16:01:00	34	33.48	0.52	31.5	30.92	0.58	32.5	31.94	0.56	34.5	31.94	2.56	33	30.44	2.56	31.5	30.44	1.06	33.5	33.62	-0.12	31	28.88	2.12	32	32.32	-0.32	31.5	31.4	0.1	31	29.62	1.38	34	33.32	0.68	33	31.58	1.42	33.5	31.5	2	21	20.38	0.62	34	32.7	1.3	33.5
2019-04-16 17:01:00	34	33.48	0.52	32	31.12	0.88	33	31.96	1.04	34	31.94	2.06	32.5	30.36	2.14	32.5	30.48	2.02	32.5	33.64	-1.14	31	28.92	2.08	30	32.32	-2.32	32	31.42	0.58	31	29.66	1.34	34	33.38	0.62	33	31.6	1.4	33.5	31.52	1.98	22	20.42	1.58	34	32.74	1.26	33.5
2019-04-16 18:01:00	34.5	33.48	1.02	32.5	31.28	1.22	33	31.98	1.02	33	31.96	1.04	31.5	30.32	1.18	33	30.5	2.5	34	33.64	0.36	31	28.98	2.02	32	32.18	-0.18	33	31.46	1.54	31.5	29.72	1.78	33.5	33.4	0.1	32.5	31.62	0.88	33	31.58	1.42	23	20.48	2.52	34	32.7	1.3	33.5
2019-04-16 19:01:00	34.5	33.48	1.02	33	31.44	1.56	33	31.98	1.02	32.5	31.98	0.52	30	30.24	-0.24	33	30.52	2.48	34	33.64	0.36	31	29	2	32.5	31.98	0.52	33.5	31.5	2	31.5	29.8	1.7	33.5	33.42	0.08	32.5	31.6	0.9	32.5	31.64	0.86	23.5	20.52	2.98	33.5	32.66	0.84	33.5
2019-04-16 20:01:00	34	33.48	0.52	33	31.6	1.4	33	31.96	1.04	32.5	32.02	0.48	29.5	30.24	-0.74	32.5	30.56	1.94	34	33.42	0.58	30.5	29.04	1.46	33.5	31.4	2.1	33.5	31.52	1.98	31	29.9	1.1	33.5	33.44	0.06	32.5	31.58	0.92	32	31.68	0.32	23.5	20.56	2.94	33	32.66	0.34	32.5
2019-04-16 21:01:00	33.5	33.5	0	33	31.76	1.24	32.5	31.94	0.56	32.5	32.04	0.46	29	30.24	-1.24	32	30.66	1.34	34	33.28	0.72	30.5	29.06	1.44	33	30.9	2.1	33.5	31.52	1.98	30.5	30.02	0.48	34	33.46	0.54	32	31.5	0.5	32.5	31.72	0.78	23.5	20.64	2.86	33	32.62	0.38	32.5
2019-04-16 22:01:00	33.5	33.5	0	32.5	31.9	0.6	32.5	32	0.5	32.5	31.98	0.52	29.5	30.24	-0.74	31.5	30.78	0.72	34	33.04	0.96	30.5	29.24	1.26	33	30.46	2.54	33.5	31.88	1.62	30.5	30.14	0.36	34.5	33.44	1.06	31.5	31.48	0.02	32	31.72	0.28	23	20.74	2.26	33	32.62	0.38	32.5
2019-04-16 23:01:00	33.5	33.48	0.02	32.5	31.98	0.52	32	32.02	-0.02	32	31.96	0.04	30	30.26	-0.26	31.5	30.86	0.64	34	32.76	1.24	30.5	29.4	1.1	32.5	29.98	2.52	33	32.02	0.98	30	30.24	-0.24	33.5	33.44	0.06	32	31.46	0.54	32	31.72	0.28	22.5	20.82	1.68	32.5	32.56	-0.06	32
2019-04-17 00:01:00	33.5	33.48	0.02	32.5	32.04	0.46	32	32.04	-0.04	32	31.92	0.08	30	30.34	-0.34	31	30.96	0.04	34	32.68	1.32	30.5	29.48	1.02	32.5	29.76	2.74	33.5	32.3	1.2	30	30.26	-0.26	33.5	33.4	0.1	31	31.4	-0.4	31.5	31.62	-0.12	22	20.92	1.08	32.5	32.52	-0.02	32
2019-04-17 01:01:00	34	33.46	0.54	32.5	32.06	0.44	32	32.04	-0.04	32.5	31.88	0.62	29	30.4	-1.4	30.5	31.04	-0.54	34	32.66	1.34	30.5	29.76	0.74	32.5	29.64	2.86	33	32.52	0.48	30	30.36	-0.36	33.5	33.38	0.12	31.5	31.36	0.14	31.5	31.58	-0.08	21.5	21.06	0.44	32	32.5	-0.5	32
2019-04-17 02:01:00	33	33.46	-0.46	33	32.04	0.96	32	32.04	-0.04	31	31.88	-0.88	29	30.44	-1.44	30.5	31.16	-0.66	33.5	32.62	0.88	29.5	29.84	-0.34	32.5	29.56	2.94	33	32.52	0.48	29.5	30.48	-0.98	33.5	33.38	0.12	31	31.32	-0.32	31	31.58	-0.58	21	21.16	-0.16	32.5	32.5	0	32
2019-04-17 03:01:00	32.5	33.46	-0.96	32.5	32.06	0.44	31.5	32.06	-0.56	31	31.78	-0.78	29.5	30.46	-0.96	30	31.28	-1.28	33.5	32.64	0.86	29	29.96	-0.96	32	29.58	2.42	33	32.7	0.3	29.5	30.46	-0.96	33.5	33.36	0.14	31	31.28	-0.28	31	31.44	-0.44	20.5	21.46	-0.96	32	32.42	-0.42	32
2019-04-17 04:01:00	32.5	33.46	-0.96	32.5	32.12	0.38	32	32.04	-0.04	30.5	31.66	-1.16	28.5	30.48	-1.98	29.5	31.38	-1.88	33.5	32.64	0.86	28.5	30	-1.5	32	29.58	2.42	32.5	32.74	-0.24	29.5	30.36	-0.86	33	33.34	-0.34	31	31.24	-0.24	31	31.42	-0.42	20.5	21.9	-1.4	31.5	32.38	-0.88	32
2019-04-17 05:01:00	32	33.48	-1.48	33	32.18	0.82	31.5	32.08	-0.58	30.5	31.52	-1.02	28.5	30.46	-1.96	29.5	31.48	-1.98	33.5	32.6	0.9	29	30	-1	32	29.38	2.62	32.5	32.82	-0.32	30	30.26	-0.26	33.5	33.32	0.18	30.5	31.18	-0.68	30.5	31.4	-0.9	20	22.22	-2.22	32.5	32.32	0.18	32
2019-04-17 06:01:00	32.5	33.5	-1	32.5	32.18	0.32	31.5	32.08	-0.58	30.5	31.38	-0.88	29	30.44	-1.44	29	31.48	-2.48	33.5	32.56	0.94	29	30	-1	28.5	29.26	-0.76	33	32.86	0.14	30	30.16	-0.16	33	33.26	-0.26	30.5	31.08	-0.58	31	31.32	-0.32	20	22.4	-2.4	31	32.18	-1.18	32
2019-04-17 07:01:00	32.5	33.44	-0.94	32.5	32.16	0.34	31	32.08	-1.08	30.5	30.96	-0.46	28.5	30.44	-1.94	29	31.5	-2.5	33.5	32.56	0.94	28.5	29.92	-1.42	27	29.24	-2.24	33	32.88	0.12	30	30.1	-0.1	33	33.24	-0.24	30	31.02	-1.02	31	31.3	-0.3	19.5	22.56	-3.06	31	32.12	-1.12	32
2019-04-17 08:01:00	33	33.42	-0.42	32.5	32.14	0.36	31	32.08	-1.08	31	30.8	0.2	30	30.48	-0.48	29	31.48	-2.48	28	32.58	-4.58	28	29.84	-1.84	17	29.24	-12.24	32.5	32.88	-0.38	30.5	30.04	0.46	33	33.22	-0.22	29.5	30.96	-1.46	30.5	31.3	-0.8	19	22.7	-3.7	31	32.1	-1.1	32
2019-04-17 09:01:00	33.5	33.42	0.08	32.5	32.14	0.36	31	32.08	-1.08	30.5	30.68	-0.18	30	30.54	-0.54	30.5	31.48	-0.98	30	32.6	-2.6	28	29.78	-1.78	19.5	29.22	-9.72	32.5	32.88	-0.38	31	30	1	33	33.22	-0.22	28.5	30.88	-2.38	30.5	31.3	-0.8	20	22.82	-2.82	30.5	32.08	-1.58	32
2019-04-17 10:01:00	33.5	33.42	0.08	32.5	32.12	0.38	32	32.1	-0.1	29.5	30.62	-1.12	30	30.62	-0.62	31.5	31.48	0.02	28	32.6	-4.6	29.5	29.7	-0.2	21	29.2	-8.2	33	32.88	0.12	31	29.94	1.06	32.5	33.2	-0.7	29.5	30.84	-1.34	30.5	31.3	-0.8	20.5	22.92	-2.42	31.5	32.04	-0.54	31.5
2019-04-17 11:01:00	33.5	33.42	0.08	30.5	32.12	-1.62	31.5	32.1	-0.6	30.5	30.6	-0.1	30.5	30.66	-0.16	31	31.48	-0.48	26.5	32.44	-5.94	30	29.62	0.38	21	28.72	-7.72	32	32.88	-0.88	30.5	29.8	0.7	32.5	33.12	-0.62	30	30.84	-0.84	30.5	31.32	-0.82	19.5	23.02	-3.52	31	31.94	-0.94	31.5
2019-04-17 12:01:00	34	33.42	0.58	30.5	32.12	-1.62	32	32.04	-0.04	31	30.58	0.42	32	30.7	1.3	32	31.46	0.54	32	32.32	-0.32	31	29.48	1.52	27.5	28.46	-0.96	32.5	32.56	-0.06	29.5	29.66	-0.16	32.5	33.04	-0.54	30.5	30.74	-0.24	28.5	31.32	-2.82	20.5	23.1	-2.6	32	31.88	0.12	31
2019-04-17 13:01:00	33.5	33.42	0.08	30	32.12	-2.12	31.5	32.04	-0.54	31.5	30.54	0.96	32.5	30.74	1.76	32.5	31.46	1.04	33	32.28	0.72	31	29.34	1.66	30	28.34	1.66	32	32.48	-0.48	30.5	29.58	0.92	33	33	0	31	30.68	0.32	31	31.36	-0.36	22	23.2	-1.2	33	31.82	1.18	32
2019-04-17 14:01:00	33.5	33.4	0.1	30	32.1	-2.1	32	32.04	-0.04	33	30.48	2.52	33.5	30.8	2.7	34	31.46	2.54	32.5	32.26	0.24	30.5	29.2	1.3	30.5	28.16	2.34	31.5	32.44	-0.94	31.5	29.48	2.02	33.5	32.96	0.54	32	30.6	1.4	32	31.4	0.6	21	23.32	-2.32	33.5	31.76	1.74	32.5
2019-04-17 15:01:00	34	33.42	0.58	31.5	31.98	-0.48	32.5	32.06	0.44	31	30.48	0.52	33	30.84	2.16	34	31.34	2.66	34	32.26	1.74	30.5	29.1	1.4	33	28.1	4.9	33	32.44	0.56	30	29.38	0.62	33	32.9	0.1	32	30.58	1.42	29.5	31.44	-1.94	27.5	23.44	4.06	32	31.7	0.3	32.5
2019-04-17 16:01:00	34	33.44	0.56	32	31.56	0.44	32.5	32.1	0.4	31.5	30.48	1.02	33.5	30.88	2.62	33.5	31.3	2.2	33	32.26	0.74	31	29.02	1.98	32.5	28.08	4.42	32.5	32.42	0.08	29	29.24	-0.24	33.5	32.82	0.68	32.5	30.56	1.94	33	31.48	1.52	30.5	23.54	6.96	33	31.66	1.34	33.5
2019-04-17 17:01:00	34.5	33.46	1.04	33	31.16	1.84	33.5	32.1	1.4	31	30.5	0.5	32.5	30.96	1.54	34	31.2	2.8	32.5	32.26	0.24	31	28.94	2.06	27	28.06	-1.06	33.5	32.44	1.06	28.5	29.1	-0.6	33.5	32.74	0.76	31.5	30.56	0.94	33	31.52	1.48	29	23.62	5.38	32.5	31.62	0.88	34
2019-04-17 18:01:00	34.5	33.5	1	32	30.84	1.16	33	32.12	0.88	30.5	30.5	0	32	31.02	0.98	32.5	31.08	1.42	31.5	32.26	-0.76	31	28.84	2.16	27	28.06	-1.06	33	32.46	0.54	28.5	28.92	-0.42	32.5	32.64	-0.14	30.5	30.56	-0.06	31.5	31.58	-0.08	26.5	23.7	2.8	30.5	31.54	-1.04	33.5
2019-04-17 19:01:00	33	33.54	-0.54	32	30.64	1.36	33	32.14	0.86	22.5	30.5	-8	31.5	31.04	0.46	33.5	30.86	2.64	34	32.26	1.74	29	28.72	0.28	31.5	28.18	3.32	33.5	32.46	1.04	30	28.74	1.26	33	32.6	0.4	31	30.56	0.44	32.5	31.62	0.88	27	23.76	3.24	32.5	31.52	0.98	31
2019-04-17 20:01:00	34	33.58	0.42	32.5	29.86	2.64	33	32.18	0.82	28.5	30.48	-1.98	31	31.06	-0.06	32.5	30.28	2.22	34.5	32.26	2.24	29	28.6	0.4	32.5	28.36	4.14	33.5	32.42	1.08	30	28.5	1.5	33	32.52	0.48	31	30.58	0.42	32.5	31.64	0.86	27	23.8	3.2	33	31.46	1.54	33
2019-04-17 21:01:00	34	33.6	0.4	33	29.14	3.86	33	32.24	0.76	29.5	30.46	-0.96	31	30.98	0.02	32.5	29.72	2.78	34.5	32.48	2.02	29	28.52	0.48	33	28.94	4.06	33.5	32.42	1.08	30	28.2	1.8	33.5	32.36	1.14	30.5	30.62	-0.12	32	31.66	0.34	26.5	23.78	2.72	32.5	31.42	1.08	33
2019-04-17 22:01:00	33.5	33.6	-0.1	32.5	28.56	3.94	33	32.28	0.72	31	30.48	0.52	31	30.94	0.06	32	29.38	2.62	34	32.62	1.38	28.5	28.52	-0.02	32.5	29.42	3.08	33.5	32.3	1.2	29	27.9	1.1	33.5	32.24	1.26	31	30.74	0.26	32.5	31.7	0.8	26	23.8	2.2	32	31.44	0.56	33
2019-04-17 23:01:00	33.5	33.6	-0.1	32.5	27.98	4.52	32.5	32.3	0.2	32	30.58	1.42	30.5	30.92	-0.42	31.5	29.08	2.42	30	32.82	-2.82	28.5	28.48	0.02	21	29.84	-8.84	33.5	32.12	1.38	27	27.62	-0.62	32.5	32.18	0.32	31.5	30.82	0.68	32.5	31.76	0.74	25.5	23.94	1.56	30.5	31.46	-0.96	32.5
2019-04-18 00:01:00	33.5	33.6	-0.1	32.5	27.52	4.98	30.5	32.34	-1.84	31.5	30.66	0.84	31	30.9	0.1	31	28.84	2.16	31	33.1	-2.1	27	28.44	-1.44	26	30.28	-4.28	25	31.98	-6.98	26.5	27.38	-0.88	31.5	32.12	-0.62	29.5	30.88	-1.38	32	31.84	0.16	24.5	24.16	0.34	31	31.5	-0.5	32.5
2019-04-18 01:01:00	33.5	33.58	-0.08	32.5	27.16	5.34	32	32.38	-0.38	31	30.74	0.26	31	30.84	0.16	31	28.66	2.34	33	33.14	-0.14	27	28.36	-1.36	29.5	30.48	-0.98	31.5	31.92	-0.42	28	27.22	0.78	32.5	32.08	0.42	29.5	30.96	-1.46	32.5	32	0.5	24.5	24.38	0.12	31	31.54	-0.54	32.5
2019-04-18 02:01:00	33.5	33.6	-0.1	32	26.96	5.04	32	32.44	-0.44	31	30.82	0.18	30.5	30.78	-0.28	30.5	28.5	2	33.5	33.14	0.36	27	28.32	-1.32	28	30.6	-2.6	32	31.9	0.1	27.5	27.06	0.44	32.5	32.06	0.44	29.5	31.02	-1.52	32.5	32.06	0.44	24.5	24.6	-0.1	30.5	31.54	-1.04	32.5
2019-04-18 03:01:00	33.5	33.6	-0.1	30	26.92	3.08	32.5	32.48	0.02	31	30.82	0.18	30	30.7	-0.7	27.5	28.34	-0.84	33.5	33.16	0.34	27	28.3	-1.3	31	30.66	0.34	33	31.84	1.16	27	26.88	0.12	32	32.02	-0.02	30.5	31.04	-0.54	32	32.1	-0.1	24	24.86	-0.86	31	31.52	-0.52	32.5
2019-04-18 04:01:00	33	33.58	-0.58	22	26.84	-4.84	32.5	32.5	0	31	30.92	0.08	30.5	30.64	-0.14	29	28.1	0.9	33.5	33.12	0.38	27	28.32	-1.32	31.5	30.64	0.86	32.5	31.78	0.72	26	26.76	-0.76	31.5	32.02	-0.52	30.5	31.04	-0.54	32	32.24	-0.24	23	24.9	-1.9	31	31.54	-0.54	32.5
2019-04-18 05:01:00	33	33.58	-0.58	22.5	26.8	-4.3	32	32.52	-0.52	31	31	0	30.5	30.58	-0.08	27	27.88	-0.88	33.5	33.02	0.48	26.5	28.32	-1.82	31.5	30.44	1.06	33	31.78	1.22	26	26.68	-0.68	31	32	-1	31	31.02	-0.02	32	32.24	-0.24	22.5	24.72	-2.22	30.5	31.42	-0.92	32
2019-04-18 06:01:00	33	33.54	-0.54	25	26.58	-1.58	32	32.5	-0.5	30.5	31.1	-0.6	30	30.56	-0.56	26.5	27.62	-1.12	33.5	32.96	0.54	26.5	28.32	-1.82	32	30.44	1.56	33	31.74	1.26	25.5	26.64	-1.14	31	32	-1	30.5	31.04	-0.54	32	32.24	-0.24	22	24.58	-2.58	30.5	31.38	-0.88	32
2019-04-18 07:01:00	33.5	33.54	-0.04	27.5	26.54	0.96	32	32.54	-0.54	30.5	31.22	-0.72	29.5	30.56	-1.06	23.5	27.5	-4	33.5	33.06	0.44	26	28.32	-2.32	31.5	30.52	0.98	33	31.78	1.22	25.5	26.66	-1.16	32	32.02	-0.02	30.5	31.1	-0.6	32	32.28	-0.28	21.5	24.54	-3.04	30.5	31.48	-0.98	32.5
2019-04-18 08:01:00	33.5	33.58	-0.08	13	26.54	-13.54	32	32.58	-0.58	30	31.62	-1.62	29	30.56	-1.56	14.5	27.38	-12.88	33.5	33.08	0.42	25.5	28.4	-2.9	31.5	30.54	0.96	32	31.78	0.22	24	26.64	-2.64	31	32.04	-1.04	30.5	31.16	-0.66	31.5	32.3	-0.8	20.5	24.52	-4.02	29.5	31.52	-2.02	32.5
2019-04-18 09:01:00	33.5	33.6	-0.1	14.5	26.56	-12.06	32.5	32.62	-0.12	30.5	31.78	-1.28	28	30.58	-2.58	15	27.32	-12.32	33.5	33.08	0.42	26	28.48	-2.48	31.5	30.54	0.96	32.5	31.8	0.7	23	26.62	-3.62	29	32.06	-3.06	30.5	31.2	-0.7	31	32.32	-1.32	18.5	24.5	-6	30	31.52	-1.52	32
2019-04-18 10:01:00	33.5	33.6	-0.1	18	26.54	-8.54	32	32.64	-0.64	31	31.9	-0.9	29	30.58	-1.58	22	27.26	-5.26	33.5	33.06	0.44	28	28.54	-0.54	31.5	30.52	0.98	29.5	31.8	-2.3	23.5	26.6	-3.1	30	32.06	-2.06	31.5	31.28	0.22	31.5	32.34	-0.84	20.5	24.52	-4.02	31	31.5	-0.5	32
2019-04-18 11:01:00	33.5	33.62	-0.12	18	26.54	-8.54	32.5	32.66	-0.16	32	31.96	0.04	29.5	30.56	-1.06	24	27.2	-3.2	33	33.06	-0.06	28.5	28.56	-0.06	31.5	30.54	0.96	28.5	31.78	-3.28	24	26.62	-2.62	31	32.06	-1.06	31.5	31.32	0.18	32	32.34	-0.34	24	24.54	-0.54	32	31.48	0.52	32
2019-04-18 12:01:00	33.5	33.62	-0.12	19	26.54	-7.54	32.5	32.7	-0.2	32.5	31.96	0.54	30	30.56	-0.56	25	27.16	-2.16	33.5	33.22	0.28	29	28.6	0.4	32	31	1	28.5	31.78	-3.28	24.5	26.7	-2.2	31	32.08	-1.08	31.5	31.34	0.16	32.5	32.34	0.16	25	24.56	0.44	32	31.52	0.48	32
2019-04-18 13:01:00	33.5	33.62	-0.12	21.5	26.5	-5	33	32.82	0.18	33	31.96	1.04	30.5	30.54	-0.04	27.5	27.12	0.38	33	33.34	-0.34	29	28.66	0.34	32.5	31.26	1.24	31	32.12	-1.12	25.5	26.8	-1.3	31.5	32.16	-0.66	32.5	31.42	1.08	32.5	32.36	0.14	26	24.58	1.42	33	31.52	1.48	32.5
2019-04-18 14:01:00	34	33.6	0.4	25	26.48	-1.48	33	32.86	0.14	33.5	31.92	1.58	31	30.5	0.5	28.5	27.08	1.42	33	33.38	-0.38	30	28.7	1.3	33	31.38	1.62	31.5	32.2	-0.7	26.5	26.84	-0.34	32.5	32.2	0.3	32.5	31.48	1.02	32.5	32.3	0.2	27.5	24.58	2.92	33	31.48	1.52	33
2019-04-18 15:01:00	33.5	33.6	-0.1	29	26.48	2.52	33	32.92	0.08	33	31.82	1.18	31.5	30.5	1	30	27.06	2.94	33	33.4	-0.4	30	28.7	1.3	32	31.56	0.44	30	32.24	-2.24	27	26.86	0.14	32.5	32.22	0.28	32.5	31.5	1	33	32.12	0.88	27.5	24.58	2.92	33	31.42	1.58	33.5
2019-04-18 16:01:00	33.5	33.58	-0.08	29.5	26.58	2.92	33	32.96	0.04	33.5	31.76	1.74	31.5	30.56	0.94	28	27.16	0.84	33	33.42	-0.42	31	28.72	2.28	32.5	31.62	0.88	31.5	32.24	-0.74	27	26.92	0.08	33	32.28	0.72	32	31.5	0.5	33	32	1	28.5	24.62	3.88	32.5	31.44	1.06	33.5
2019-04-18 17:01:00	34	33.58	0.42	31	27.02	3.98	33	33	0	33.5	31.72	1.78	32	30.56	1.44	28	27.22	0.78	30.5	33.44	-2.94	31	28.74	2.26	27.5	31.66	-4.16	32.5	32.26	0.24	27	27	0	33	32.36	0.64	32	31.48	0.52	33	31.88	1.12	26	24.68	1.32	30	31.46	-1.46	33.5
2019-04-18 18:01:00	33.5	33.6	-0.1	27.5	27.42	0.08	33	33.06	-0.06	33.5	31.58	1.92	32	30.56	1.44	27.5	27.36	0.14	31	33.46	-2.46	31	28.78	2.22	27	31.7	-4.7	32.5	32.28	0.22	27.5	27.1	0.4	33.5	32.44	1.06	32	31.44	0.56	33	31.76	1.24	25.5	24.78	0.72	31.5	31.54	-0.04	33.5
2019-04-18 19:01:00	34.5	33.62	0.88	31	27.74	3.26	34	33.1	0.9	33.5	31.46	2.04	32	30.56	1.44	29.5	27.5	2	34	33.48	0.52	31	28.82	2.18	29	31.72	-2.72	34	32.28	1.72	29	27.2	1.8	33	32.52	0.48	32	31.4	0.6	32.5	31.68	0.82	25.5	24.9	0.6	33	31.56	1.44	33
2019-04-18 20:01:00	34	33.62	0.38	32	27.94	4.06	34	33.14	0.86	32.5	31.36	1.14	31.5	30.6	0.9	30.5	27.76	2.74	34.5	32.98	1.52	31	28.86	2.14	32	31.08	0.92	33.5	32.26	1.24	29.5	27.18	2.32	33.5	32.48	1.02	32.5	31.34	1.16	33	31.64	1.36	26.5	24.9	1.6	33.5	31.48	2.02	33
2019-04-18 21:01:00	34.5	33.62	0.88	33	28.64	4.36	34	33.16	0.84	32.5	31.34	1.16	31.5	30.68	0.82	31	28.14	2.86	34.5	32.58	1.92	31	28.94	2.06	32.5	30.62	1.88	34	32.3	1.7	29.5	27.2	2.3	33.5	32.48	1.02	32	31.32	0.68	33	31.58	1.42	26.5	24.86	1.64	33	31.16	1.84	33.5
2019-04-18 22:01:00	34	33.62	0.38	32.5	28.88	3.62	33.5	33.16	0.34	32.5	31.36	1.14	31	30.78	0.22	31	28.52	2.48	34	32.46	1.54	30.5	29.02	1.48	32.5	30.5	2	33.5	32.18	1.32	29.5	27.28	2.22	33.5	32.56	0.94	32.5	31.34	1.16	32.5	31.54	0.96	27	25	2	32	31.08	0.92	33.5
2019-04-18 23:01:00	34	33.62	0.38	32.5	28.98	3.52	33.5	33.2	0.3	32.5	31.4	1.1	30.5	30.82	-0.32	30.5	28.58	1.92	34	32.42	1.58	29	29.04	-0.04	33	30.46	2.54	33	32.18	0.82	29.5	27.36	2.14	33.5	32.6	0.9	32	31.34	0.66	32.5	31.52	0.98	26.5	25.12	1.38	31.5	31.06	0.44	33
2019-04-19 00:01:00	33.5	33.64	-0.14	32.5	29.12	3.38	33.5	33.22	0.28	32	31.42	0.58	30.5	30.84	-0.34	30.5	28.66	1.84	34	32.42	1.58	29.5	29.06	0.44	32.5	30.5	2	33.5	32.16	1.34	29	27.42	1.58	33	32.64	0.36	32	31.36	0.64	32.5	31.54	0.96	26	25.18	0.82	31.5	31.06	0.44	33.5
2019-04-19 01:01:00	33.5	33.66	-0.16	31.5	29.24	2.26	33.5	33.24	0.26	31.5	31.44	0.06	30.5	30.86	-0.36	30	28.7	1.3	34	32.42	1.58	28.5	29.1	-0.6	32.5	30.52	1.98	33.5	32.26	1.24	29	27.48	1.52	33.5	32.7	0.8	31.5	31.38	0.12	32.5	31.54	0.96	25	25.22	-0.22	31	31.06	-0.06	32.5
2019-04-19 02:01:00	33	33.66	-0.66	32	29.4	2.6	33	33.26	-0.26	30	31.46	-1.46	30	30.88	-0.88	30	28.78	1.22	34	32.44	1.56	28	29.12	-1.12	32.5	30.52	1.98	33.5	32.16	1.34	29	27.52	1.48	33.5	32.76	0.74	31	31.4	-0.4	31	31.56	-0.56	24.5	25.28	-0.78	30	31.06	-1.06	32
2019-04-19 03:01:00	33.5	33.66	-0.16	32	29.64	2.36	33.5	33.26	0.24	28.5	31.46	-2.96	30.5	30.92	-0.42	30	28.86	1.14	34	32.44	1.56	27	29.18	-2.18	32.5	30.46	2.04	33	32.1	0.9	28	27.56	0.44	33	32.78	0.22	30	31.42	-1.42	28	31.6	-3.6	24.5	25.34	-0.84	29	31.06	-2.06	32
2019-04-19 04:01:00	33	33.66	-0.66	32.5	29.72	2.78	33.5	33.28	0.22	29.5	31.5	-2	31.5	30.92	0.58	30	28.74	1.26	34	32.46	1.54	27.5	29.26	-1.76	32.5	30.5	2	33	32.14	0.86	28.5	27.58	0.92	33.5	32.8	0.7	30.5	31.44	-0.94	29	31.62	-2.62	25	25.44	-0.44	31.5	31.06	0.44	32.5
2019-04-19 05:01:00	33	33.66	-0.66	33	29.72	3.28	33.5	33.28	0.22	30	31.5	-1.5	30.5	30.94	-0.44	30.5	28.76	1.74	34	32.48	1.52	27.5	29.28	-1.78	32.5	30.52	1.98	33	32.1	0.9	28	27.62	0.38	33.5	32.76	0.74	30	31.48	-1.48	29	31.64	-2.64	24.5	25.46	-0.96	31.5	31.06	0.44	32.5
2019-04-19 06:01:00	33.5	33.64	-0.14	32.5	29.42	3.08	33.5	33.3	0.2	27.5	31.5	-4	30.5	30.96	-0.46	30.5	28.74	1.76	34	32.62	1.38	27.5	29.3	-1.8	32.5	30.76	1.74	33.5	31.98	1.52	28.5	27.68	0.82	33	32.76	0.24	30	31.5	-1.5	29	31.68	-2.68	25	25.56	-0.56	32.5	31.16	1.34	32.5
2019-04-19 07:01:00	33.5	33.64	-0.14	33	29.18	3.82	33	33.32	-0.32	27.5	31.48	-3.98	30	30.98	-0.98	30	28.8	1.2	34	32.76	1.24	27.5	29.34	-1.84	32.5	31.02	1.48	33	31.68	1.32	28	27.7	0.3	33	32.72	0.28	29.5	31.52	-2.02	30	31.72	-1.72	25	25.68	-0.68	31	31.2	-0.2	33.5
2019-04-19 08:01:00	33.5	33.62	-0.12	32.5	28.7	3.8	33	33.32	-0.32	28	31.44	-3.44	30.5	30.98	-0.48	30	28.68	1.32	21	32.76	-11.76	27	29.34	-2.34	15.5	31.2	-15.7	32.5	31.36	1.14	25	27.66	-2.66	31	32.7	-1.7	29	31.54	-2.54	31	31.78	-0.78	21.5	25.78	-4.28	28.5	31.18	-2.68	33
2019-04-19 09:01:00	33.5	33.6	-0.1	30.5	28.08	2.42	32.5	33.32	-0.82	29.5	31.42	-1.92	31	30.98	0.02	24	28.4	-4.4	23.5	32.74	-9.24	27.5	29.34	-1.84	20	31.24	-11.24	33	30.98	2.02	24.5	27.56	-3.06	31	32.62	-1.62	30	31.56	-1.56	30	31.8	-1.8	19.5	25.82	-6.32	21.5	31.14	-9.64	32
2019-04-19 10:01:00	33.5	33.56	-0.06	20.5	27.42	-6.92	32.5	33.32	-0.82	31	31.44	-0.44	30.5	31	-0.5	24.5	28.06	-3.56	30.5	32.74	-2.24	28	29.36	-1.36	28.5	31.26	-2.76	29.5	30.64	-1.14	25	27.48	-2.48	31	32.54	-1.54	31	31.58	-0.58	30	31.82	-1.82	22	25.82	-3.82	28	31.08	-3.08	32.5
2019-04-19 11:01:00	33.5	33.54	-0.04	20.5	27.02	-6.52	33	33.34	-0.34	32	31.48	0.52	30	31.06	-1.06	23.5	27.64	-4.14	32.5	32.76	-0.26	28.5	29.42	-0.92	30.5	31.28	-0.78	29.5	30.54	-1.04	25.5	27.44	-1.94	31	32.46	-1.46	31.5	31.58	-0.08	31	31.86	-0.86	23.5	25.78	-2.28	30.5	31.04	-0.54	33
2019-04-19 12:01:00	34	33.54	0.46	21.5	26.82	-5.32	33	33.36	-0.36	32.5	31.5	1	30	31.14	-1.14	26	27.48	-1.48	33	32.76	0.24	29	29.54	-0.54	32.5	31.28	1.22	28	30.5	-2.5	25.5	27.42	-1.92	32	32.42	-0.42	32	31.6	0.4	32.5	31.9	0.6	25.5	25.74	-0.24	32	31.06	0.94	32.5
2019-04-19 13:01:00	34	33.54	0.46	22	26.7	-4.7	33	33.38	-0.38	33	31.54	1.46	30.5	31.2	-0.7	26	27.3	-1.3	33.5	32.76	0.74	30	29.66	0.34	32.5	31.3	1.2	31	30.46	0.54	26	27.44	-1.44	32.5	32.46	0.04	32	31.62	0.38	32.5	31.92	0.58	26	25.72	0.28	32	31.08	0.92	32.5
2019-04-19 14:01:00	33.5	33.54	-0.04	25.5	26.68	-1.18	33.5	33.38	0.12	33.5	31.58	1.92	31	31.28	-0.28	29.5	27.12	2.38	33.5	32.76	0.74	29.5	29.78	-0.28	32.5	31.3	1.2	28.5	30.46	-1.96	26.5	27.46	-0.96	33	32.44	0.56	33	31.66	1.34	33	31.94	1.06	27.5	25.72	1.78	33	31.12	1.88	33
2019-04-19 15:01:00	34	33.54	0.46	31	26.42	4.58	33	33.4	-0.4	33.5	31.7	1.8	32	31.38	0.62	30.5	26.94	3.56	33	32.76	0.24	31.5	29.9	1.6	31.5	31.3	0.2	30	30.46	-0.46	27.5	27.46	0.04	33	32.38	0.62	33	31.72	1.28	33.5	32.02	1.48	29	25.72	3.28	33	31.22	1.78	33
2019-04-19 16:01:00	33.5	33.54	-0.04	31	26.32	4.68	33.5	33.4	0.1	34	31.88	2.12	31.5	31.44	0.06	27	26.78	0.22	33.5	32.76	0.74	32	30.04	1.96	33	31.3	1.7	31	30.5	0.5	27.5	27.52	-0.02	33	32.36	0.64	33	31.82	1.18	33.5	32.2	1.3	30	25.74	4.26	33	31.34	1.66	33
2019-04-19 17:01:00	33.5	33.54	-0.04	29.5	26.28	3.22	33	33.4	-0.4	33.5	32	1.5	32	31.46	0.54	28.5	26.7	1.8	33.5	32.76	0.74	31.5	30.14	1.36	33	31.3	1.7	30.5	30.52	-0.02	28	27.54	0.46	32	32.32	-0.32	33	31.88	1.12	33.5	32.36	1.14	29	25.74	3.26	32.5	31.36	1.14	33
2019-04-19 18:01:00	33.5	33.52	-0.02	23.5	26.24	-2.74	33.5	33.38	0.12	33.5	32.08	1.42	32.5	31.48	1.02	27.5	26.64	0.86	34	32.76	1.24	31.5	30.22	1.28	33.5	31.3	2.2	29.5	30.54	-1.04	28.5	27.58	0.92	33	32.28	0.72	32.5	31.98	0.52	34	32.5	1.5	28.5	25.76	2.74	32.5	31.36	1.14	33
2019-04-19 19:01:00	33.5	33.48	0.02	21.5	26.2	-4.7	33.5	33.36	0.14	33	32.24	0.76	32.5	31.5	1	29	26.56	2.44	34.5	32.74	1.76	32	30.3	1.7	33.5	31.28	2.22	25	30.52	-5.52	28	27.6	0.4	32.5	32.26	0.24	32.5	32.06	0.44	34	32.62	1.38	28.5	25.76	2.74	32.5	31.3	1.2	32.5
2019-04-19 20:01:00	34	33.46	0.54	19	25.62	-6.62	34	33.36	0.64	32.5	32.4	0.1	32	31.56	0.44	26.5	26.2	0.3	34	32.72	1.28	31	30.4	0.6	33.5	31.26	2.24	26	30.52	-4.52	28	27.62	0.38	32.5	32.18	0.32	32.5	32.16	0.34	34	32.7	1.3	28	25.74	2.26	32.5	31.28	1.22	32.5
2019-04-19 21:01:00	33.5	33.46	0.04	16.5	25.1	-8.6	34	33.36	0.64	32	32.54	-0.54	31.5	31.58	-0.08	23.5	25.98	-2.48	34	33.22	0.78	31	30.52	0.48	33	31.92	1.08	24	30.52	-6.52	27	27.72	-0.72	31.5	32.16	-0.66	33	32.3	0.7	33.5	32.74	0.76	27.5	25.84	1.66	32.5	31.38	1.12	32.5
2019-04-19 22:01:00	33.5	33.46	0.04	16.5	24.88	-8.38	34	33.38	0.62	33	32.66	0.34	32	31.6	0.4	22.5	26.12	-3.62	34.5	33.62	0.88	31.5	30.62	0.88	33	32.4	0.6	25.5	30.48	-4.98	27.5	27.84	-0.34	31.5	32.18	-0.68	32.5	32.4	0.1	33.5	32.8	0.7	26.5	26.06	0.44	31.5	31.8	-0.3	32
2019-04-19 23:01:00	33.5	33.46	0.04	22.5	25.16	-2.66	34	33.4	0.6	33.5	32.74	0.76	32.5	31.68	0.82	20.5	26.28	-5.78	34.5	33.72	0.78	32	30.74	1.26	33	32.52	0.48	31	30.56	0.44	28.5	27.96	0.54	31.5	32.24	-0.74	32.5	32.48	0.02	33.5	32.88	0.62	26	26.22	-0.22	31	31.96	-0.96	32.5
2019-04-20 00:01:00	34	33.46	0.54	27.5	25.36	2.14	34	33.42	0.58	33	32.8	0.2	32.5	31.78	0.72	26.5	26.34	0.16	34	33.72	0.28	32	30.86	1.14	33	32.44	0.56	32	30.6	1.4	29	28.04	0.96	32.5	32.24	0.26	32.5	32.52	-0.02	33.5	32.94	0.56	25.5	26.26	-0.76	32	31.94	0.06	32.5
2019-04-20 01:01:00	33.5	33.44	0.06	29.5	25.52	3.98	34	33.44	0.56	33	32.82	0.18	32	31.86	0.14	26	26.22	-0.22	34	33.68	0.32	32.5	30.98	1.52	33	32.32	0.68	32.5	30.78	1.72	29.5	28.14	1.36	34	32.18	1.82	32.5	32.52	-0.02	33	32.94	0.06	25.5	26.24	-0.74	32	31.84	0.16	32.5
2019-04-20 02:01:00	33.5	33.44	0.06	31	25.46	5.54	33.5	33.46	0.04	32.5	32.84	-0.34	32.5	31.88	0.62	25.5	26.04	-0.54	34	33.64	0.36	31.5	31.04	0.46	32.5	32.24	0.26	33.5	30.84	2.66	29.5	28.2	1.3	33	32.08	0.92	32.5	32.5	0	33	32.94	0.06	25	26.22	-1.22	32	31.78	0.22	32.5
2019-04-20 03:01:00	33	33.46	-0.46	25.5	25.34	0.16	33.5	33.46	0.04	33	32.84	0.16	32.5	31.9	0.6	25.5	25.86	-0.36	34	33.64	0.36	31	31.14	-0.14	32.5	32.26	0.24	33.5	31	2.5	29	28.22	0.78	32	32	0	32.5	32.48	0.02	33	32.94	0.06	24.5	26.16	-1.66	32.5	31.74	0.76	32.5
2019-04-20 04:01:00	33.5	33.46	0.04	29.5	24.96	4.54	33.5	33.5	0	33	32.82	0.18	32	31.88	0.12	26	25.68	0.32	34	33.66	0.34	30.5	31.14	-0.64	32.5	32.32	0.18	34	31.14	2.86	29.5	28.24	1.26	32.5	31.94	0.56	32.5	32.44	0.06	32.5	32.92	-0.42	25	26.06	-1.06	32	31.66	0.34	32.5
2019-04-20 05:01:00	33	33.48	-0.48	31.5	24.52	6.98	33.5	33.5	0	32.5	32.78	-0.28	32	31.88	0.12	28	25.66	2.34	34	33.7	0.3	30	31.14	-1.14	32.5	32.34	0.16	33.5	31.06	2.44	29	28.26	0.74	32.5	31.88	0.62	32	32.42	-0.42	33	32.9	0.1	25	25.9	-0.9	32	31.64	0.36	32.5
2019-04-20 06:01:00	32.5	33.48	-0.98	32	24.08	7.92	33	33.52	-0.52	32	32.74	-0.74	31	31.86	-0.86	29	25.62	3.38	34	33.72	0.28	29.5	31.12	-1.62	32.5	32.34	0.16	33.5	30.98	2.52	29	28.22	0.78	32.5	31.88	0.62	32.5	32.42	0.08	32.5	32.88	-0.38	25	25.8	-0.8	31.5	31.62	-0.12	32
2019-04-20 07:01:00	32.5	33.5	-1	31.5	23.84	7.66	33	33.52	-0.52	31.5	32.64	-1.14	31	31.84	-0.84	28.5	25.44	3.06	33.5	33.72	-0.22	29.5	31.08	-1.58	32	32.32	-0.32	33	31.12	1.88	29	28.2	0.8	32.5	31.8	0.7	32	32.38	-0.38	32	32.84	-0.84	25	25.7	-0.7	31	31.58	-0.58	32
2019-04-20 08:01:00	33	33.5	-0.5	18.5	23.66	-5.16	33	33.5	-0.5	31.5	32.56	-1.06	31.5	31.82	-0.32	21	25.26	-4.26	33.5	33.7	-0.2	30	31.08	-1.08	32	32.3	-0.3	33	31.42	1.58	28.5	28.2	0.3	31	31.72	-0.72	32	32.36	-0.36	32	32.8	-0.8	24.5	25.58	-1.08	30.5	31.56	-1.06	32
2019-04-20 09:01:00	33.5	33.48	0.02	19.5	23.62	-4.12	33	33.48	-0.48	31.5	32.52	-1.02	31	31.82	-0.82	24.5	25.3	-0.8	33.5	33.7	-0.2	30	31.14	-1.14	32	32.28	-0.28	32.5	31.74	0.76	27.5	28.2	-0.7	30.5	31.66	-1.16	32.5	32.36	0.14	32	32.76	-0.76	24	25.46	-1.46	31	31.52	-0.52	32.5
2019-04-20 10:01:00	33.5	33.48	0.02	25	23.88	1.12	33	33.46	-0.46	32.5	32.54	-0.04	31.5	31.84	-0.34	27.5	25.52	1.98	33.5	33.7	-0.2	30	31.16	-1.16	32	32.28	-0.28	32	32.14	-0.14	27.5	28.28	-0.78	31.5	31.68	-0.18	32.5	32.34	0.16	31.5	32.74	-1.24	25	25.36	-0.36	32	31.5	0.5	33
2019-04-20 11:01:00	33.5	33.48	0.02	27.5	24.38	3.12	33	33.42	-0.42	33	32.5	0.5	32.5	31.84	0.66	28.5	25.8	2.7	33	33.68	-0.68	31	31.14	-0.14	31.5	32.26	-0.76	31.5	32.44	-0.94	28	28.36	-0.36	32.5	31.7	0.8	33	32.34	0.66	32	32.7	-0.7	26	25.32	0.68	32	31.5	0.5	33
2019-04-20 12:01:00	33.5	33.48	0.02	25.5	24.72	0.78	33.5	33.38	0.12	33.5	32.46	1.04	32.5	31.8	0.7	25	26.16	-1.16	32.5	33.64	-1.14	31.5	31.06	0.44	28.5	32.24	-3.74	30.5	32.5	-2	27.5	28.38	-0.88	31	31.72	-0.72	32.5	32.34	0.16	32.5	32.66	-0.16	24.5	25.28	-0.78	30	31.54	-1.54	33
2019-04-20 13:01:00	33.5	33.44	0.06	25.5	24.88	0.62	33.5	33.32	0.18	33	32.42	0.58	32	31.74	0.26	23	26.28	-3.28	32	33.62	-1.62	32	30.98	1.02	29.5	32.22	-2.72	32.5	32.52	-0.02	28	28.38	-0.38	30.5	31.72	-1.22	32	32.32	-0.32	32.5	32.6	-0.1	25	25.24	-0.24	29.5	31.52	-2.02	33.5
2019-04-20 14:01:00	34	33.42	0.58	20.5	24.98	-4.48	33.5	33.26	0.24	33.5	32.38	1.12	31	31.68	-0.68	21.5	26.42	-4.92	32.5	33.6	-1.1	31.5	30.9	0.6	30.5	32.18	-1.68	32.5	32.52	-0.02	27.5	28.34	-0.84	30	31.64	-1.64	31.5	32.28	-0.78	32.5	32.56	-0.06	25.5	25.18	0.32	30.5	31.48	-0.98	33.5
2019-04-20 15:01:00	34	33.4	0.6	22.5	25.02	-2.52	33.5	33.22	0.28	33.5	32.34	1.16	31.5	31.6	-0.1	25	26.6	-1.6	33.5	33.58	-0.08	32	30.84	1.16	33	32.14	0.86	32.5	32.5	0	27	28.3	-1.3	31	31.6	-0.6	32.5	32.26	0.24	33	32.5	0.5	26	25.14	0.86	32	31.44	0.56	33
2019-04-20 16:01:00	34	33.4	0.6	21.5	25.28	-3.78	34	33.16	0.84	33	32.26	0.74	31.5	31.52	-0.02	26	26.74	-0.74	33.5	33.56	-0.06	31.5	30.76	0.74	33	32.1	0.9	33.5	32.46	1.04	28	28.26	-0.26	31.5	31.6	-0.1	32	32.22	-0.22	33	32.46	0.54	26.5	25.12	1.38	31	31.36	-0.36	33
2019-04-20 17:01:00	34	33.36	0.64	20	25.38	-5.38	33.5	33.12	0.38	33	32.16	0.84	31.5	31.44	0.06	26.5	26.86	-0.36	34.5	33.54	0.96	32	30.74	1.26	33.5	32.06	1.44	29	32.38	-3.38	28	28.2	-0.2	31.5	31.58	-0.08	32.5	32.18	0.32	33	32.44	0.56	26	25.08	0.92	32.5	31.3	1.2	33
2019-04-20 18:01:00	33.5	33.34	0.16	18.5	25.4	-6.9	33.5	33.06	0.44	32.5	32.06	0.44	31.5	31.38	0.12	27.5	26.9	0.6	34	33.52	0.48	31	30.68	0.32	33	32.02	0.98	28.5	32.32	-3.82	27	28.14	-1.14	32	31.56	0.44	33	32.18	0.82	33	32.38	0.62	26.5	25.02	1.48	32	31.24	0.76	32.5
2019-04-20 19:01:00	34	33.36	0.64	17.5	25.4	-7.9	33.5	33.02	0.48	31	32	-1	32	31.36	0.64	23	26.9	-3.9	34	33.5	0.5	30.5	30.62	-0.12	33	31.98	1.02	33	32.24	0.76	28	28.08	-0.08	31	31.54	-0.54	31.5	32.14	-0.64	33	32.34	0.66	26	24.94	1.06	31.5	31.18	0.32	32.5
2019-04-20 20:01:00	33.5	33.38	0.12	17	25.18	-8.18	33	33	0	31	31.94	-0.94	32	31.34	0.66	24.5	26.92	-2.42	34	33.5	0.5	32	30.56	1.44	33	31.96	1.04	32.5	32	0.5	28	27.98	0.02	30.5	31.54	-1.04	32	32.12	-0.12	33	32.34	0.66	25.5	24.84	0.66	32	31.16	0.84	32.5
2019-04-20 21:01:00	33.5	33.42	0.08	18	25.26	-7.26	33.5	33	0.5	31.5	31.9	-0.4	32	31.32	0.68	27.5	27.2	0.3	34	33.5	0.5	32.5	30.48	2.02	33	31.96	1.04	34	31.74	2.26	28	27.88	0.12	31	31.54	-0.54	32.5	32.12	0.38	33	32.34	0.66	25	24.8	0.2	31.5	31.18	0.32	32.5
2019-04-20 22:01:00	33.5	33.42	0.08	23	25.26	-2.26	33.5	33	0.5	32.5	31.86	0.64	32	31.32	0.68	29	27.26	1.74	34	33.52	0.48	31.5	30.4	1.1	33	31.98	1.02	34	31.48	2.52	29	27.8	1.2	32	31.56	0.44	32.5	32.12	0.38	33	32.34	0.66	25	24.78	0.22	32	31.2	0.8	33
2019-04-20 23:01:00	33.5	33.42	0.08	29	24.94	4.06	33	33.02	-0.02	32	31.78	0.22	32	31.26	0.74	29.5	27.1	2.4	34	33.52	0.48	31	30.36	0.64	32.5	31.98	0.52	33	31.36	1.64	29.5	27.66	1.84	32	31.54	0.46	32.5	32.1	0.4	32.5	32.36	0.14	25.5	24.74	0.76	31.5	31.2	0.3	32
2019-04-21 00:01:00	33.5	33.44	0.06	31	24.54	6.46	33	33.04	-0.04	32.5	31.72	0.78	31.5	31.2	0.3	29.5	26.76	2.74	33.5	33.54	-0.04	30	30.32	-0.32	32.5	32.04	0.46	32.5	31.3	1.2	29	27.52	1.48	32	31.5	0.5	32.5	32.08	0.42	32.5	32.38	0.12	25	24.66	0.34	32	31.16	0.84	32
2019-04-21 01:01:00	33	33.46	-0.46	31.5	24.3	7.2	32.5	33.04	-0.54	32	31.64	0.36	31	31.12	-0.12	29.5	26.72	2.78	33.5	33.58	-0.08	30	30.28	-0.28	32.5	32.2	0.3	32.5	31.32	1.18	29	27.42	1.58	32.5	31.52	0.98	32	32.08	-0.08	32	32.38	-0.38	24.5	24.76	-0.26	31.5	31.22	0.28	32.5
2019-04-21 02:01:00	33	33.48	-0.48	32	24.08	7.92	32.5	33.04	-0.54	32	31.6	0.4	30.5	31.1	-0.6	29.5	26.78	2.72	33.5	33.66	-0.16	30.5	30.2	0.3	32	32.32	-0.32	32.5	31.26	1.24	28.5	27.3	1.2	32	31.56	0.44	31.5	32.1	-0.6	32	32.4	-0.4	24	24.86	-0.86	31	31.32	-0.32	32
2019-04-21 03:01:00	33	33.48	-0.48	32	24.28	7.72	32.5	33.02	-0.52	31.5	31.52	-0.02	30.5	31.14	-0.64	30	27.14	2.86	33.5	33.7	-0.2	30	30.08	-0.08	31.5	32.42	-0.92	33	31.18	1.82	28.5	27.22	1.28	32	31.64	0.36	32	32.14	-0.14	31.5	32.44	-0.94	24	24.98	-0.98	31	31.4	-0.4	32
2019-04-21 04:01:00	33	33.46	-0.46	32	24.62	7.38	32	32.8	-0.8	31	31.46	-0.46	30.5	31.16	-0.66	29	27.38	1.62	33.5	33.7	-0.2	29	29.72	-0.72	31.5	32.34	-0.84	32.5	31.06	1.44	28	27.2	0.8	32	31.68	0.32	31.5	32.16	-0.66	32	32.44	-0.44	24	25.1	-1.1	30.5	31.46	-0.96	32
2019-04-21 05:01:00	32.5	33.44	-0.94	32	24.98	7.02	32.5	32.64	-0.14	30.5	31.42	-0.92	30	31.18	-1.18	29	27.58	1.42	33.5	33.7	-0.2	30	29.48	0.52	31.5	32.24	-0.74	32	30.8	1.2	28	27.14	0.86	32	31.72	0.28	31.5	32.2	-0.7	32	32.46	-0.46	24	25.24	-1.24	30.5	31.54	-1.04	32
2019-04-21 06:01:00	32.5	33.44	-0.94	32	25.46	6.54	32	32.46	-0.46	30	31.36	-1.36	30.5	31.22	-0.72	29	27.8	1.2	33.5	33.68	-0.18	28.5	29.14	-0.64	31.5	32.16	-0.66	32	30.84	1.16	27.5	27.1	0.4	32	31.74	0.26	32	32.2	-0.2	31.5	32.48	-0.98	23.5	25.36	-1.86	30.5	31.58	-1.08	32
2019-04-21 07:01:00	33	33.44	-0.44	32	26.02	5.98	32	32.02	-0.02	30.5	31.28	-0.78	30.5	31.24	-0.74	29	28	1	33.5	33.68	-0.18	28	28.76	-0.76	31.5	32.14	-0.64	31.5	30.6	0.9	27.5	27.08	0.42	32	31.74	0.26	31.5	32.16	-0.66	31.5	32.5	-1	23	25.44	-2.44	30	31.64	-1.64	32
2019-04-21 08:01:00	33	33.42	-0.42	26	26.62	-0.62	32.5	31.9	0.6	30	31.28	-1.28	30.5	31.24	-0.74	29	28.36	0.64	33.5	33.68	-0.18	28	28.56	-0.56	31.5	32.14	-0.64	27	30.46	-3.46	26.5	27.08	-0.58	32.5	31.8	0.7	31.5	32.2	-0.7	32	32.5	-0.5	22.5	25.5	-3	30.5	31.68	-1.18	32
2019-04-21 09:01:00	34	33.42	0.58	20.5	27.24	-6.74	33	31.86	1.14	30.5	31.28	-0.78	31	31.22	-0.22	28	28.66	-0.66	33.5	33.7	-0.2	28	28.38	-0.38	32	32.14	-0.14	26.5	30.44	-3.94	26	27.1	-1.1	31	31.9	-0.9	32	32.22	-0.22	32	32.5	-0.5	23.5	25.56	-2.06	31	31.68	-0.68	32
2019-04-21 10:01:00	33.5	33.4	0.1	19.5	27.8	-8.3	33	31.84	1.16	30.5	31.26	-0.76	31	31.22	-0.22	26	28.82	-2.82	34	33.7	0.3	28	28.18	-0.18	32.5	32.12	0.38	26	30.36	-4.36	25.5	27.14	-1.64	31	31.96	-0.96	32.5	32.2	0.3	32	32.48	-0.48	23.5	25.6	-2.1	31.5	31.66	-0.16	32
2019-04-21 11:01:00	33.5	33.38	0.12	17	28.18	-11.18	33.5	31.8	1.7	30.5	31.18	-0.68	30	31.16	-1.16	23.5	28.92	-5.42	33.5	33.7	-0.2	29	28.06	0.94	32	32.1	-0.1	29	30.3	-1.3	24	27.12	-3.12	31	31.98	-0.98	32	32.16	-0.16	32	32.44	-0.44	24	25.64	-1.64	32	31.6	0.4	32.5
2019-04-21 12:01:00	34	33.36	0.64	17.5	28.32	-10.82	33.5	31.76	1.74	31.5	31.12	0.38	31	31.1	-0.1	20	29	-9	33.5	33.68	-0.18	30	28	2	33	32.08	0.92	30	30.28	-0.28	24.5	27.08	-2.58	31.5	32	-0.5	32.5	32.14	0.36	32.5	32.4	0.1	24	25.62	-1.62	31	31.54	-0.54	32.5
2019-04-21 13:01:00	34	33.32	0.68	19.5	28.36	-8.86	33.5	31.72	1.78	31.5	31.02	0.48	30.5	31.04	-0.54	24	29.08	-5.08	33.5	33.68	-0.18	30.5	27.94	2.56	32.5	32.06	0.44	31	30.28	0.72	25	27.06	-2.06	31.5	32.02	-0.52	32.5	32.12	0.38	32.5	32.36	0.14	27	25.62	1.38	31.5	31.46	0.04	32.5
2019-04-21 14:01:00	34	33.3	0.7	20	28.38	-8.38	33.5	31.7	1.8	32	30.92	1.08	31.5	31	0.5	24.5	29.14	-4.64	34	33.68	0.32	30	27.9	2.1	32.5	32.04	0.46	31	30.28	0.72	25	27.04	-2.04	31.5	32.02	-0.52	32.5	32.12	0.38	33	32.34	0.66	27.5	25.6	1.9	32	31.42	0.58	32.5
2019-04-21 15:01:00	34	33.28	0.72	25.5	28.38	-2.88	33	31.68	1.32	31.5	30.8	0.7	32	30.96	1.04	30.5	29.18	1.32	33.5	33.68	-0.18	28.5	27.8	0.7	33	32.02	0.98	30.5	30.28	0.22	25.5	27.02	-1.52	32	32.02	-0.02	32.5	32.12	0.38	33.5	32.3	1.2	28.5	25.6	2.9	32.5	31.38	1.12	33
2019-04-21 16:01:00	33.5	33.26	0.24	31	28.38	2.62	28	31.64	-3.64	32	30.68	1.32	32	30.92	1.08	31	29.2	1.8	33.5	33.7	-0.2	23	27.7	-4.7	31	32.02	-1.02	29.5	30.24	-0.74	26.5	27	-0.5	32	32.04	-0.04	33	32.08	0.92	33	32.32	0.68	29	25.62	3.38	33.5	31.32	2.18	33
2019-04-21 17:01:00	33.5	33.24	0.26	30.5	28.38	2.12	30	31.62	-1.62	32	30.6	1.4	32	30.88	1.12	31	29.26	1.74	33.5	33.7	-0.2	25.5	27.58	-2.08	30.5	32.02	-1.52	27	30.12	-3.12	26.5	27	-0.5	32.5	32.06	0.44	33	32.06	0.94	33.5	32.28	1.22	30	25.58	4.42	33	31.3	1.7	33
2019-04-21 18:01:00	34	33.24	0.76	32	28.38	3.62	29	31.58	-2.58	31.5	30.52	0.98	32.5	30.84	1.66	32	29.3	2.7	34	33.7	0.3	23.5	27.44	-3.94	31.5	32.02	-0.52	30	30.08	-0.08	27	27.02	-0.02	32	32.06	-0.06	32.5	32.02	0.48	33.5	32.26	1.24	29	25.54	3.46	33.5	31.28	2.22	33
2019-04-21 19:01:00	33.5	33.24	0.26	32.5	28.4	4.1	22.5	31.56	-9.06	30.5	30.44	0.06	32	30.82	1.18	32.5	29.34	3.16	34	33.7	0.3	21.5	27.36	-5.86	32.5	32.02	0.48	22.5	30.06	-7.56	26.5	27.06	-0.56	32	32.08	-0.08	32	31.98	0.02	33.5	32.26	1.24	28.5	25.52	2.98	33.5	31.26	2.24	33
2019-04-21 20:01:00	33.5	33.22	0.28	32.5	28.42	4.08	30.5	31.56	-1.06	31	30.22	0.78	32	30.78	1.22	32	29.38	2.62	34	33.7	0.3	25.5	27.3	-1.8	33	32.02	0.98	29.5	30.08	-0.58	28	27.1	0.9	32.5	32.1	0.4	32.5	31.94	0.56	33	32.2	0.8	27.5	25.52	1.98	32.5	31.26	1.24	33
2019-04-21 21:01:00	33.5	33.24	0.26	32.5	28.66	3.84	32	31.56	0.44	31	29.82	1.18	31.5	30.76	0.74	32	29.44	2.56	34.5	33.68	0.82	27.5	27.28	0.22	33	31.88	1.12	32	30.28	1.72	28.5	27.1	1.4	33	32.06	0.94	32.5	31.86	0.64	33	31.86	1.14	27	25.54	1.46	32	31.18	0.82	33
2019-04-21 22:01:00	33	33.22	-0.22	32	29.12	2.88	33	31.54	1.46	31	29.4	1.6	32	30.76	1.24	31.5	29.58	1.92	34	33.5	0.5	27.5	27.34	0.16	32.5	31.6	0.9	32	30.5	1.5	29	27.08	1.92	32.5	32.08	0.42	32	31.8	0.2	32.5	31.7	0.8	26	25.58	0.42	31	31.1	-0.1	32.5
2019-04-21 23:01:00	33	33.22	-0.22	32.5	29.62	2.88	32.5	31.54	0.96	30.5	29.04	1.46	30.5	30.78	-0.28	31.5	29.82	1.68	34	33.38	0.62	28.5	27.38	1.12	32.5	31.34	1.16	32.5	30.74	1.76	28.5	27.08	1.42	32.5	32.14	0.36	31.5	31.74	-0.24	32	31.6	0.4	26	25.68	0.32	30.5	30.98	-0.48	32.5
2019-04-22 00:01:00	33	33.24	-0.24	32.5	30.22	2.28	32	31.52	0.48	30.5	28.72	1.78	30.5	30.9	-0.4	31.5	30.18	1.32	33.5	33.28	0.22	29.5	27.42	2.08	32	31.12	0.88	32.5	30.9	1.6	28.5	27.18	1.32	32.5	32.22	0.28	32	31.72	0.28	31.5	31.48	0.02	25	25.82	-0.82	30	30.84	-0.84	32
2019-04-22 01:01:00	32.5	33.24	-0.74	32	30.8	1.2	32	31.5	0.5	30	28.46	1.54	30	31	-1	31.5	30.72	0.78	33.5	33.26	0.24	28.5	27.4	1.1	32	31	1	32.5	31	1.5	28.5	27.28	1.22	32.5	32.28	0.22	32	31.7	0.3	31.5	31.36	0.14	25	26.02	-1.02	30	30.82	-0.82	32
2019-04-22 02:01:00	32.5	33.24	-0.74	32	31.32	0.68	32	31.48	0.52	29.5	28.24	1.26	30	31.16	-1.16	31	31.14	-0.14	33.5	33.14	0.36	29	27.42	1.58	32	30.72	1.28	32.5	31.08	1.42	28.5	27.38	1.12	32.5	32.34	0.16	32	31.68	0.32	31.5	31.34	0.16	24	26.06	-2.06	30.5	30.78	-0.28	32
2019-04-22 03:01:00	32.5	33.24	-0.74	32	31.8	0.2	32	31.44	0.56	29	28.06	0.94	29.5	31.26	-1.76	30.5	31.54	-1.04	33.5	33.04	0.46	28	27.44	0.56	31.5	30.5	1	32.5	31.18	1.32	28	27.46	0.54	32	32.38	-0.38	31.5	31.66	-0.16	31	31.32	-0.32	24	26.14	-2.14	30	30.74	-0.74	32
2019-04-22 04:01:00	32.5	33.26	-0.76	32	32.08	-0.08	31.5	31.42	0.08	28.5	27.9	0.6	29.5	31.34	-1.84	30.5	31.72	-1.22	34	32.92	1.08	27.5	27.52	-0.02	31.5	30.3	1.2	32	31.28	0.72	28	27.54	0.46	32.5	32.42	0.08	31	31.64	-0.64	32	31.26	0.74	24.5	26.2	-1.7	29.5	30.66	-1.16	32
2019-04-22 05:01:00	32.5	33.3	-0.8	32	32.14	-0.14	31.5	31.58	-0.08	29	27.76	1.24	29.5	31.44	-1.94	30.5	31.86	-1.36	33.5	32.82	0.68	26	27.84	-1.84	31.5	30.16	1.34	29.5	31.42	-1.92	28	27.6	0.4	32.5	32.46	0.04	31	31.6	-0.6	31	31.24	-0.24	23	26.24	-3.24	30	30.58	-0.58	32
2019-04-22 06:01:00	32.5	33.34	-0.84	32	32.22	-0.22	31.5	31.68	-0.18	28.5	27.54	0.96	29	31.52	-2.52	30	32	-2	33.5	32.7	0.8	26.5	28.04	-1.54	31.5	30.04	1.46	31	31.68	-0.68	28.5	27.64	0.86	32	32.44	-0.44	30.5	31.54	-1.04	31.5	31.04	0.46	23	26.22	-3.22	30	30.48	-0.48	32
2019-04-22 07:01:00	32.5	33.36	-0.86	32.5	32.24	0.26	31.5	31.82	-0.32	28	27.26	0.74	30	31.56	-1.56	30	32.1	-2.1	33.5	32.62	0.88	26.5	28.34	-1.84	31.5	29.96	1.54	31.5	31.84	-0.34	28.5	27.7	0.8	32.5	32.46	0.04	31	31.48	-0.48	31.5	30.82	0.68	23	26.2	-3.2	30	30.3	-0.3	32
2019-04-22 08:01:00	32.5	33.4	-0.9	32.5	32.22	0.28	32	32.24	-0.24	25	26.98	-1.98	29.5	31.6	-2.1	30	32.18	-2.18	33.5	32.6	0.9	26.5	28.7	-2.2	31.5	29.9	1.6	32	32.3	-0.3	28.5	27.78	0.72	32.5	32.5	0	30.5	31.44	-0.94	30	30.44	-0.44	23	26.18	-3.18	30	30.06	-0.06	32.5
2019-04-22 09:01:00	33.5	33.42	0.08	32	32.2	-0.2	32.5	32.34	0.16	20	26.62	-6.62	30	31.62	-1.62	30.5	32.26	-1.76	33	32.58	0.42	27.5	28.86	-1.36	28	29.86	-1.86	32	32.46	-0.46	26.5	27.78	-1.28	31.5	32.5	-1	29.5	31.34	-1.84	23.5	30	-6.5	23	26.22	-3.22	28.5	29.8	-1.3	32.5
2019-04-22 10:01:00	33.5	33.44	0.06	32	32.16	-0.16	32.5	32.38	0.12	20	26.28	-6.28	31	31.68	-0.68	31.5	32.34	-0.84	29	32.4	-3.4	29.5	28.92	0.58	25	29.78	-4.78	32	32.52	-0.52	25.5	27.74	-2.24	31.5	32.48	-0.98	30.5	31.22	-0.72	28	29.52	-1.52	24.5	26.22	-1.72	29	29.48	-0.48	31.5
2019-04-22 11:01:00	33.5	33.46	0.04	32	32.14	-0.14	33	32.36	0.64	21.5	25.88	-4.38	31.5	31.72	-0.22	32	32.44	-0.44	31	32.16	-1.16	29	29	0	26	29.38	-3.38	32	32.58	-0.58	25.5	27.66	-2.16	32.5	32.48	0.02	31	31.14	-0.14	29.5	29.1	0.4	26	26.22	-0.22	28.5	29.16	-0.66	31.5
2019-04-22 12:01:00	34	33.48	0.52	32	32.06	-0.06	33	32.38	0.62	22.5	25.46	-2.96	33	31.82	1.18	32.5	32.54	-0.04	31	31.98	-0.98	30	29	1	26.5	28.96	-2.46	33	32.6	0.4	26.5	27.58	-1.08	33	32.48	0.52	31.5	31.04	0.46	29	28.66	0.34	27.5	26.2	1.3	28.5	28.88	-0.38	32
2019-04-22 13:01:00	34	33.48	0.52	32	32	0	33	32.4	0.6	25	25.04	-0.04	33.5	31.92	1.58	33.5	32.62	0.88	33	31.7	1.3	29.5	28.94	0.56	30	28.42	1.58	32.5	32.62	-0.12	27	27.46	-0.46	33	32.48	0.52	32	30.94	1.06	29.5	28.34	1.16	29	26.2	2.8	30.5	28.6	1.9	32
2019-04-22 14:01:00	34	33.5	0.5	32.5	31.94	0.56	33	32.4	0.6	26	24.7	1.3	34.5	32.06	2.44	34.5	32.7	1.8	30.5	31.36	-0.86	31	28.92	2.08	25.5	27.86	-2.36	33	32.68	0.32	27.5	27.3	0.2	33	32.46	0.54	32	30.84	1.16	32	28.2	3.8	28	26.18	1.82	30.5	28.36	2.14	32
2019-04-22 15:01:00	34	33.52	0.48	32	31.9	0.1	32.5	32.4	0.1	27.5	24.5	3	34	32.18	1.82	34.5	32.82	1.68	31.5	30.98	0.52	30.5	28.86	1.64	27	27.24	-0.24	33.5	32.74	0.76	27	27.1	-0.1	32.5	32.4	0.1	32	30.7	1.3	32.5	28.1	4.4	29.5	26.12	3.38	31	28.14	2.86	32
2019-04-22 16:01:00	34.5	33.54	0.96	32.5	31.9	0.6	32.5	32.4	0.1	27.5	24.5	3	34	32.32	1.68	35	32.94	2.06	30.5	30.6	-0.1	30.5	28.86	1.64	28	26.68	1.32	33	32.76	0.24	27.5	26.96	0.54	33	32.36	0.64	32	30.62	1.38	32	28.06	3.94	30	26.04	3.96	30.5	27.96	2.54	32
2019-04-22 17:01:00	34.5	33.58	0.92	32.5	31.92	0.58	32	32.46	-0.46	28.5	24.6	3.9	34.5	32.46	2.04	34.5	33.06	1.44	31	30.52	0.48	31	28.92	2.08	27.5	26.38	1.12	33	32.82	0.18	28	26.9	1.1	33	32.32	0.68	32	30.64	1.36	32.5	28.02	4.48	30	26.02	3.98	31.5	27.9	3.6	31.5
2019-04-22 18:01:00	34.5	33.62	0.88	32.5	31.98	0.52	32.5	32.52	-0.02	26.5	24.72	1.78	34	32.6	1.4	34.5	33.18	1.32	30.5	30.52	-0.02	30.5	29.06	1.44	27.5	26.26	1.24	33.5	32.96	0.54	27.5	26.9	0.6	32	32.32	-0.32	31.5	30.68	0.82	28.5	28.08	0.42	29.5	26.12	3.38	30.5	27.9	2.6	31.5
2019-04-22 19:01:00	34.5	33.66	0.84	32.5	31.38	1.12	32.5	32.56	-0.06	24.5	24.84	-0.34	33.5	32.74	0.76	34.5	32.98	1.52	32	30.52	1.48	31	29.18	1.82	29.5	26.22	3.28	34	32.6	1.4	28.5	26.82	1.68	32.5	32.3	0.2	31	30.74	0.26	28	28.14	-0.14	28.5	26.24	2.26	29	27.9	1.1	31
2019-04-22 20:01:00	34.5	33.7	0.8	32	30.74	1.26	33	32.54	0.46	23.5	24.9	-1.4	33	32.82	0.18	34.5	32.64	1.86	33.5	30.52	2.98	30.5	29.24	1.26	31	26.22	4.78	34	32.26	1.74	28.5	26.68	1.82	33	32.24	0.76	31	30.78	0.22	24	28.18	-4.18	28	26.36	1.64	27.5	27.92	-0.42	31
2019-04-22 21:01:00	34	33.74	0.26	32	30.2	1.8	33	32.56	0.44	22	25.02	-3.02	32.5	32.88	-0.38	34	32.48	1.52	33.5	30.52	2.98	29.5	29.34	0.16	32	26.24	5.76	33.5	32.06	1.44	28	26.54	1.46	32.5	32.2	0.3	30	30.86	-0.86	22	28.28	-6.28	28.5	26.5	2	26	27.92	-1.92	31.5
2019-04-22 22:01:00	34	33.76	0.24	31.5	29.72	1.78	33	32.6	0.4	22.5	25.34	-2.84	33	32.92	0.08	34	32.3	1.7	30	30.54	-0.54	29	29.46	-0.46	31	26.44	4.56	33.5	31.96	1.54	27.5	26.48	1.02	32.5	32.22	0.28	29.5	30.98	-1.48	21	28.64	-7.64	27	26.68	0.32	24	28.02	-4.02	31
2019-04-22 23:01:00	33.5	33.76	-0.26	31.5	29.28	2.22	32.5	32.64	-0.14	21	25.7	-4.7	33	32.9	0.1	34	32	2	28	30.74	-2.74	29.5	29.58	-0.08	22.5	26.76	-4.26	33.5	31.88	1.62	27	26.48	0.52	32.5	32.22	0.28	30	31.04	-1.04	22	28.8	-6.8	26	26.82	-0.82	23	28.1	-5.1	30
2019-04-23 00:01:00	33.5	33.78	-0.28	30.5	28.9	1.6	33	32.66	0.34	20	26.04	-6.04	33	32.86	0.14	34	31.76	2.24	29.5	30.84	-1.34	28.5	29.7	-1.2	22	27.04	-5.04	33	31.84	1.16	26.5	26.52	-0.02	32.5	32.2	0.3	29	31.1	-2.1	21	28.92	-7.92	25.5	26.96	-1.46	23.5	28.22	-4.72	30
2019-04-23 01:01:00	33	33.8	-0.8	31	28.56	2.44	32.5	32.7	-0.2	20	26.38	-6.38	33	32.74	0.26	33.5	31.44	2.06	26.5	30.94	-4.44	28	29.76	-1.76	18.5	27.28	-8.78	33	31.8	1.2	25.5	26.52	-1.02	32.5	32.14	0.36	29.5	31.16	-1.66	23.5	29.06	-5.56	25	26.98	-1.98	23	28.32	-5.32	29
2019-04-23 02:01:00	33	33.82	-0.82	30.5	28.48	2.02	32	32.74	-0.74	21.5	26.64	-5.14	33.5	32.6	0.9	33.5	31.22	2.28	25	30.96	-5.96	28	29.88	-1.88	18	27.42	-9.42	34	31.82	2.18	24.5	26.56	-2.06	32	32.12	-0.12	29.5	31.16	-1.66	28	29.2	-1.2	24.5	27	-2.5	24	28.4	-4.4	29.5
2019-04-23 03:01:00	33	33.82	-0.82	31	28.36	2.64	32	32.78	-0.78	24.5	26.88	-2.38	33	32.4	0.6	34	31.06	2.94	24	31.1	-7.1	27.5	29.94	-2.44	16.5	27.72	-11.22	34	31.84	2.16	23.5	26.62	-3.12	31	32.1	-1.1	28.5	31.16	-2.66	29	29.24	-0.24	22.5	27.1	-4.6	25	28.44	-3.44	30.5
2019-04-23 04:01:00	33	33.82	-0.82	32	28.12	3.88	32	32.84	-0.84	29	27.04	1.96	33	32.26	0.74	33.5	30.74	2.76	24	31.18	-7.18	28	30.04	-2.04	17.5	27.94	-10.44	33	31.82	1.18	24.5	26.68	-2.18	31	32.1	-1.1	29.5	31.18	-1.68	30	29.28	0.72	22	27.12	-5.12	25.5	28.46	-2.96	31.5
2019-04-23 05:01:00	33.5	33.82	-0.32	32.5	27.76	4.74	33	32.9	0.1	31	27.22	3.78	33	32.08	0.92	33.5	30.3	3.2	32	31.18	0.82	29	30.14	-1.14	24	27.96	-3.96	33.5	31.86	1.64	26.5	26.74	-0.24	31.5	32.02	-0.52	31.5	31.16	0.34	31	29.32	1.68	24	26.96	-2.96	28	28.26	-0.26	32
2019-04-23 06:01:00	33.5	33.82	-0.32	33.5	27.38	6.12	33	32.98	0.02	32	27.36	4.64	33	31.9	1.1	33.5	29.94	3.56	33.5	31.26	2.24	29.5	30.22	-0.72	28.5	28.08	0.42	33	31.9	1.1	28	26.78	1.22	32.5	31.94	0.56	32	31.12	0.88	32.5	29.32	3.18	25.5	26.84	-1.34	30	28.16	1.84	33
2019-04-23 07:01:00	33.5	33.82	-0.32	17	26.96	-9.96	32.5	33.04	-0.54	31.5	27.56	3.94	32.5	31.74	0.76	25	29.48	-4.48	33.5	31.42	2.08	29.5	30.3	-0.8	30.5	28.28	2.22	22	31.92	-9.92	26.5	26.82	-0.32	31.5	31.94	-0.44	32	31.12	0.88	33	29.52	3.48	26	26.74	-0.74	30	28.2	1.8	32.5
2019-04-23 08:01:00	33.5	33.82	-0.32	16.5	26.54	-10.04	31	33.08	-2.08	29.5	27.86	1.64	32	31.64	0.36	21.5	28.96	-7.46	33.5	31.52	1.98	28	30.36	-2.36	31.5	28.44	3.06	23	31.92	-8.92	25	26.82	-1.82	31	31.9	-0.9	32	31.18	0.82	32.5	29.74	2.76	26	26.7	-0.7	30.5	28.28	2.22	32.5
2019-04-23 09:01:00	33.5	33.82	-0.32	19	26.4	-7.4	32.5	33.1	-0.6	28	28.22	-0.22	31	31.6	-0.6	26	28.5	-2.5	33.5	31.56	1.94	29	30.44	-1.44	32	28.54	3.46	27	31.92	-4.92	25	26.86	-1.86	31.5	31.88	-0.38	32.5	31.26	1.24	32.5	30.1	2.4	26.5	26.68	-0.18	30	28.44	1.56	32.5
2019-04-23 10:01:00	34	33.82	0.18	20	26.38	-6.38	33.5	33.12	0.38	28	28.66	-0.66	31	31.58	-0.58	26	28.28	-2.28	33.5	31.6	1.9	30.5	30.56	-0.06	33	28.58	4.42	29.5	31.96	-2.46	25	26.94	-1.94	32	31.9	0.1	32.5	31.36	1.14	32.5	30.54	1.96	27.5	26.64	0.86	31	28.66	2.34	33
2019-04-23 11:01:00	33.5	33.8	-0.3	21	26.42	-5.42	33.5	33.14	0.36	29	29.06	-0.06	30.5	31.54	-1.04	24	28.1	-4.1	34	31.78	2.22	32.5	30.7	1.8	33	28.64	4.36	30	31.96	-1.96	25.5	27.02	-1.52	31.5	31.94	-0.44	32	31.48	0.52	32	31.04	0.96	28	26.64	1.36	31	28.96	2.04	33
2019-04-23 12:01:00	34	33.8	0.2	22.5	26.46	-3.96	33.5	33.16	0.34	30	29.52	0.48	30.5	31.5	-1	26	27.92	-1.92	33.5	32.02	1.48	32	30.78	1.22	33	29.04	3.96	31	32	-1	26.5	27.1	-0.6	32	31.98	0.02	32.5	31.58	0.92	32.5	31.48	1.02	29.5	26.7	2.8	31.5	29.28	2.22	33
2019-04-23 13:01:00	34.5	33.8	0.7	23.5	26.56	-3.06	34	33.14	0.86	31	30	1	30	31.46	-1.46	24.5	27.68	-3.18	33.5	32.2	1.3	31.5	30.9	0.6	32.5	29.46	3.04	32	32.02	-0.02	26.5	27.2	-0.7	31.5	32	-0.5	33	31.72	1.28	32.5	31.94	0.56	28	26.78	1.22	31	29.6	1.4	33
2019-04-23 14:01:00	34.5	33.8	0.7	30	26.64	3.36	34	33.14	0.86	31.5	30.48	1.02	30	31.44	-1.44	28	27.48	0.52	33.5	32.5	1	32.5	31.06	1.44	33.5	30.02	3.48	33	32.02	0.98	28	27.34	0.66	32.5	32.02	0.48	32	31.82	0.18	33	32.28	0.72	29.5	26.84	2.66	32.5	29.94	2.56	33.5
2019-04-23 15:01:00	34	33.8	0.2	29.5	26.74	2.76	34	33.16	0.84	32	30.88	1.12	29.5	31.38	-1.88	30.5	27.32	3.18	34	32.86	1.14	32.5	31.18	1.32	33	30.58	2.42	33.5	31.98	1.52	29	27.52	1.48	32.5	32.06	0.44	32	31.94	0.06	33	32.44	0.56	30.5	26.94	3.56	31.5	30.24	1.26	33.5
2019-04-23 16:01:00	34	33.8	0.2	26	26.82	-0.82	34	33.16	0.84	31.5	31.14	0.36	30.5	31.32	-0.82	26.5	27.16	-0.66	33.5	33.26	0.24	33	31.32	1.68	32.5	31.2	1.3	33	31.94	1.06	28.5	27.7	0.8	32.5	32.14	0.36	32.5	32.1	0.4	33.5	32.56	0.94	30	27.14	2.86	31.5	30.48	1.02	33.5
2019-04-23 17:01:00	34.5	33.8	0.7	23.5	26.86	-3.36	34	33.16	0.84	32	31.22	0.78	29.5	31.24	-1.74	24	27.02	-3.02	30.5	33.64	-3.14	33	31.46	1.54	28.5	31.76	-3.26	34	31.96	2.04	29	27.84	1.16	31	32.22	-1.22	31.5	32.2	-0.7	33	32.62	0.38	26	27.36	-1.36	25.5	30.68	-5.18	33.5
2019-04-23 18:01:00	34.5	33.78	0.72	23	26.88	-3.88	34	33.12	0.88	32	31.2	0.8	30	31.14	-1.14	25.5	26.9	-1.4	33	33.7	-0.7	33	31.52	1.48	30.5	32.06	-1.56	34	31.94	2.06	29	27.86	1.14	31	32.26	-1.26	31	32.22	-1.22	32.5	32.64	-0.14	27	27.48	-0.48	29	30.78	-1.78	33.5
2019-04-23 19:01:00	34.5	33.78	0.72	22	26.86	-4.86	34	33.08	0.92	31.5	31.14	0.36	30	31.06	-1.06	23	26.76	-3.76	34.5	33.72	0.78	32.5	31.58	0.92	32.5	32.2	0.3	34	31.94	2.06	28.5	27.82	0.68	32	32.28	-0.28	31.5	32.22	-0.72	33.5	32.6	0.9	27	27.56	-0.56	31.5	30.8	0.7	33
2019-04-23 20:01:00	34.5	33.8	0.7	22	27.06	-5.06	33.5	33.08	0.42	32	31.08	0.92	31	31.02	-0.02	21.5	26.56	-5.06	34.5	33.74	0.76	32.5	31.62	0.88	33.5	32.26	1.24	34	32.38	1.62	28.5	27.78	0.72	31.5	32.28	-0.78	32.5	32.22	0.28	33.5	32.54	0.96	27.5	27.58	-0.08	31	30.78	0.22	33
2019-04-23 21:01:00	34.5	33.82	0.68	28.5	27.26	1.24	33.5	33.16	0.34	32.5	31.12	1.38	32	31	1	23	26.54	-3.54	34.5	33.76	0.74	32.5	31.8	0.7	33.5	32.28	1.22	34	32.78	1.22	29.5	27.82	1.68	32.5	32.28	0.22	33	32.24	0.76	33	32.5	0.5	27.5	27.6	-0.1	31.5	30.78	0.72	33
2019-04-23 22:01:00	34	33.82	0.18	31.5	27.36	4.14	33.5	33.18	0.32	33	31.2	1.8	32	30.96	1.04	28.5	26.44	2.06	34.5	33.76	0.74	32.5	31.92	0.58	33	32.26	0.74	34.5	32.92	1.58	30	27.86	2.14	33	32.28	0.72	32.5	32.24	0.26	33	32.44	0.56	27.5	27.62	-0.12	31.5	30.8	0.7	33
2019-04-23 23:01:00	33.5	33.8	-0.3	32.5	27.42	5.08	33.5	33.16	0.34	32.5	31.32	1.18	32	30.92	1.08	29.5	26.32	3.18	34.5	33.76	0.74	32.5	31.96	0.54	32.5	32.2	0.3	33.5	32.92	0.58	29.5	27.86	1.64	33.5	32.26	1.24	32.5	32.22	0.28	33.5	32.4	1.1	27	27.64	-0.64	31.5	30.76	0.74	33
2019-04-24 00:01:00	33.5	33.82	-0.32	32.5	27.36	5.14	33	33.16	-0.16	32.5	31.34	1.16	32	30.86	1.14	29.5	26.2	3.3	34	33.68	0.32	31.5	31.96	-0.46	32.5	32.12	0.38	34.5	32.94	1.56	29	27.78	1.22	33.5	32.18	1.32	32.5	32.2	0.3	33	32.38	0.62	27.5	27.62	-0.12	31	30.7	0.3	33
2019-04-24 01:01:00	33.5	33.8	-0.3	33	27.3	5.7	32.5	33.14	-0.64	32	31.38	0.62	32	30.8	1.2	28	26.14	1.86	34	33.68	0.32	31.5	31.98	-0.48	32.5	32.1	0.4	33.5	32.98	0.52	29	27.68	1.32	33	32.14	0.86	32.5	32.14	0.36	32.5	32.36	0.14	27.5	27.6	-0.1	31.5	30.68	0.82	33
2019-04-24 02:01:00	33	33.78	-0.78	33	27.14	5.86	32.5	33.12	-0.62	32	31.38	0.62	32.5	30.7	1.8	28.5	26.02	2.48	34	33.68	0.32	32	32	0	32.5	32.06	0.44	33	32.9	0.1	29	27.54	1.46	33	32.12	0.88	32	32.08	-0.08	32	32.36	-0.36	26.5	27.62	-1.12	31.5	30.66	0.84	32.5
2019-04-24 03:01:00	33	33.76	-0.76	33	26.74	6.26	32.5	33.1	-0.6	31.5	31.36	0.14	32	30.66	1.34	29.5	25.88	3.62	34	33.7	0.3	31	31.98	-0.98	32	32.04	-0.04	33	32.76	0.24	29	27.4	1.6	33	32.08	0.92	32.5	32.06	0.44	32	32.36	-0.36	27	27.6	-0.6	31.5	30.6	0.9	32.5
2019-04-24 04:01:00	33	33.74	-0.74	33	26.42	6.58	32	33.08	-1.08	31	31.38	-0.38	31.5	30.7	0.8	30	25.82	4.18	34	33.68	0.32	31	31.98	-0.98	32	32.04	-0.04	33	32.62	0.38	28	27.22	0.78	33	32.06	0.94	32.5	32.06	0.44	32	32.36	-0.36	27.5	27.6	-0.1	31	30.6	0.4	32
2019-04-24 05:01:00	33	33.72	-0.72	33	26.16	6.84	32	33.06	-1.06	31	31.4	-0.4	31	30.72	0.28	30	25.66	4.34	33.5	33.72	-0.22	31.5	31.98	-0.48	31.5	32.08	-0.58	33.5	32.62	0.88	28	27.06	0.94	33	31.96	1.04	32	32.02	-0.02	31.5	32.34	-0.84	27.5	27.54	-0.04	30.5	30.58	-0.08	32.5
2019-04-24 06:01:00	33	33.7	-0.7	33	25.88	7.12	32	33.04	-1.04	30.5	31.38	-0.88	30.5	30.76	-0.26	30.5	25.54	4.96	33.5	33.88	-0.38	30.5	31.96	-1.46	31.5	32.28	-0.78	33	32.52	0.48	27	26.86	0.14	32.5	31.88	0.62	32	31.98	0.02	31.5	32.34	-0.84	27	27.62	-0.62	30.5	30.74	-0.24	32
2019-04-24 07:01:00	33.5	33.66	-0.16	33	25.6	7.4	32	33	-1	30.5	31.3	-0.8	31	30.72	0.28	30	25.32	4.68	34	33.94	0.06	31	31.94	-0.94	32	32.4	-0.4	33	32.36	0.64	27	26.64	0.36	33	31.78	1.22	32	31.96	0.04	31.5	32.34	-0.84	27.5	27.58	-0.08	30.5	30.72	-0.22	32
2019-04-24 08:01:00	34	33.58	0.42	22	25.28	-3.28	32.5	32.94	-0.44	30	31.24	-1.24	31.5	30.68	0.82	20	25.16	-5.16	34	33.92	0.08	30.5	31.92	-1.42	32	32.4	-0.4	33	32	1	25.5	26.4	-0.9	31.5	31.6	-0.1	32	31.9	0.1	31.5	32.28	-0.78	26.5	27.52	-1.02	29.5	30.54	-1.04	32
2019-04-24 09:01:00	34	33.5	0.5	21.5	25	-3.5	33	32.9	0.1	30.5	31.2	-0.7	31.5	30.56	0.94	21	25	-4	34	33.88	0.12	32.5	31.9	0.6	32	32.32	-0.32	33	31.76	1.24	26	26.16	-0.16	31	31.34	-0.34	32.5	31.8	0.7	31.5	32.2	-0.7	26.5	27.32	-0.82	30.5	30.26	0.24	33
2019-04-24 10:01:00	33.5	33.44	0.06	21.5	24.46	-2.96	33	32.86	0.14	30	31.16	-1.16	30	30.4	-0.4	23.5	24.76	-1.26	33.5	33.78	-0.28	32	31.86	0.14	31.5	32.12	-0.62	30.5	31.54	-1.04	26	25.9	0.1	31.5	31.02	0.48	32.5	31.66	0.84	31	32.1	-1.1	27	26.98	0.02	30.5	29.72	0.78	33
2019-04-24 11:01:00	33.5	33.4	0.1	21.5	23.82	-2.32	33	32.82	0.18	31	31.12	-0.12	30	30.28	-0.28	23	24.26	-1.26	33.5	33.66	-0.16	31.5	31.86	-0.36	31.5	31.82	-0.32	29.5	31.42	-1.92	25	25.66	-0.66	31.5	30.7	0.8	32	31.58	0.42	31.5	31.98	-0.48	28	26.6	1.4	30	29.12	0.88	33
2019-04-24 12:01:00	34	33.38	0.62	19.5	23.08	-3.58	33.5	32.78	0.72	29.5	31.08	-1.58	29	30.18	-1.18	21	23.68	-2.68	32	33.46	-1.46	32.5	31.82	0.68	31	31.48	-0.48	30.5	31.32	-0.82	23.5	25.46	-1.96	29.5	30.4	-0.9	31.5	31.48	0.02	31.5	31.8	-0.3	27.5	26.22	1.28	29.5	28.5	1	33
2019-04-24 13:01:00	33.5	33.36	0.14	21	22.22	-1.22	33	32.76	0.24	31	31	0	29	29.86	-0.86	24.5	23.1	1.4	33.5	33.42	0.08	32.5	31.76	0.74	32.5	31.22	1.28	32	30.98	1.02	24	25.14	-1.14	31	29.88	1.12	31	31.34	-0.34	32	31.62	0.38	29	25.86	3.14	31	28	3	33
2019-04-24 14:01:00	34	33.32	0.68	19.5	21.32	-1.82	33.5	32.74	0.76	31	30.94	0.06	27.5	29.5	-2	21.5	22.54	-1.04	33.5	33.4	0.1	32	31.7	0.3	31.5	31.06	0.44	30	30.68	-0.68	23	24.74	-1.74	31	29.42	1.58	31.5	31.14	0.36	32.5	31.46	1.04	28.5	25.52	2.98	30.5	27.5	3	33
2019-04-24 15:01:00	34	33.3	0.7	20	20.44	-0.44	33.5	32.72	0.78	31	30.9	0.1	29	29.18	-0.18	24.5	21.94	2.56	34	33.38	0.62	32	31.62	0.38	33	30.9	2.1	29.5	30.48	-0.98	24.5	24.38	0.12	31.5	29.16	2.34	31.5	31.04	0.46	33	31.36	1.64	29	25.22	3.78	31	27.08	3.92	32.5
2019-04-24 16:01:00	33.5	33.28	0.22	21.5	19.72	1.78	33.5	32.7	0.8	32.5	30.86	1.64	30.5	29.04	1.46	29	21.26	7.74	33.5	33.36	0.14	32.5	31.56	0.94	33	30.78	2.22	30	30.42	-0.42	24.5	24.1	0.4	32	28.9	3.1	32	30.92	1.08	33	31.22	1.78	30.5	24.8	5.7	31.5	26.56	4.94	33
2019-04-24 17:01:00	33.5	33.26	0.24	19.5	19.16	0.34	33.5	32.7	0.8	32	30.84	1.16	31	28.98	2.02	22.5	20.54	1.96	34.5	33.34	1.16	33	31.5	1.5	33.5	30.62	2.88	33	30.38	2.62	24.5	23.9	0.6	30	28.7	1.3	31.5	30.78	0.72	33	31.02	1.98	28.5	24.32	4.18	31	26	5	32.5
2019-04-24 18:01:00	34	33.26	0.74	16.5	18.24	-1.74	33.5	32.7	0.8	31.5	30.78	0.72	30.5	28.76	1.74	21	19.84	1.16	34.5	33.34	1.16	32.5	31.42	1.08	33.5	30.48	3.02	31.5	29.98	1.52	24	23.56	0.44	29	28.46	0.54	30.5	30.62	-0.12	33	30.84	2.16	28	23.88	4.12	29.5	25.5	4	32
2019-04-24 19:01:00	33.5	33.22	0.28	16	17.16	-1.16	33	32.6	0.4	30	30.62	-0.62	29	28.3	0.7	20	19.12	0.88	34.5	33.34	1.16	32.5	31.34	1.16	33.5	30.36	3.14	30	29.38	0.62	23.5	23.14	0.36	28.5	28.16	0.34	30.5	30.48	0.02	32.5	30.62	1.88	26	23.5	2.5	28.5	25.04	3.46	32.5
2019-04-24 20:01:00	32.5	33.14	-0.64	14	16.12	-2.12	32.5	32.58	-0.08	30	30.42	-0.42	29	27.84	1.16	19	18.42	0.58	34	33.32	0.68	32	31.26	0.74	32.5	30.28	2.22	25	28.9	-3.9	22.5	22.72	-0.22	27.5	27.86	-0.36	30	30.32	-0.32	32	30.44	1.56	25.5	23.12	2.38	27	24.62	2.38	32
2019-04-24 21:01:00	32.5	33.04	-0.54	15	15.52	-0.52	32.5	32.58	-0.08	31	30.24	0.76	28	27.46	0.54	17.5	18.14	-0.64	33.5	33.3	0.2	32	31.18	0.82	31.5	30.22	1.28	28	28.5	-0.5	22.5	22.36	0.14	25	27.68	-2.68	30	30.18	-0.18	31.5	30.34	1.16	22.5	22.82	-0.32	24	24.32	-0.32	32
[truncated: 322 more rows]
[truncated: 56 more columns]
